# Supplementary material for: Have you heard of Rift Valley fever? Findings from a multi-country study in East and Central Africa
Source: PLoS One. 2025 Jul 2;20(7):e0327398. doi: 10.1371/journal.pone.0327398 (PMC12221053; doi:10.1371/journal.pone.0327398)
Supplement: S1 Data — (XLSX) [file pone.0327398.s003.xlsx]

## Sheet: 1reducedMVA
age_group4	gender	OccupationHCW	OccupationSkilled	OccupationUnskilled	OccupationAnimalfarmer	OccupationCropfarmer	OccupationButcher	OccupationUndisclosed	OccupationStudent	OccupationOther	religion	education	infection_status	country	drinkunboiled_old	proximity	increase	keep_any	nooccuption	healthcareworker	proffesionalnon_hcare	unskilled_labour	animalfarmer	cropfarmer	butcher_slaughter	undisclosed	student	otheroccupation	mixed_farmer	occupation_others	occupation_none	infection_status1	rvf_knowledge1	mosquitoes_original	mosquitoes_old	mosquitopresence_bis	animalcontact_ter	heardrvf	heardwhom___1	heardwhom___2	heardwhom___3	heardwhom___5	heardwhom___6	heardwhom___7	heardwhom___8	heardwhom___9	heardwhom___11	heardwhom___12	heardwhom___13
10-20 years old	Female	No	No	No	No	No	No	No	No	No	Christian	Primary incomplete	Negative	DRC	No	No	Yes	Yes	Yes	No	No	No	No	No	No	No	No	No	No	No	Yes	0	0	Yes	Yes	Yes	atleastone	No	NA	NA	NA	NA	NA	NA	NA	NA	NA	NA	NA
21-40 years old	Male	No	No	No	No	No	No	No	No	No	Christian	Secondary complete	Negative	DRC	No	No	Yes	No	Yes	No	No	No	No	No	No	No	No	No	No	No	Yes	0	0	Yes	Yes	Yes	atleastone	No	NA	NA	NA	NA	NA	NA	NA	NA	NA	NA	NA
21-40 years old	Female	No	No	No	No	No	No	No	No	No	Christian	Primary complete	Negative	DRC	No	Yes	Yes	No	Yes	No	No	No	No	No	No	No	No	No	No	No	Yes	0	0	Yes	Yes	Yes	atleastone	No	NA	NA	NA	NA	NA	NA	NA	NA	NA	NA	NA
Above 40 years old	Male	No	No	No	No	No	No	No	No	Yes	Christian	Secondary complete	Negative	DRC	No	No	Yes	No	No	No	No	No	No	No	No	No	No	Yes	No	Yes	No	0	0	Yes	Yes	Yes	atleastone	No	NA	NA	NA	NA	NA	NA	NA	NA	NA	NA	NA
21-40 years old	Female	No	No	No	No	No	No	No	No	No	Christian	Tertiary complete	Negative	DRC	No	No	Yes	Yes	Yes	No	No	No	No	No	No	No	No	No	No	No	Yes	0	0	Yes	Yes	Yes	atleastone	No	NA	NA	NA	NA	Family	NA	NA	NA	NA	NA	NA
21-40 years old	Female	No	Yes	No	No	No	No	No	No	No	Christian	Secondary complete	Negative	DRC	No	No	No	No	No	No	Yes	No	No	No	No	No	No	No	No	Yes	No	0	0	Yes	Yes	Yes	atleastone	No	NA	NA	NA	NA	NA	NA	NA	NA	NA	NA	NA
21-40 years old	Female	No	No	No	No	No	No	No	No	No	Muslim	Secondary complete	Negative	DRC	No	No	Yes	No	Yes	No	No	No	No	No	No	No	No	No	No	No	Yes	0	0	Yes	Yes	Yes	atleastone	No	NA	NA	NA	NA	NA	NA	NA	NA	NA	NA	NA
21-40 years old	Female	No	No	No	No	No	No	No	No	No	Christian	Secondary complete	Negative	DRC	No	No	Yes	No	Yes	No	No	No	No	No	No	No	No	No	No	No	Yes	0	0	Yes	Yes	Yes	atleastone	No	NA	NA	NA	NA	NA	NA	NA	NA	NA	NA	NA
Above 40 years old	Female	Yes	No	No	No	No	No	No	No	No	Christian	Tertiary complete	Negative	DRC	No	Yes	Yes	No	No	Yes	No	No	No	No	No	No	No	No	No	No	No	0	0	Yes	Yes	Yes	atleastone	No	NA	NA	NA	NA	NA	NA	NA	NA	NA	NA	NA
Above 40 years old	Male	No	No	Yes	No	No	No	No	No	No	Christian	Tertiary complete	Negative	DRC	No	No	No	No	No	No	No	Yes	No	No	No	No	No	No	No	Yes	No	0	0	Yes	Yes	Yes	atleastone	No	NA	NA	NA	NA	NA	NA	NA	NA	NA	NA	NA
Above 40 years old	Female	No	No	No	No	No	No	No	No	No	Christian	Primary incomplete	Negative	DRC	No	No	No	No	Yes	No	No	No	No	No	No	No	No	No	No	No	Yes	0	0	Yes	Yes	Yes	atleastone	No	NA	NA	NA	NA	NA	NA	NA	NA	NA	NA	NA
21-40 years old	Female	No	No	No	No	No	No	No	No	No	Christian	Primary complete	Negative	DRC	No	No	Yes	No	Yes	No	No	No	No	No	No	No	No	No	No	No	Yes	0	0	Yes	Yes	Yes	atleastone	No	NA	NA	NA	NA	NA	NA	NA	NA	NA	NA	NA
21-40 years old	Male	No	No	No	No	No	No	Yes	No	No	Christian	Secondary complete	Negative	DRC	No	No	Yes	No	No	No	No	No	No	No	No	Yes	No	No	No	No	Yes	0	0	Yes	Yes	Yes	atleastone	No	NA	NA	NA	NA	NA	NA	NA	NA	NA	NA	NA
Above 40 years old	Female	No	No	No	No	No	No	No	No	No	Christian	No education	Negative	DRC	No	No	Yes	No	Yes	No	No	No	No	No	No	No	No	No	No	No	Yes	0	0	Yes	Yes	Yes	atleastone	No	NA	NA	NA	NA	NA	NA	NA	NA	NA	NA	NA
21-40 years old	Female	No	No	No	No	No	No	No	No	No	Christian	Secondary complete	Negative	DRC	No	Yes	Yes	No	Yes	No	No	No	No	No	No	No	No	No	No	No	Yes	0	0	Yes	Yes	Yes	atleastone	No	NA	NA	NA	NA	NA	NA	NA	NA	NA	NA	NA
21-40 years old	Male	No	No	No	No	No	No	No	No	Yes	Christian	No education	Negative	DRC	No	Yes	Yes	No	No	No	No	No	No	No	No	No	No	Yes	No	Yes	No	0	0	Yes	Yes	Yes	atleastone	No	NA	NA	NA	NA	NA	NA	NA	NA	NA	NA	NA
Above 40 years old	Female	No	No	No	No	No	No	No	No	Yes	Muslim	Primary complete	Negative	DRC	No	No	Yes	No	No	No	No	No	No	No	No	No	No	Yes	No	Yes	No	0	0	Yes	Yes	Yes	atleastone	No	NA	NA	NA	NA	NA	NA	NA	NA	NA	NA	NA
Above 40 years old	Female	No	No	No	No	Yes	No	No	No	No	Christian	No education	Negative	DRC	No	No	Yes	No	No	No	No	No	No	Yes	No	No	No	No	No	No	No	0	0	Yes	Yes	Yes	atleastone	No	NA	NA	NA	NA	NA	NA	NA	NA	NA	NA	NA
21-40 years old	Male	No	No	No	No	No	No	No	Yes	No	Muslim	Secondary complete	Negative	DRC	No	No	Yes	No	No	No	No	No	No	No	No	No	Yes	No	No	No	Yes	0	0	Yes	Yes	Yes	atleastone	No	NA	NA	NA	NA	NA	NA	NA	NA	NA	NA	NA
Above 40 years old	Male	No	No	No	No	No	No	No	No	Yes	Muslim	Secondary complete	Negative	DRC	No	No	No	No	No	No	No	No	No	No	No	No	No	Yes	No	Yes	No	0	0	Yes	Yes	Yes	atleastone	No	NA	NA	NA	NA	NA	NA	NA	NA	NA	NA	NA
21-40 years old	Male	No	No	No	No	No	No	No	Yes	No	Undisclosed	Tertiary complete	Negative	DRC	No	No	No	No	No	No	No	No	No	No	No	No	Yes	No	No	No	Yes	0	1	Yes	Yes	Yes	atleastone	Yes	Healthcare workers	NA	NA	NA	NA	NA	NA	NA	NA	NA	NA
21-40 years old	Female	No	No	No	No	No	No	No	No	No	Christian	Primary incomplete	Negative	DRC	No	No	Yes	No	Yes	No	No	No	No	No	No	No	No	No	No	No	Yes	0	0	Yes	Yes	Yes	atleastone	No	NA	NA	NA	NA	NA	NA	NA	NA	NA	NA	NA
Above 40 years old	Female	No	No	No	No	No	No	No	No	Yes	Christian	Secondary complete	Negative	DRC	No	No	No	Yes	No	No	No	No	No	No	No	No	No	Yes	No	Yes	No	0	0	Yes	Yes	Yes	atleastone	No	NA	NA	NA	NA	NA	NA	NA	NA	NA	NA	NA
Above 40 years old	Male	No	Yes	No	No	No	No	No	No	No	Christian	Secondary complete	Negative	DRC	No	No	Yes	No	No	No	Yes	No	No	No	No	No	No	No	No	Yes	No	0	0	Yes	Yes	Yes	None	No	NA	NA	NA	NA	NA	NA	NA	NA	NA	NA	NA
10-20 years old	Female	No	No	No	No	No	No	No	Yes	No	Christian	Secondary complete	Negative	DRC	No	No	No	No	No	No	No	No	No	No	No	No	Yes	No	No	No	Yes	0	0	Yes	Yes	Yes	atleastone	No	NA	NA	NA	NA	NA	NA	NA	NA	NA	NA	NA
Above 40 years old	Female	No	No	No	No	No	No	No	No	No	Christian	Primary complete	Negative	DRC	No	No	Yes	No	Yes	No	No	No	No	No	No	No	No	No	No	No	Yes	0	0	Yes	Yes	Yes	atleastone	No	NA	NA	NA	NA	NA	NA	NA	NA	NA	NA	NA
10-20 years old	Female	No	No	No	No	Yes	No	No	Yes	No	Christian	Primary complete	Negative	DRC	No	No	No	No	No	No	No	No	No	Yes	No	No	Yes	No	No	No	Yes	0	0	Yes	Yes	Yes	atleastone	No	NA	NA	NA	NA	NA	NA	NA	NA	NA	NA	NA
10-20 years old	Female	No	No	No	No	No	No	No	Yes	No	Christian	Primary complete	Negative	DRC	No	No	Yes	No	No	No	No	No	No	No	No	No	Yes	No	No	No	Yes	0	0	Yes	Yes	Yes	atleastone	No	NA	NA	NA	NA	NA	NA	NA	NA	NA	NA	NA
21-40 years old	Female	No	No	No	No	No	Yes	No	No	No	No religion	Primary complete	Negative	DRC	Yes	No	Yes	No	No	No	No	No	No	No	Yes	No	No	No	No	No	No	0	0	Yes	Yes	Yes	atleastone	No	NA	NA	NA	NA	NA	NA	NA	NA	NA	NA	NA
10-20 years old	Male	No	No	No	No	No	No	No	Yes	No	Christian	Secondary complete	Negative	DRC	No	No	Yes	No	No	No	No	No	No	No	No	No	Yes	No	No	No	Yes	0	0	Yes	Yes	Yes	atleastone	No	NA	NA	NA	NA	NA	NA	NA	NA	NA	NA	NA
Above 40 years old	Male	No	Yes	No	No	No	No	No	No	No	Christian	Secondary complete	Negative	DRC	No	No	No	No	No	No	Yes	No	No	No	No	No	No	No	No	Yes	No	0	0	Yes	Yes	Yes	atleastone	No	NA	NA	NA	NA	NA	NA	NA	NA	NA	NA	NA
21-40 years old	Male	No	No	No	No	No	Yes	No	No	No	Christian	Primary incomplete	Negative	DRC	Yes	No	No	Yes	No	No	No	No	No	No	Yes	No	No	No	No	No	No	0	0	Yes	Yes	Yes	atleastone	No	NA	NA	NA	NA	NA	NA	NA	NA	NA	NA	NA
21-40 years old	Male	No	No	No	No	No	No	No	No	Yes	Christian	Primary complete	Negative	DRC	No	No	No	No	No	No	No	No	No	No	No	No	No	Yes	No	Yes	No	0	0	Yes	Yes	Yes	atleastone	No	NA	NA	NA	NA	NA	NA	NA	NA	NA	NA	NA
21-40 years old	Female	No	No	Yes	No	No	No	No	No	No	Muslim	Primary incomplete	Negative	DRC	No	No	Yes	No	No	No	No	Yes	No	No	No	No	No	No	No	Yes	No	0	0	Yes	Yes	Yes	None	No	NA	NA	NA	NA	NA	NA	NA	NA	NA	NA	NA
21-40 years old	Female	Yes	No	No	No	No	No	No	No	No	Christian	Tertiary complete	Negative	DRC	No	No	Yes	No	No	Yes	No	No	No	No	No	No	No	No	No	No	No	0	2	Yes	Yes	Yes	atleastone	Yes	Healthcare workers	NA	NA	NA	NA	NA	NA	NA	NA	NA	NA
21-40 years old	Male	No	No	Yes	No	No	No	No	No	No	Christian	Primary complete	Negative	DRC	No	No	No	No	No	No	No	Yes	No	No	No	No	No	No	No	Yes	No	0	0	Yes	Yes	Yes	atleastone	No	NA	NA	NA	NA	NA	NA	NA	NA	NA	NA	NA
21-40 years old	Male	No	No	No	No	No	No	No	No	Yes	Christian	Primary complete	Negative	DRC	No	No	No	No	No	No	No	No	No	No	No	No	No	Yes	No	Yes	No	0	0	Yes	Yes	Yes	atleastone	No	NA	NA	NA	NA	NA	NA	NA	NA	NA	NA	NA
21-40 years old	Male	No	Yes	Yes	No	No	No	No	No	No	Christian	Primary complete	Negative	DRC	No	No	No	No	No	No	Yes	Yes	No	No	No	No	No	No	No	Yes	No	0	0	Yes	Yes	Yes	atleastone	No	NA	NA	NA	NA	NA	NA	NA	NA	NA	NA	NA
21-40 years old	Male	No	No	No	No	Yes	No	No	No	No	Christian	Primary complete	Negative	DRC	No	No	Yes	No	No	No	No	No	No	Yes	No	No	No	No	No	No	No	0	0	Yes	Yes	Yes	atleastone	No	NA	NA	NA	NA	NA	NA	NA	NA	NA	NA	NA
21-40 years old	Male	Yes	No	No	No	No	No	No	No	No	Christian	Tertiary complete	Negative	DRC	No	Yes	Yes	No	No	Yes	No	No	No	No	No	No	No	No	No	No	No	0	1	Yes	Yes	Yes	atleastone	Yes	Healthcare workers	NA	NA	NA	NA	NA	NA	NA	NA	NA	NA
21-40 years old	Male	No	Yes	No	No	No	No	No	No	No	Christian	Secondary complete	Negative	DRC	Yes	No	No	No	No	No	Yes	No	No	No	No	No	No	No	No	Yes	No	0	0	Yes	Yes	Yes	atleastone	No	NA	NA	NA	NA	NA	NA	NA	NA	NA	NA	NA
21-40 years old	Female	No	No	No	No	No	No	No	No	Yes	Christian	Primary incomplete	Negative	DRC	No	No	No	No	No	No	No	No	No	No	No	No	No	Yes	No	Yes	No	0	0	Yes	Yes	Yes	atleastone	No	NA	NA	NA	NA	NA	NA	NA	NA	NA	NA	NA
Above 40 years old	Female	No	No	No	No	No	No	No	No	No	Christian	No education	Negative	DRC	No	Yes	No	No	Yes	No	No	No	No	No	No	No	No	No	No	No	Yes	0	0	Yes	Yes	Yes	atleastone	No	NA	NA	NA	NA	NA	NA	NA	NA	NA	NA	NA
Above 40 years old	Male	No	Yes	No	No	No	No	No	No	No	Christian	Secondary complete	Negative	DRC	No	Yes	No	No	No	No	Yes	No	No	No	No	No	No	No	No	Yes	No	0	0	Yes	Yes	Yes	atleastone	No	NA	NA	NA	NA	NA	NA	NA	NA	NA	NA	NA
Above 40 years old	Female	No	No	No	No	No	No	No	No	No	Christian	Secondary complete	Negative	DRC	No	No	Yes	No	Yes	No	No	No	No	No	No	No	No	No	No	No	Yes	0	0	Yes	Yes	Yes	atleastone	No	NA	NA	NA	NA	NA	NA	NA	NA	NA	NA	NA
Above 40 years old	Male	No	No	No	No	No	No	No	No	No	Christian	Secondary complete	Negative	DRC	No	No	Yes	No	Yes	No	No	No	No	No	No	No	No	No	No	No	Yes	0	0	Yes	Yes	Yes	atleastone	No	NA	NA	NA	NA	NA	NA	NA	NA	NA	NA	NA
21-40 years old	Male	No	Yes	Yes	No	No	No	No	No	No	Christian	Primary incomplete	Negative	DRC	No	No	No	No	No	No	Yes	Yes	No	No	No	No	No	No	No	Yes	No	0	0	Yes	Yes	Yes	atleastone	No	NA	NA	NA	NA	NA	NA	NA	NA	NA	NA	NA
21-40 years old	Male	No	No	Yes	No	No	No	No	No	No	Christian	Primary incomplete	Negative	DRC	No	No	Yes	No	No	No	No	Yes	No	No	No	No	No	No	No	Yes	No	0	0	Yes	Yes	Yes	atleastone	No	NA	NA	NA	NA	NA	NA	NA	NA	NA	NA	NA
21-40 years old	Female	No	No	Yes	No	No	No	No	No	No	Christian	Secondary complete	Negative	DRC	No	No	No	No	No	No	No	Yes	No	No	No	No	No	No	No	Yes	No	0	0	Yes	Yes	Yes	atleastone	No	NA	NA	NA	NA	NA	NA	NA	NA	NA	NA	NA
21-40 years old	Male	No	No	No	No	No	No	No	No	No	Christian	Secondary complete	Negative	DRC	No	Yes	Yes	No	Yes	No	No	No	No	No	No	No	No	No	No	No	Yes	0	0	Yes	Yes	Yes	atleastone	No	NA	NA	NA	NA	NA	NA	NA	NA	NA	NA	NA
21-40 years old	Female	No	No	No	No	No	No	No	No	No	Christian	No education	Negative	DRC	No	No	No	No	Yes	No	No	No	No	No	No	No	No	No	No	No	Yes	0	0	Yes	Yes	Yes	atleastone	No	NA	NA	NA	NA	NA	NA	NA	NA	NA	NA	NA
21-40 years old	Female	No	No	No	No	No	No	No	No	No	Christian	Secondary complete	Negative	DRC	No	No	Yes	No	Yes	No	No	No	No	No	No	No	No	No	No	No	Yes	0	0	Yes	Yes	Yes	atleastone	No	NA	NA	NA	NA	NA	NA	NA	NA	NA	NA	NA
21-40 years old	Female	No	No	Yes	No	No	No	No	No	No	Christian	No education	Negative	DRC	No	No	Yes	No	No	No	No	Yes	No	No	No	No	No	No	No	Yes	No	0	0	Yes	Yes	Yes	atleastone	No	NA	NA	NA	NA	NA	NA	NA	NA	NA	NA	NA
21-40 years old	Female	No	No	Yes	No	No	No	No	No	No	Christian	Primary complete	Negative	DRC	No	No	No	Yes	No	No	No	Yes	No	No	No	No	No	No	No	Yes	No	0	0	Yes	Yes	Yes	atleastone	No	NA	NA	NA	NA	NA	NA	NA	NA	NA	NA	NA
21-40 years old	Female	No	No	No	No	Yes	No	No	No	No	Christian	Primary complete	Negative	DRC	No	Yes	Yes	No	No	No	No	No	No	Yes	No	No	No	No	No	No	No	0	0	Yes	Yes	Yes	atleastone	No	NA	NA	NA	NA	NA	NA	NA	NA	NA	NA	NA
21-40 years old	Male	No	No	No	No	No	No	No	No	No	Christian	Primary complete	Negative	DRC	No	Yes	Yes	No	Yes	No	No	No	No	No	No	No	No	No	No	No	Yes	0	0	Yes	Yes	Yes	atleastone	No	NA	NA	NA	NA	NA	NA	NA	NA	NA	NA	NA
Above 40 years old	Female	No	No	No	No	No	No	No	No	No	Christian	Secondary complete	Negative	DRC	No	No	Yes	No	Yes	No	No	No	No	No	No	No	No	No	No	No	Yes	0	0	Yes	Yes	Yes	atleastone	No	NA	NA	NA	NA	NA	NA	NA	NA	NA	NA	NA
Above 40 years old	Female	No	No	Yes	No	No	No	No	No	No	Christian	Primary complete	Negative	DRC	No	Yes	Yes	No	No	No	No	Yes	No	No	No	No	No	No	No	Yes	No	0	0	Yes	Yes	Yes	atleastone	No	NA	NA	NA	NA	NA	NA	NA	NA	NA	NA	NA
21-40 years old	Female	No	No	Yes	No	No	No	No	No	No	Christian	Primary incomplete	Negative	DRC	Yes	No	No	No	No	No	No	Yes	No	No	No	No	No	No	No	Yes	No	0	0	Yes	Yes	Yes	atleastone	No	NA	NA	NA	NA	NA	NA	NA	NA	NA	NA	NA
10-20 years old	Female	No	No	No	No	No	No	No	No	No	Christian	Primary incomplete	Negative	DRC	No	No	No	No	Yes	No	No	No	No	No	No	No	No	No	No	No	Yes	0	0	Yes	Yes	Yes	atleastone	No	NA	NA	NA	NA	NA	NA	NA	NA	NA	NA	NA
Above 40 years old	Female	No	No	No	No	No	No	No	No	No	Christian	No education	Negative	DRC	No	No	No	No	Yes	No	No	No	No	No	No	No	No	No	No	No	Yes	0	0	Yes	Yes	Yes	atleastone	No	NA	NA	NA	NA	NA	NA	NA	NA	NA	NA	NA
10-20 years old	Female	No	No	No	No	No	No	No	Yes	No	Christian	Primary complete	Negative	DRC	No	No	Yes	No	No	No	No	No	No	No	No	No	Yes	No	No	No	Yes	0	0	Yes	Yes	Yes	atleastone	No	NA	NA	NA	NA	NA	NA	NA	NA	NA	NA	NA
10-20 years old	Female	No	No	No	No	No	No	No	No	No	Christian	No education	Negative	DRC	Yes	No	Yes	No	Yes	No	No	No	No	No	No	No	No	No	No	No	Yes	0	0	Yes	Yes	Yes	atleastone	No	NA	NA	NA	NA	NA	NA	NA	NA	NA	NA	NA
21-40 years old	Female	No	No	No	No	No	No	No	No	No	Muslim	Primary incomplete	Negative	DRC	No	No	No	No	Yes	No	No	No	No	No	No	No	No	No	No	No	Yes	0	0	Yes	Yes	Yes	atleastone	No	NA	NA	NA	NA	NA	NA	NA	NA	NA	NA	NA
21-40 years old	Female	No	No	No	No	No	No	No	No	No	Christian	Primary complete	Negative	DRC	No	No	Yes	No	Yes	No	No	No	No	No	No	No	No	No	No	No	Yes	0	0	Yes	Yes	Yes	atleastone	No	NA	NA	NA	NA	NA	NA	NA	NA	NA	NA	NA
Above 40 years old	Male	No	No	No	No	No	No	No	No	No	Christian	Primary complete	Negative	DRC	No	No	No	No	Yes	No	No	No	No	No	No	No	No	No	No	No	Yes	0	0	Yes	Yes	Yes	atleastone	No	NA	NA	NA	NA	NA	NA	NA	NA	NA	NA	NA
10-20 years old	Male	No	No	No	No	No	No	No	No	Yes	Christian	No education	Negative	DRC	No	No	Yes	No	No	No	No	No	No	No	No	No	No	Yes	No	Yes	No	0	0	Yes	Yes	Yes	atleastone	No	NA	NA	NA	NA	NA	NA	NA	NA	NA	NA	NA
21-40 years old	Female	No	Yes	No	No	No	No	No	No	No	Christian	Secondary complete	Negative	DRC	No	No	Yes	No	Yes	No	Yes	No	No	No	No	No	No	No	No	Yes	Yes	0	0	Yes	Yes	Yes	atleastone	No	NA	NA	NA	NA	NA	NA	NA	NA	NA	NA	NA
21-40 years old	Female	Yes	No	No	No	No	No	No	No	No	Christian	Tertiary complete	Negative	DRC	Yes	No	No	No	No	Yes	No	No	No	No	No	No	No	No	No	No	No	0	0	Yes	Yes	Yes	atleastone	No	NA	NA	NA	NA	NA	NA	NA	NA	NA	NA	NA
Above 40 years old	Male	Yes	No	No	No	No	No	No	No	No	Christian	Tertiary complete	Negative	DRC	No	No	No	No	No	Yes	No	No	No	No	No	No	No	No	No	No	No	0	2	Yes	Yes	Yes	atleastone	Yes	Healthcare workers	NA	NA	NA	NA	NA	NA	NA	NA	NA	NA
21-40 years old	Male	No	No	Yes	No	No	No	No	No	No	Christian	Secondary complete	Negative	DRC	No	No	No	No	No	No	No	Yes	No	No	No	No	No	No	No	Yes	No	0	0	Yes	Yes	Yes	atleastone	No	NA	NA	NA	NA	NA	NA	NA	NA	NA	NA	NA
Above 40 years old	Male	No	No	No	No	No	No	No	No	No	No religion	Primary incomplete	Negative	DRC	No	No	Yes	Yes	Yes	No	No	No	No	No	No	No	No	No	No	No	Yes	0	0	Yes	Yes	Yes	atleastone	No	NA	NA	NA	NA	NA	NA	NA	NA	NA	NA	NA
Above 40 years old	Male	No	Yes	No	No	No	No	No	No	No	Muslim	Secondary complete	Negative	DRC	Yes	No	No	No	No	No	Yes	No	No	No	No	No	No	No	No	Yes	No	0	0	Yes	Yes	Yes	atleastone	No	NA	NA	NA	NA	NA	NA	NA	NA	NA	NA	NA
Above 40 years old	Female	No	No	No	No	No	No	No	No	No	Christian	Primary complete	Negative	DRC	No	No	No	No	Yes	No	No	No	No	No	No	No	No	No	No	No	Yes	0	0	Yes	Yes	Yes	atleastone	No	NA	NA	NA	NA	NA	NA	NA	NA	NA	NA	NA
Above 40 years old	Female	No	No	No	No	No	No	No	No	No	Christian	No education	Negative	DRC	No	Yes	Yes	Yes	Yes	No	No	No	No	No	No	No	No	No	No	No	Yes	0	0	Yes	Yes	Yes	atleastone	No	NA	NA	NA	NA	NA	NA	NA	NA	NA	NA	NA
10-20 years old	Female	No	No	No	No	No	No	No	No	No	Christian	Primary complete	Negative	DRC	No	No	Yes	No	Yes	No	No	No	No	No	No	No	No	No	No	No	Yes	0	0	Yes	Yes	Yes	atleastone	No	NA	NA	NA	NA	NA	NA	NA	NA	NA	NA	NA
Above 40 years old	Female	No	No	No	No	No	No	No	No	No	Christian	Primary complete	Negative	DRC	No	No	No	No	Yes	No	No	No	No	No	No	No	No	No	No	No	Yes	0	0	Yes	Yes	Yes	atleastone	No	NA	NA	NA	NA	NA	NA	NA	NA	NA	NA	NA
Above 40 years old	Male	No	No	No	No	No	No	No	No	No	Christian	Primary complete	Negative	DRC	No	No	No	No	Yes	No	No	No	No	No	No	No	No	No	No	No	Yes	0	0	Yes	Yes	Yes	atleastone	No	NA	NA	NA	NA	NA	NA	NA	NA	NA	NA	NA
21-40 years old	Female	No	No	No	No	No	No	No	No	No	Christian	No education	Negative	DRC	No	No	No	No	Yes	No	No	No	No	No	No	No	No	No	No	No	Yes	0	0	Yes	Yes	Yes	atleastone	No	NA	NA	NA	NA	NA	NA	NA	NA	NA	NA	NA
21-40 years old	Male	No	No	No	No	No	No	No	No	No	Christian	Secondary complete	Negative	DRC	No	No	No	No	Yes	No	No	No	No	No	No	No	No	No	No	No	Yes	0	0	Yes	Yes	Yes	atleastone	No	NA	NA	NA	NA	NA	NA	NA	NA	NA	NA	NA
21-40 years old	Female	Yes	No	No	No	No	No	No	No	No	Christian	Tertiary complete	Negative	DRC	No	No	No	No	No	Yes	No	No	No	No	No	No	No	No	No	No	No	0	2	Yes	Yes	Yes	atleastone	Yes	Healthcare workers	NA	NA	NA	NA	NA	NA	NA	NA	NA	NA
Above 40 years old	Male	No	Yes	No	No	No	No	No	No	No	Christian	Postgraduate complete	Negative	DRC	No	No	Yes	No	No	No	Yes	No	No	No	No	No	No	No	No	Yes	No	0	0	Yes	Yes	Yes	atleastone	No	NA	NA	NA	NA	NA	NA	NA	NA	NA	NA	NA
Above 40 years old	Female	No	No	Yes	No	No	No	No	No	No	Christian	Primary complete	Negative	DRC	No	No	No	No	No	No	No	Yes	No	No	No	No	No	No	No	Yes	No	0	0	Yes	Yes	Yes	atleastone	No	NA	NA	NA	NA	NA	NA	NA	NA	NA	NA	NA
21-40 years old	Female	No	No	No	No	No	No	No	No	No	Christian	Primary complete	Negative	DRC	No	Yes	Yes	No	Yes	No	No	No	No	No	No	No	No	No	No	No	Yes	0	0	Yes	Yes	Yes	atleastone	No	NA	NA	NA	NA	NA	NA	NA	NA	NA	NA	NA
21-40 years old	Female	No	Yes	No	No	No	No	No	No	No	Christian	Secondary complete	Negative	DRC	No	No	No	No	No	No	Yes	No	No	No	No	No	No	No	No	Yes	No	0	0	Yes	Yes	Yes	atleastone	No	NA	NA	NA	NA	NA	NA	NA	NA	NA	NA	NA
21-40 years old	Female	No	No	No	No	No	No	No	No	No	Christian	Secondary complete	Negative	DRC	No	No	No	No	Yes	No	No	No	No	No	No	No	No	No	No	No	Yes	0	0	Yes	Yes	Yes	atleastone	No	NA	NA	NA	NA	NA	NA	NA	NA	NA	NA	NA
Above 40 years old	Female	No	No	Yes	No	No	No	No	No	No	Christian	Primary incomplete	Negative	DRC	No	No	No	No	No	No	No	Yes	No	No	No	No	No	No	No	Yes	No	0	0	Yes	Yes	Yes	atleastone	No	NA	NA	NA	NA	NA	NA	NA	NA	NA	NA	NA
10-20 years old	Female	No	No	No	No	No	No	No	No	No	Christian	Primary complete	Negative	DRC	No	No	Yes	No	Yes	No	No	No	No	No	No	No	No	No	No	No	Yes	0	0	Yes	Yes	Yes	atleastone	No	NA	NA	NA	NA	NA	NA	NA	NA	NA	NA	NA
Above 40 years old	Male	No	Yes	Yes	No	No	No	No	No	No	Christian	Tertiary complete	Negative	DRC	No	No	No	No	No	No	Yes	Yes	No	No	No	No	No	No	No	Yes	No	0	0	Yes	Yes	Yes	atleastone	No	NA	NA	NA	NA	NA	NA	NA	NA	NA	NA	NA
10-20 years old	Female	No	No	No	No	No	No	No	Yes	No	Christian	Secondary complete	Negative	DRC	No	No	No	No	No	No	No	No	No	No	No	No	Yes	No	No	No	Yes	0	0	Yes	Yes	Yes	atleastone	No	NA	NA	NA	NA	NA	NA	NA	NA	NA	NA	NA
Above 40 years old	Female	Yes	No	No	No	No	No	No	No	No	Traditional	Tertiary complete	Negative	DRC	No	No	No	No	No	Yes	No	No	No	No	No	No	No	No	No	No	No	0	0	Yes	Yes	Yes	atleastone	No	NA	NA	NA	NA	NA	NA	NA	NA	NA	NA	NA
10-20 years old	Female	No	No	No	No	No	No	No	No	No	Christian	Primary complete	Negative	DRC	No	No	No	No	Yes	No	No	No	No	No	No	No	No	No	No	No	Yes	0	0	Yes	Yes	Yes	atleastone	No	NA	NA	NA	NA	NA	NA	NA	NA	NA	NA	NA
Above 40 years old	Female	Yes	No	No	No	No	No	No	No	No	Christian	Tertiary complete	Negative	DRC	No	Yes	Yes	No	No	Yes	No	No	No	No	No	No	No	No	No	No	No	0	0	Yes	Yes	Yes	atleastone	No	NA	NA	NA	NA	NA	NA	NA	NA	NA	NA	NA
Above 40 years old	Male	Yes	No	No	No	No	No	No	No	No	Christian	Tertiary complete	Negative	DRC	No	No	Yes	No	No	Yes	No	No	No	No	No	No	No	No	No	No	No	0	0	Yes	Yes	Yes	atleastone	No	NA	NA	NA	NA	NA	NA	NA	NA	NA	NA	NA
Above 40 years old	Male	No	Yes	No	No	No	No	No	No	No	Christian	Secondary complete	Negative	DRC	No	No	No	No	No	No	Yes	No	No	No	No	No	No	No	No	Yes	No	0	0	Yes	Yes	Yes	atleastone	No	NA	NA	NA	NA	NA	NA	NA	NA	NA	NA	NA
21-40 years old	Female	No	No	No	No	No	No	No	No	No	Christian	Secondary complete	Negative	DRC	No	No	No	No	Yes	No	No	No	No	No	No	No	No	No	No	No	Yes	0	0	Yes	Yes	Yes	atleastone	No	NA	NA	NA	NA	NA	NA	NA	NA	NA	NA	NA
Above 40 years old	Male	Yes	No	No	No	No	No	No	No	No	Christian	Tertiary complete	Negative	DRC	No	No	No	No	No	Yes	No	No	No	No	No	No	No	No	No	No	No	0	1	No	No	No	None	Yes	Healthcare workers	NA	NA	NA	NA	NA	NA	NA	NA	NA	NA
21-40 years old	Female	No	No	No	No	No	No	No	No	No	Christian	Primary complete	Negative	DRC	No	No	Yes	No	Yes	No	No	No	No	No	No	No	No	No	No	No	Yes	0	0	Yes	Yes	Yes	atleastone	No	NA	NA	NA	NA	NA	NA	NA	NA	NA	NA	NA
21-40 years old	Female	No	No	No	No	No	No	No	Yes	No	Christian	Tertiary complete	Negative	DRC	No	No	No	No	No	No	No	No	No	No	No	No	Yes	No	No	No	Yes	0	0	Yes	Yes	Yes	atleastone	No	NA	NA	NA	NA	NA	NA	NA	NA	NA	NA	NA
21-40 years old	Female	No	No	No	No	Yes	No	No	No	No	Christian	No education	Negative	DRC	No	No	Yes	Yes	No	No	No	No	No	Yes	No	No	No	No	No	No	No	0	0	Yes	Yes	Yes	atleastone	No	NA	NA	NA	NA	NA	NA	NA	NA	NA	NA	NA
21-40 years old	Female	Yes	No	No	No	No	No	No	No	No	Christian	Tertiary complete	Negative	DRC	No	No	No	No	No	Yes	No	No	No	No	No	No	No	No	No	No	No	0	0	Yes	Yes	Yes	atleastone	No	NA	NA	NA	NA	NA	NA	NA	NA	NA	NA	NA
10-20 years old	Female	No	No	No	No	No	No	No	Yes	No	Christian	Secondary complete	Negative	DRC	No	Yes	No	No	No	No	No	No	No	No	No	No	Yes	No	No	No	Yes	0	0	Yes	Yes	Yes	atleastone	No	NA	NA	NA	NA	NA	NA	NA	NA	NA	NA	NA
10-20 years old	Female	No	No	No	No	No	No	No	Yes	No	Christian	Secondary complete	Negative	DRC	No	Yes	Yes	No	No	No	No	No	No	No	No	No	Yes	No	No	No	Yes	0	0	Yes	Yes	Yes	atleastone	No	NA	NA	NA	NA	NA	NA	NA	NA	NA	NA	NA
21-40 years old	Female	No	No	No	No	No	No	No	No	No	Christian	Primary incomplete	Negative	DRC	No	No	No	No	Yes	No	No	No	No	No	No	No	No	No	No	No	Yes	0	0	Yes	Yes	Yes	atleastone	No	NA	NA	NA	NA	NA	NA	NA	NA	NA	NA	NA
21-40 years old	Female	No	No	No	No	No	No	No	No	No	Christian	Postgraduate complete	Negative	DRC	No	No	Yes	No	Yes	No	No	No	No	No	No	No	No	No	No	No	Yes	0	0	Yes	Yes	Yes	atleastone	No	NA	NA	NA	NA	NA	NA	NA	NA	NA	NA	NA
21-40 years old	Male	Yes	No	No	No	No	No	No	No	No	Christian	Tertiary complete	Negative	DRC	No	No	No	No	No	Yes	No	No	No	No	No	No	No	No	No	No	No	0	0	Yes	Yes	Yes	atleastone	No	NA	NA	NA	NA	NA	NA	NA	NA	NA	NA	NA
Above 40 years old	Male	Yes	No	No	No	No	No	No	No	No	Christian	Tertiary complete	Negative	DRC	No	No	No	No	No	Yes	No	No	No	No	No	No	No	No	No	No	No	0	0	Yes	Yes	Yes	atleastone	No	NA	NA	NA	NA	NA	NA	NA	NA	NA	NA	NA
10-20 years old	Male	No	No	No	No	No	No	No	Yes	No	Christian	Primary incomplete	Negative	DRC	No	No	No	No	No	No	No	No	No	No	No	No	Yes	No	No	No	Yes	0	0	Yes	Yes	Yes	atleastone	No	NA	NA	NA	NA	NA	NA	NA	NA	NA	NA	NA
Above 40 years old	Male	Yes	No	No	No	No	No	No	No	No	Christian	Tertiary complete	Negative	DRC	No	No	Yes	No	No	Yes	No	No	No	No	No	No	No	No	No	No	No	0	2	Yes	Yes	Yes	None	Yes	Healthcare workers	NA	NA	NA	NA	NA	NA	NA	NA	NA	NA
21-40 years old	Male	No	No	Yes	No	No	No	No	No	No	Christian	No education	Negative	DRC	No	No	Yes	No	Yes	No	No	Yes	No	No	No	No	No	No	No	Yes	Yes	0	0	Yes	Yes	Yes	atleastone	No	NA	NA	NA	NA	NA	NA	NA	NA	NA	NA	NA
21-40 years old	Male	No	No	No	Yes	No	No	No	No	No	Christian	Primary incomplete	Negative	DRC	No	No	Yes	No	No	No	No	No	Yes	No	No	No	No	No	No	No	No	0	0	Yes	Yes	Yes	None	No	NA	NA	NA	NA	NA	NA	NA	NA	NA	NA	NA
10-20 years old	Female	No	No	No	No	No	No	No	No	No	Christian	No education	Negative	DRC	Yes	No	No	Yes	Yes	No	No	No	No	No	No	No	No	No	No	No	Yes	0	0	Yes	Yes	Yes	atleastone	No	NA	NA	NA	NA	NA	NA	NA	NA	NA	NA	NA
21-40 years old	Male	No	No	No	No	No	No	No	No	No	Christian	Primary complete	Negative	DRC	No	No	Yes	No	Yes	No	No	No	No	No	No	No	No	No	No	No	Yes	0	0	Yes	Yes	Yes	atleastone	No	NA	NA	NA	NA	NA	NA	NA	NA	NA	NA	NA
Above 40 years old	Female	No	No	Yes	No	No	No	No	No	No	Christian	Primary complete	Negative	DRC	No	No	No	No	No	No	No	Yes	No	No	No	No	No	No	No	Yes	No	0	0	Yes	Yes	Yes	atleastone	No	NA	NA	NA	NA	NA	NA	NA	NA	NA	NA	NA
Above 40 years old	Male	No	No	No	No	No	No	No	No	No	Christian	Primary incomplete	Negative	DRC	No	Yes	No	No	Yes	No	No	No	No	No	No	No	No	No	No	No	Yes	0	0	Yes	Yes	Yes	atleastone	No	NA	NA	NA	NA	NA	NA	NA	NA	NA	NA	NA
21-40 years old	Male	No	No	No	No	No	No	No	No	No	Christian	Primary incomplete	Negative	DRC	No	No	No	No	Yes	No	No	No	No	No	No	No	No	No	No	No	Yes	0	0	Yes	Yes	Yes	atleastone	No	NA	NA	NA	NA	NA	NA	NA	NA	NA	NA	NA
21-40 years old	Female	No	No	No	No	No	No	No	Yes	No	Christian	Secondary complete	Negative	DRC	No	No	No	No	No	No	No	No	No	No	No	No	Yes	No	No	No	Yes	0	0	Yes	Yes	Yes	atleastone	No	NA	NA	NA	NA	NA	NA	NA	NA	NA	NA	NA
21-40 years old	Male	No	Yes	No	No	No	No	No	No	No	Christian	Secondary complete	Negative	DRC	No	No	No	No	No	No	Yes	No	No	No	No	No	No	No	No	Yes	No	0	0	Yes	Yes	Yes	None	No	NA	NA	NA	NA	NA	NA	NA	NA	NA	NA	NA
10-20 years old	Female	No	No	No	No	No	No	No	Yes	No	Christian	Secondary complete	Negative	DRC	No	No	No	No	No	No	No	No	No	No	No	No	Yes	No	No	No	Yes	0	0	Yes	Yes	Yes	atleastone	No	NA	NA	NA	NA	NA	NA	NA	NA	NA	NA	NA
10-20 years old	Female	No	No	No	No	No	No	No	Yes	No	Christian	Secondary complete	Negative	DRC	No	No	No	No	No	No	No	No	No	No	No	No	Yes	No	No	No	Yes	0	0	Yes	Yes	Yes	None	No	NA	NA	NA	NA	NA	NA	NA	NA	NA	NA	NA
21-40 years old	Female	No	No	Yes	No	No	No	No	No	No	Christian	Primary complete	Negative	DRC	No	No	Yes	No	No	No	No	Yes	No	No	No	No	No	No	No	Yes	No	0	0	Yes	Yes	Yes	atleastone	No	NA	NA	NA	NA	NA	NA	NA	NA	NA	NA	NA
Above 40 years old	Female	No	No	Yes	No	No	No	No	No	No	Christian	Primary complete	Negative	DRC	No	No	Yes	No	No	No	No	Yes	No	No	No	No	No	No	No	Yes	No	0	0	Yes	Yes	Yes	atleastone	No	NA	NA	NA	NA	NA	NA	NA	NA	NA	NA	NA
21-40 years old	Female	No	No	No	No	No	No	No	No	No	Christian	Secondary complete	Negative	DRC	No	No	No	No	Yes	No	No	No	No	No	No	No	No	No	No	No	Yes	0	0	Yes	Yes	Yes	atleastone	No	NA	NA	NA	NA	NA	NA	NA	NA	NA	NA	NA
21-40 years old	Male	No	No	No	No	No	No	No	No	Yes	Christian	Primary complete	Negative	DRC	No	No	No	Yes	No	No	No	No	No	No	No	No	No	Yes	No	Yes	No	0	0	Yes	Yes	Yes	atleastone	No	NA	NA	NA	NA	NA	NA	NA	NA	NA	NA	NA
10-20 years old	Male	No	No	No	No	No	No	No	Yes	No	Christian	Primary complete	Negative	DRC	Yes	No	No	No	No	No	No	No	No	No	No	No	Yes	No	No	No	Yes	0	0	Yes	Yes	Yes	atleastone	No	NA	NA	NA	NA	NA	NA	NA	NA	NA	NA	NA
Above 40 years old	Female	No	No	Yes	No	No	No	No	No	No	Christian	Primary complete	Negative	DRC	No	No	Yes	No	No	No	No	Yes	No	No	No	No	No	No	No	Yes	No	0	0	Yes	Yes	Yes	atleastone	No	NA	NA	NA	NA	NA	NA	NA	NA	NA	NA	NA
21-40 years old	Male	Yes	No	No	No	No	No	No	No	No	Christian	Postgraduate complete	Negative	DRC	No	No	Yes	No	No	Yes	No	No	No	No	No	No	No	No	No	No	No	0	0	Yes	Yes	Yes	atleastone	No	NA	NA	NA	NA	NA	NA	NA	NA	NA	NA	NA
21-40 years old	Female	No	No	No	No	No	No	No	No	No	Christian	Primary complete	Negative	DRC	No	No	Yes	No	Yes	No	No	No	No	No	No	No	No	No	No	No	Yes	0	0	Yes	Yes	Yes	atleastone	No	NA	NA	NA	NA	NA	NA	NA	NA	NA	NA	NA
21-40 years old	Female	No	No	No	No	No	No	No	Yes	No	Christian	Tertiary complete	Negative	DRC	No	No	No	No	No	No	No	No	No	No	No	No	Yes	No	No	No	Yes	0	0	Yes	Yes	Yes	atleastone	No	NA	NA	NA	NA	NA	NA	NA	NA	NA	NA	NA
Above 40 years old	Male	No	Yes	No	No	No	No	No	No	No	Christian	Secondary complete	Negative	DRC	No	No	No	No	No	No	Yes	No	No	No	No	No	No	No	No	Yes	No	0	0	Yes	Yes	Yes	atleastone	No	NA	NA	NA	NA	NA	NA	NA	NA	NA	NA	NA
21-40 years old	Female	No	No	No	No	No	No	No	Yes	No	Christian	Secondary complete	Negative	DRC	No	No	No	No	No	No	No	No	No	No	No	No	Yes	No	No	No	Yes	0	0	No	No	No	atleastone	No	NA	NA	NA	NA	NA	NA	NA	NA	NA	NA	NA
21-40 years old	Female	Yes	No	No	No	No	No	No	No	No	Christian	Tertiary complete	Negative	DRC	No	No	Yes	No	No	Yes	No	No	No	No	No	No	No	No	No	No	No	0	0	Yes	Yes	Yes	atleastone	No	NA	NA	NA	NA	NA	NA	NA	NA	NA	NA	NA
21-40 years old	Female	No	No	No	No	No	No	No	No	No	Christian	Primary complete	Negative	DRC	No	No	No	No	Yes	No	No	No	No	No	No	No	No	No	No	No	Yes	0	0	Yes	Yes	Yes	atleastone	No	NA	NA	NA	NA	NA	NA	NA	NA	NA	NA	NA
21-40 years old	Female	No	No	No	No	No	No	No	No	Yes	Muslim	Secondary complete	Negative	DRC	No	No	Yes	No	No	No	No	No	No	No	No	No	No	Yes	No	Yes	No	0	0	Yes	Yes	Yes	atleastone	No	NA	NA	NA	NA	NA	NA	NA	NA	NA	NA	NA
Above 40 years old	Male	No	No	No	No	No	No	No	No	Yes	Christian	Secondary complete	Negative	DRC	Yes	No	No	Yes	No	No	No	No	No	No	No	No	No	Yes	No	Yes	No	0	0	Yes	Yes	Yes	atleastone	No	NA	NA	NA	NA	NA	NA	NA	NA	NA	NA	NA
21-40 years old	Male	No	No	No	No	No	No	No	No	Yes	Christian	Primary complete	Negative	DRC	No	No	No	Yes	No	No	No	No	No	No	No	No	No	Yes	No	Yes	No	0	0	Yes	Yes	Yes	atleastone	No	NA	NA	NA	NA	NA	NA	NA	NA	NA	NA	NA
Above 40 years old	Male	No	Yes	No	No	No	No	No	No	No	Christian	Secondary complete	Negative	DRC	No	Yes	Yes	No	No	No	Yes	No	No	No	No	No	No	No	No	Yes	No	0	0	Yes	Yes	Yes	atleastone	No	NA	NA	NA	NA	NA	NA	NA	NA	NA	NA	NA
21-40 years old	Female	Yes	No	No	No	No	No	No	No	No	Christian	Tertiary complete	Negative	DRC	No	Yes	Yes	No	No	Yes	No	No	No	No	No	No	No	No	No	No	No	0	0	Yes	Yes	Yes	atleastone	No	NA	NA	NA	NA	NA	NA	NA	NA	NA	NA	NA
Above 40 years old	Male	No	No	No	No	Yes	No	No	No	No	Christian	Primary complete	Positive	DRC	No	No	Yes	No	No	No	No	No	No	Yes	No	No	No	No	No	No	No	1	0	Yes	Yes	Yes	atleastone	No	NA	NA	NA	NA	NA	NA	NA	NA	NA	NA	NA
21-40 years old	Male	No	No	No	No	No	No	No	No	No	Christian	Secondary complete	Negative	DRC	No	No	No	No	Yes	No	No	No	No	No	No	No	No	No	No	No	Yes	0	0	Yes	Yes	Yes	atleastone	No	NA	NA	NA	NA	NA	NA	NA	NA	NA	NA	NA
Above 40 years old	Female	No	No	Yes	No	No	No	No	No	No	Christian	Primary incomplete	Negative	DRC	No	No	Yes	No	No	No	No	Yes	No	No	No	No	No	No	No	Yes	No	0	0	Yes	Yes	Yes	atleastone	No	NA	NA	NA	NA	NA	NA	NA	NA	NA	NA	NA
21-40 years old	Female	No	Yes	No	No	No	No	No	No	No	Christian	Secondary complete	Negative	DRC	No	No	No	No	No	No	Yes	No	No	No	No	No	No	No	No	Yes	No	0	0	Yes	Yes	Yes	atleastone	No	NA	NA	NA	NA	NA	NA	NA	NA	NA	NA	NA
Above 40 years old	Male	No	Yes	No	No	No	No	No	No	No	Christian	Secondary complete	Negative	DRC	No	No	No	No	No	No	Yes	No	No	No	No	No	No	No	No	Yes	No	0	0	Yes	Yes	Yes	atleastone	No	NA	NA	NA	NA	NA	NA	NA	NA	NA	NA	NA
10-20 years old	Female	No	No	No	No	No	No	No	Yes	No	Christian	Secondary complete	Negative	DRC	No	No	No	No	No	No	No	No	No	No	No	No	Yes	No	No	No	Yes	0	0	Yes	Yes	Yes	atleastone	No	NA	NA	NA	NA	NA	NA	NA	NA	NA	NA	NA
21-40 years old	Female	No	No	No	No	No	No	No	No	No	Christian	Primary complete	Negative	DRC	No	No	No	Yes	Yes	No	No	No	No	No	No	No	No	No	No	No	Yes	0	0	Yes	Yes	Yes	atleastone	No	NA	NA	NA	NA	NA	NA	NA	NA	NA	NA	NA
21-40 years old	Female	Yes	No	No	No	No	No	No	No	No	Christian	Tertiary complete	Negative	DRC	No	No	No	No	No	Yes	No	No	No	No	No	No	No	No	No	No	No	0	2	Yes	Yes	Yes	atleastone	Yes	Healthcare workers	NA	NA	NA	NA	NA	NA	NA	NA	NA	NA
Above 40 years old	Male	Yes	No	No	No	No	No	No	No	No	Christian	Tertiary complete	Negative	DRC	No	No	Yes	No	No	Yes	No	No	No	No	No	No	No	No	No	No	No	0	0	Yes	Yes	Yes	None	No	NA	NA	NA	NA	NA	NA	NA	NA	NA	NA	NA
21-40 years old	Female	No	Yes	No	No	No	No	No	No	No	Christian	Secondary complete	Negative	DRC	No	No	No	No	No	No	Yes	No	No	No	No	No	No	No	No	Yes	No	0	2	Yes	Yes	Yes	atleastone	Yes	Healthcare workers	NA	NA	NA	NA	NA	NA	NA	NA	NA	NA
Above 40 years old	Female	No	No	No	No	No	No	No	No	No	Christian	Primary complete	Negative	DRC	No	No	No	Yes	Yes	No	No	No	No	No	No	No	No	No	No	No	Yes	0	0	Yes	Yes	Yes	atleastone	No	NA	NA	NA	NA	NA	NA	NA	NA	NA	NA	NA
21-40 years old	Male	No	No	No	No	No	No	No	Yes	No	Christian	Secondary complete	Negative	DRC	No	No	No	No	No	No	No	No	No	No	No	No	Yes	No	No	No	Yes	0	0	Yes	Yes	Yes	atleastone	No	NA	NA	NA	NA	NA	NA	NA	NA	NA	NA	NA
21-40 years old	Male	No	No	No	No	No	No	No	No	No	Christian	Postgraduate complete	Negative	DRC	No	No	No	No	Yes	No	No	No	No	No	No	No	No	No	No	No	Yes	0	0	Yes	Yes	Yes	atleastone	No	NA	NA	NA	NA	NA	NA	NA	NA	NA	NA	NA
21-40 years old	Female	Yes	No	No	No	No	No	No	No	No	Christian	Tertiary complete	Positive	DRC	No	No	No	No	No	Yes	No	No	No	No	No	No	No	No	No	No	No	1	0	Yes	Yes	Yes	atleastone	No	NA	NA	NA	NA	NA	NA	NA	NA	NA	NA	NA
Above 40 years old	Male	Yes	No	No	No	No	No	No	No	No	Christian	Tertiary complete	Negative	DRC	No	No	No	No	No	Yes	No	No	No	No	No	No	No	No	No	No	No	0	2	Yes	Yes	Yes	None	Yes	NA	NA	NA	NA	NA	NA	NA	NA	NA	NA	NA
21-40 years old	Male	No	No	No	No	No	No	No	No	No	Christian	Secondary complete	Negative	DRC	No	No	No	Yes	Yes	No	No	No	No	No	No	No	No	No	No	No	Yes	0	0	Yes	Yes	Yes	atleastone	No	NA	NA	NA	NA	NA	NA	NA	NA	NA	NA	NA
21-40 years old	Female	No	No	No	No	No	No	No	No	Yes	Christian	Secondary complete	Negative	DRC	No	No	Yes	No	No	No	No	No	No	No	No	No	No	Yes	No	Yes	No	0	0	Yes	Yes	Yes	atleastone	No	NA	NA	NA	NA	NA	NA	NA	NA	NA	NA	NA
Above 40 years old	Female	Yes	No	No	No	No	No	No	No	Yes	Christian	Primary complete	Negative	DRC	No	No	No	No	No	Yes	No	No	No	No	No	No	No	Yes	No	Yes	No	0	0	Yes	Yes	Yes	atleastone	No	NA	NA	NA	NA	NA	NA	NA	NA	NA	NA	NA
21-40 years old	Male	No	No	No	No	No	No	No	No	Yes	Christian	Secondary complete	Negative	DRC	No	No	No	No	No	No	No	No	No	No	No	No	No	Yes	No	Yes	No	0	0	Yes	Yes	Yes	atleastone	No	NA	NA	NA	NA	NA	NA	NA	NA	NA	NA	NA
21-40 years old	Male	No	No	No	No	No	No	No	Yes	No	Christian	Primary complete	Negative	DRC	No	No	No	No	No	No	No	No	No	No	No	No	Yes	No	No	No	Yes	0	0	Yes	Yes	Yes	atleastone	No	NA	NA	NA	NA	NA	NA	NA	NA	NA	NA	NA
21-40 years old	Female	No	No	No	No	No	No	No	No	No	Christian	Primary complete	Positive	DRC	No	No	No	No	Yes	No	No	No	No	No	No	No	No	No	No	No	Yes	1	0	Yes	Yes	Yes	atleastone	No	NA	NA	NA	NA	NA	NA	NA	NA	NA	NA	NA
21-40 years old	Female	No	No	No	No	No	No	No	No	No	Christian	Secondary complete	Negative	DRC	No	No	No	No	Yes	No	No	No	No	No	No	No	No	No	No	No	Yes	0	0	Yes	Yes	Yes	atleastone	No	NA	NA	NA	NA	NA	NA	NA	NA	NA	NA	NA
21-40 years old	Male	No	No	No	No	No	No	No	No	No	Christian	Secondary complete	Negative	DRC	No	No	No	No	Yes	No	No	No	No	No	No	No	No	No	No	No	Yes	0	0	Yes	Yes	Yes	None	No	NA	NA	NA	NA	NA	NA	NA	NA	NA	NA	NA
21-40 years old	Male	No	Yes	No	No	No	No	No	No	No	Christian	Secondary complete	Positive	DRC	No	No	No	No	No	No	Yes	No	No	No	No	No	No	No	No	Yes	No	1	0	Yes	Yes	Yes	atleastone	No	NA	NA	NA	NA	NA	NA	NA	NA	NA	NA	NA
21-40 years old	Male	No	Yes	No	No	No	No	No	No	No	Christian	Tertiary complete	Negative	DRC	No	No	No	No	No	No	Yes	No	No	No	No	No	No	No	No	Yes	No	0	0	Yes	Yes	Yes	None	No	NA	NA	NA	NA	NA	NA	NA	NA	NA	NA	NA
21-40 years old	Female	No	No	No	No	No	No	No	No	No	Christian	Primary complete	Negative	DRC	No	No	No	No	Yes	No	No	No	No	No	No	No	No	No	No	No	Yes	0	0	Yes	Yes	Yes	atleastone	No	NA	NA	NA	NA	NA	NA	NA	NA	NA	NA	NA
21-40 years old	Female	No	No	No	No	No	No	No	No	No	Christian	Primary incomplete	Positive	DRC	No	No	Yes	No	Yes	No	No	No	No	No	No	No	No	No	No	No	Yes	1	0	Yes	Yes	Yes	atleastone	No	NA	NA	NA	NA	NA	NA	NA	NA	NA	NA	NA
21-40 years old	Female	No	No	No	No	No	No	No	No	Yes	Christian	Secondary complete	Negative	DRC	No	No	No	No	No	No	No	No	No	No	No	No	No	Yes	No	Yes	No	0	0	Yes	Yes	Yes	atleastone	No	NA	NA	NA	NA	NA	NA	NA	NA	NA	NA	NA
Above 40 years old	Female	No	No	No	No	No	No	No	No	No	Christian	Primary incomplete	Positive	DRC	No	No	No	No	Yes	No	No	No	No	No	No	No	No	No	No	No	Yes	1	0	Yes	Yes	Yes	atleastone	No	NA	NA	NA	NA	NA	NA	NA	NA	NA	NA	NA
21-40 years old	Female	Yes	No	No	No	No	No	No	No	No	Christian	Tertiary complete	Negative	DRC	No	No	No	No	No	Yes	No	No	No	No	No	No	No	No	No	No	No	0	0	Yes	Yes	Yes	atleastone	No	NA	NA	NA	NA	NA	NA	NA	NA	NA	NA	NA
21-40 years old	Male	Yes	No	No	No	No	No	No	No	No	Christian	Tertiary complete	Negative	DRC	No	No	No	No	No	Yes	No	No	No	No	No	No	No	No	No	No	No	0	0	Yes	Yes	Yes	atleastone	No	NA	NA	NA	NA	NA	NA	NA	NA	NA	NA	NA
Above 40 years old	Female	Yes	No	No	No	No	No	No	No	No	Christian	Postgraduate complete	Negative	DRC	No	No	Yes	Yes	No	Yes	No	No	No	No	No	No	No	No	No	No	No	0	2	Yes	Yes	Yes	atleastone	Yes	Healthcare workers	NA	NA	NA	NA	NA	NA	NA	NA	NA	NA
21-40 years old	Female	No	No	No	No	No	No	No	Yes	No	Christian	Secondary complete	Negative	DRC	No	No	No	No	No	No	No	No	No	No	No	No	Yes	No	No	No	Yes	0	0	Yes	Yes	Yes	atleastone	No	NA	NA	NA	NA	NA	NA	NA	NA	NA	NA	NA
21-40 years old	Female	No	No	No	No	No	No	No	No	Yes	Christian	Tertiary complete	Negative	DRC	No	Yes	No	No	No	No	No	No	No	No	No	No	No	Yes	No	Yes	No	0	0	Yes	Yes	Yes	atleastone	No	NA	NA	NA	NA	NA	NA	NA	NA	NA	NA	NA
Above 40 years old	Male	Yes	No	No	No	No	No	No	No	No	Christian	Tertiary complete	Negative	DRC	No	Yes	Yes	No	No	Yes	No	No	No	No	No	No	No	No	No	No	No	0	0	Yes	Yes	Yes	atleastone	No	NA	NA	NA	NA	NA	NA	NA	NA	NA	NA	NA
Above 40 years old	Male	Yes	No	No	No	No	No	No	No	No	Christian	Postgraduate complete	Negative	DRC	No	Yes	No	No	No	Yes	No	No	No	No	No	No	No	No	No	No	No	0	0	Yes	Yes	Yes	atleastone	No	NA	NA	NA	NA	NA	NA	NA	NA	NA	NA	NA
21-40 years old	Female	No	No	No	No	No	No	No	No	Yes	Christian	Tertiary complete	Negative	DRC	No	Yes	Yes	No	No	No	No	No	No	No	No	No	No	Yes	No	Yes	No	0	0	Yes	Yes	Yes	atleastone	No	NA	NA	NA	NA	NA	NA	NA	NA	NA	NA	NA
21-40 years old	Male	No	No	Yes	No	No	No	No	No	No	Christian	Secondary complete	Negative	DRC	No	No	No	No	No	No	No	Yes	No	No	No	No	No	No	No	Yes	No	0	0	Yes	Yes	Yes	atleastone	No	NA	NA	NA	NA	NA	NA	NA	NA	NA	NA	NA
Above 40 years old	Female	Yes	No	No	No	No	No	No	No	No	Christian	Postgraduate complete	Negative	DRC	No	Yes	Yes	No	No	Yes	No	No	No	No	No	No	No	No	No	No	No	0	0	Yes	Yes	Yes	atleastone	No	NA	NA	NA	NA	NA	NA	NA	NA	NA	NA	NA
21-40 years old	Male	No	Yes	No	No	No	No	No	No	No	Christian	Secondary complete	Negative	DRC	No	Yes	Yes	No	No	No	Yes	No	No	No	No	No	No	No	No	Yes	No	0	0	Yes	Yes	Yes	atleastone	No	NA	NA	NA	NA	NA	NA	NA	NA	NA	NA	NA
21-40 years old	Female	Yes	No	No	No	No	No	No	No	No	Christian	Tertiary complete	Negative	DRC	No	Yes	Yes	No	No	Yes	No	No	No	No	No	No	No	No	No	No	No	0	0	Yes	Yes	Yes	atleastone	No	NA	NA	NA	NA	NA	NA	NA	NA	NA	NA	NA
21-40 years old	Male	No	Yes	No	No	No	No	No	No	No	Christian	Secondary complete	Negative	DRC	No	Yes	Yes	No	No	No	Yes	No	No	No	No	No	No	No	No	Yes	No	0	0	Yes	Yes	Yes	atleastone	No	NA	NA	NA	NA	NA	NA	NA	NA	NA	NA	NA
21-40 years old	Female	Yes	No	No	No	No	No	No	No	No	Christian	Tertiary complete	Negative	DRC	No	Yes	No	No	No	Yes	No	No	No	No	No	No	No	No	No	No	No	0	0	Yes	Yes	Yes	atleastone	No	NA	NA	NA	NA	NA	NA	NA	NA	NA	NA	NA
Above 40 years old	Male	No	Yes	No	No	No	No	No	No	No	Christian	Primary complete	Negative	DRC	No	Yes	Yes	No	No	No	Yes	No	No	No	No	No	No	No	No	Yes	No	0	0	Yes	Yes	Yes	atleastone	No	NA	NA	NA	NA	NA	NA	NA	NA	NA	NA	NA
21-40 years old	Male	No	Yes	No	No	No	No	No	No	No	Christian	Secondary complete	Negative	DRC	No	Yes	Yes	No	No	No	Yes	No	No	No	No	No	No	No	No	Yes	No	0	0	Yes	Yes	Yes	atleastone	No	NA	NA	NA	NA	NA	NA	NA	NA	NA	NA	NA
Above 40 years old	Female	No	No	No	No	No	No	No	No	No	Christian	No education	Negative	DRC	No	Yes	Yes	No	Yes	No	No	No	No	No	No	No	No	No	No	No	Yes	0	0	Yes	Yes	Yes	atleastone	No	NA	NA	NA	NA	NA	NA	NA	NA	NA	NA	NA
Above 40 years old	Male	No	No	Yes	No	No	No	No	No	No	Christian	Primary complete	Negative	DRC	No	No	Yes	No	No	No	No	Yes	No	No	No	No	No	No	No	Yes	No	0	0	Yes	Yes	Yes	atleastone	No	NA	NA	NA	NA	NA	NA	NA	NA	NA	NA	NA
10-20 years old	Male	No	No	No	No	No	No	No	Yes	No	Christian	Primary complete	Negative	DRC	No	No	Yes	No	No	No	No	No	No	No	No	No	Yes	No	No	No	Yes	0	0	Yes	Yes	Yes	atleastone	No	NA	NA	NA	NA	NA	NA	NA	NA	NA	NA	NA
21-40 years old	Male	No	No	No	No	No	No	No	Yes	No	Christian	Tertiary complete	Negative	DRC	No	No	Yes	No	No	No	No	No	No	No	No	No	Yes	No	No	No	Yes	0	0	Yes	Yes	Yes	atleastone	No	NA	NA	NA	NA	NA	NA	NA	NA	NA	NA	NA
21-40 years old	Male	No	No	No	No	No	No	No	No	No	Christian	Primary complete	Negative	DRC	No	No	No	No	Yes	No	No	No	No	No	No	No	No	No	No	No	Yes	0	0	Yes	Yes	Yes	atleastone	No	NA	NA	NA	NA	NA	NA	NA	NA	NA	NA	NA
21-40 years old	Female	No	No	No	No	No	No	No	No	No	Christian	Primary incomplete	Negative	DRC	Yes	Yes	Yes	No	Yes	No	No	No	No	No	No	No	No	No	No	No	Yes	0	0	Yes	Yes	Yes	atleastone	No	NA	NA	NA	NA	NA	NA	NA	NA	NA	NA	NA
Above 40 years old	Female	No	No	Yes	No	No	No	No	No	No	Christian	No education	Negative	DRC	No	Yes	Yes	No	No	No	No	Yes	No	No	No	No	No	No	No	Yes	No	0	0	Yes	Yes	Yes	atleastone	No	NA	NA	NA	NA	NA	NA	NA	NA	NA	NA	NA
21-40 years old	Female	No	No	No	No	No	No	No	No	Yes	Christian	Primary complete	Negative	DRC	No	No	No	No	No	No	No	No	No	No	No	No	No	Yes	No	Yes	No	0	0	Yes	Yes	Yes	atleastone	No	NA	NA	NA	NA	NA	NA	NA	NA	NA	NA	NA
10-20 years old	Male	No	No	No	No	No	No	No	Yes	No	Christian	Secondary complete	Negative	DRC	No	No	No	No	No	No	No	No	No	No	No	No	Yes	No	No	No	Yes	0	0	Yes	Yes	Yes	atleastone	No	NA	NA	NA	NA	NA	NA	NA	NA	NA	NA	NA
21-40 years old	Female	Yes	No	No	No	No	No	No	No	No	Christian	Tertiary complete	Negative	DRC	No	Yes	Yes	No	No	Yes	No	No	No	No	No	No	No	No	No	No	No	0	0	Yes	Yes	Yes	atleastone	No	NA	NA	NA	NA	NA	NA	NA	NA	NA	NA	NA
21-40 years old	Male	No	No	No	No	No	No	No	No	Yes	Christian	Secondary complete	Negative	DRC	No	No	Yes	No	No	No	No	No	No	No	No	No	No	Yes	No	Yes	No	0	0	Yes	Yes	Yes	atleastone	No	NA	NA	NA	NA	NA	NA	NA	NA	NA	NA	NA
21-40 years old	Male	No	No	No	No	No	No	No	No	Yes	Christian	Secondary complete	Negative	DRC	No	Yes	Yes	No	No	No	No	No	No	No	No	No	No	Yes	No	Yes	No	0	0	Yes	Yes	Yes	atleastone	No	NA	NA	NA	NA	NA	NA	NA	NA	NA	NA	NA
21-40 years old	Male	No	Yes	No	No	No	No	No	No	No	Christian	Primary complete	Negative	DRC	No	Yes	Yes	No	No	No	Yes	No	No	No	No	No	No	No	No	Yes	No	0	0	Yes	Yes	Yes	atleastone	No	NA	NA	NA	NA	NA	NA	NA	NA	NA	NA	NA
21-40 years old	Male	No	No	No	No	No	No	No	Yes	No	Christian	Tertiary complete	Negative	DRC	No	Yes	No	No	No	No	No	No	No	No	No	No	Yes	No	No	No	Yes	0	2	Yes	Yes	Yes	atleastone	Yes	Healthcare workers	NA	NA	NA	NA	NA	NA	NA	NA	NA	NA
21-40 years old	Male	No	No	No	No	No	No	No	Yes	No	Christian	Tertiary complete	Negative	DRC	No	Yes	No	No	No	No	No	No	No	No	No	No	Yes	No	No	No	Yes	0	0	Yes	Yes	Yes	atleastone	No	NA	NA	NA	NA	NA	NA	NA	NA	NA	NA	NA
21-40 years old	Male	No	Yes	No	No	No	No	No	No	No	Christian	Postgraduate complete	Negative	DRC	No	No	No	No	No	No	Yes	No	No	No	No	No	No	No	No	Yes	No	0	0	Yes	Yes	Yes	None	No	NA	NA	NA	NA	NA	NA	NA	NA	NA	NA	NA
10-20 years old	Male	No	No	No	No	No	No	No	Yes	No	Christian	Secondary complete	Negative	DRC	No	Yes	No	No	No	No	No	No	No	No	No	No	Yes	No	No	No	Yes	0	0	Yes	Yes	Yes	atleastone	No	NA	NA	NA	NA	NA	NA	NA	NA	NA	NA	NA
21-40 years old	Male	No	Yes	No	No	No	No	No	No	No	Christian	Postgraduate complete	Negative	DRC	No	No	No	No	No	No	Yes	No	No	No	No	No	No	No	No	Yes	No	0	0	Yes	Yes	Yes	None	No	NA	NA	NA	NA	NA	NA	NA	NA	NA	NA	NA
21-40 years old	Male	No	No	No	No	No	No	No	Yes	No	Christian	Tertiary complete	Negative	DRC	No	No	Yes	No	No	No	No	No	No	No	No	No	Yes	No	No	No	Yes	0	0	Yes	Yes	Yes	atleastone	No	NA	NA	NA	NA	NA	NA	NA	NA	NA	NA	NA
21-40 years old	Female	No	No	No	No	No	No	No	Yes	No	Christian	Tertiary complete	Negative	DRC	No	Yes	No	No	No	No	No	No	No	No	No	No	Yes	No	No	No	Yes	0	2	Yes	Yes	Yes	atleastone	Yes	Healthcare workers	NA	NA	NA	NA	NA	NA	NA	NA	NA	NA
21-40 years old	Male	No	No	No	No	No	No	No	Yes	No	Christian	Tertiary complete	Negative	DRC	No	Yes	Yes	No	No	No	No	No	No	No	No	No	Yes	No	No	No	Yes	0	0	Yes	Yes	Yes	atleastone	No	NA	NA	NA	NA	NA	NA	NA	NA	NA	NA	NA
21-40 years old	Male	No	No	No	No	No	No	No	Yes	No	Christian	Tertiary complete	Negative	DRC	No	Yes	Yes	No	No	No	No	No	No	No	No	No	Yes	No	No	No	Yes	0	0	Yes	Yes	Yes	atleastone	No	NA	NA	NA	NA	NA	NA	NA	NA	NA	NA	NA
10-20 years old	Female	No	No	No	No	No	No	No	No	No	Christian	No education	Negative	DRC	No	Yes	Yes	No	Yes	No	No	No	No	No	No	No	No	No	No	No	Yes	0	0	Yes	Yes	Yes	atleastone	No	NA	NA	NA	NA	NA	NA	NA	NA	NA	NA	NA
10-20 years old	Female	No	No	No	No	No	No	No	Yes	No	Christian	Secondary complete	Negative	DRC	No	Yes	No	No	No	No	No	No	No	No	No	No	Yes	No	No	No	Yes	0	0	Yes	Yes	Yes	atleastone	No	NA	NA	NA	NA	NA	NA	NA	NA	NA	NA	NA
Above 40 years old	Female	No	No	No	No	No	No	No	No	No	Christian	No education	Negative	DRC	No	No	Yes	No	Yes	No	No	No	No	No	No	No	No	No	No	No	Yes	0	0	Yes	Yes	Yes	atleastone	No	NA	NA	NA	NA	NA	NA	NA	NA	NA	NA	NA
21-40 years old	Female	No	No	No	No	No	No	No	Yes	No	Christian	Tertiary complete	Negative	DRC	No	Yes	Yes	No	No	No	No	No	No	No	No	No	Yes	No	No	No	Yes	0	0	Yes	Yes	Yes	atleastone	No	NA	NA	NA	NA	NA	NA	NA	NA	NA	NA	NA
10-20 years old	Female	No	No	No	No	No	No	No	No	Yes	Christian	Primary complete	Negative	DRC	No	No	No	No	No	No	No	No	No	No	No	No	No	Yes	No	Yes	No	0	0	Yes	Yes	Yes	atleastone	No	NA	NA	NA	NA	NA	NA	NA	NA	NA	NA	NA
10-20 years old	Female	No	No	No	No	No	No	No	No	No	Christian	Primary incomplete	Negative	DRC	Yes	No	No	No	Yes	No	No	No	No	No	No	No	No	No	No	No	Yes	0	0	Yes	Yes	Yes	atleastone	No	NA	NA	NA	NA	NA	NA	NA	NA	NA	NA	NA
21-40 years old	Female	No	No	No	No	No	No	No	Yes	No	Christian	Tertiary complete	Negative	DRC	No	Yes	Yes	No	No	No	No	No	No	No	No	No	Yes	No	No	No	Yes	0	0	Yes	Yes	Yes	atleastone	No	NA	NA	NA	NA	NA	NA	NA	NA	NA	NA	NA
21-40 years old	Female	No	No	No	No	No	No	No	Yes	No	Christian	Secondary complete	Negative	DRC	No	No	Yes	No	No	No	No	No	No	No	No	No	Yes	No	No	No	Yes	0	0	Yes	Yes	Yes	atleastone	No	NA	NA	NA	NA	NA	NA	NA	NA	NA	NA	NA
21-40 years old	Male	No	No	No	No	No	No	No	Yes	No	Christian	Secondary complete	Negative	DRC	No	No	No	No	No	No	No	No	No	No	No	No	Yes	No	No	No	Yes	0	0	Yes	Yes	Yes	atleastone	No	NA	NA	NA	NA	NA	NA	NA	NA	NA	NA	NA
10-20 years old	Female	No	No	No	No	No	No	No	Yes	No	Christian	Primary complete	Negative	DRC	No	No	Yes	No	No	No	No	No	No	No	No	No	Yes	No	No	No	Yes	0	0	Yes	Yes	Yes	atleastone	No	NA	NA	NA	NA	NA	NA	NA	NA	NA	NA	NA
Above 40 years old	Female	No	No	No	No	No	No	No	No	No	Christian	No education	Negative	DRC	No	No	No	No	Yes	No	No	No	No	No	No	No	No	No	No	No	Yes	0	0	Yes	Yes	Yes	atleastone	No	NA	NA	NA	NA	NA	NA	NA	NA	NA	NA	NA
10-20 years old	Female	No	No	No	No	No	No	No	No	No	Christian	No education	Negative	DRC	No	Yes	Yes	No	Yes	No	No	No	No	No	No	No	No	No	No	No	Yes	0	0	Yes	Yes	Yes	atleastone	No	NA	NA	NA	NA	NA	NA	NA	NA	NA	NA	NA
21-40 years old	Male	No	Yes	No	No	No	No	No	No	No	Christian	Secondary complete	Negative	DRC	No	No	No	No	No	No	Yes	No	No	No	No	No	No	No	No	Yes	No	0	0	Yes	Yes	Yes	atleastone	No	NA	NA	NA	NA	NA	NA	NA	NA	NA	NA	NA
21-40 years old	Female	No	No	No	No	No	No	No	No	Yes	Christian	Secondary complete	Negative	DRC	No	Yes	Yes	No	No	No	No	No	No	No	No	No	No	Yes	No	Yes	No	0	0	Yes	Yes	Yes	atleastone	No	NA	NA	NA	NA	NA	NA	NA	NA	NA	NA	NA
21-40 years old	Female	No	No	No	No	No	No	No	No	Yes	Christian	Primary incomplete	Negative	DRC	No	Yes	Yes	No	No	No	No	No	No	No	No	No	No	Yes	No	Yes	No	0	0	Yes	Yes	Yes	atleastone	No	NA	NA	NA	NA	NA	NA	NA	NA	NA	NA	NA
21-40 years old	Male	No	No	No	No	No	No	No	No	Yes	Christian	Secondary complete	Negative	DRC	No	Yes	Yes	No	No	No	No	No	No	No	No	No	No	Yes	No	Yes	No	0	0	Yes	Yes	Yes	atleastone	No	NA	NA	NA	NA	NA	NA	NA	NA	NA	NA	NA
Above 40 years old	Female	No	No	No	No	No	No	No	No	No	Christian	Primary complete	Negative	DRC	No	No	No	Yes	Yes	No	No	No	No	No	No	No	No	No	No	No	Yes	0	0	Yes	Yes	Yes	atleastone	No	NA	NA	NA	NA	NA	NA	NA	NA	NA	NA	NA
21-40 years old	Female	Yes	No	No	No	No	No	No	No	No	Christian	Tertiary complete	Negative	DRC	No	No	No	No	No	Yes	No	No	No	No	No	No	No	No	No	No	No	0	0	Yes	Yes	Yes	atleastone	No	NA	NA	NA	NA	NA	NA	NA	NA	NA	NA	NA
21-40 years old	Female	No	No	No	No	No	No	No	No	No	Christian	Secondary complete	Negative	DRC	No	No	No	No	Yes	No	No	No	No	No	No	No	No	No	No	No	Yes	0	0	Yes	Yes	Yes	atleastone	No	NA	NA	NA	NA	NA	NA	NA	NA	NA	NA	NA
21-40 years old	Female	No	Yes	No	No	No	No	No	No	No	Christian	Secondary complete	Negative	DRC	No	No	No	No	No	No	Yes	No	No	No	No	No	No	No	No	Yes	No	0	0	Yes	Yes	Yes	atleastone	No	NA	NA	NA	NA	NA	NA	NA	NA	NA	NA	NA
21-40 years old	Male	Yes	No	No	No	No	No	No	No	No	Christian	Tertiary complete	Negative	DRC	No	No	No	No	No	Yes	No	No	No	No	No	No	No	No	No	No	No	0	2	Yes	Yes	Yes	atleastone	Yes	Healthcare workers	NA	NA	NA	NA	NA	NA	NA	NA	NA	NA
21-40 years old	Female	No	No	Yes	No	No	No	No	No	No	Christian	Primary complete	Negative	DRC	No	No	Yes	Yes	No	No	No	Yes	No	No	No	No	No	No	No	Yes	No	0	0	Yes	Yes	Yes	atleastone	No	NA	NA	NA	NA	NA	NA	NA	NA	NA	NA	NA
10-20 years old	Male	No	No	No	No	No	No	No	No	No	Christian	Primary complete	Negative	DRC	No	No	No	No	Yes	No	No	No	No	No	No	No	No	No	No	No	Yes	0	0	Yes	Yes	Yes	atleastone	No	NA	NA	NA	NA	NA	NA	NA	NA	NA	NA	NA
21-40 years old	Male	No	Yes	No	No	No	No	No	No	No	Christian	Tertiary complete	Negative	DRC	No	Yes	Yes	No	No	No	Yes	No	No	No	No	No	No	No	No	Yes	No	0	0	Yes	Yes	Yes	atleastone	No	NA	NA	NA	NA	NA	NA	NA	NA	NA	NA	NA
21-40 years old	Male	No	No	No	No	No	No	No	Yes	No	Christian	Tertiary complete	Negative	DRC	No	Yes	Yes	No	No	No	No	No	No	No	No	No	Yes	No	No	No	Yes	0	2	Yes	Yes	Yes	atleastone	Yes	Healthcare workers	NA	NA	NA	NA	NA	NA	NA	NA	NA	NA
21-40 years old	Female	Yes	No	No	No	No	No	No	No	No	Christian	Tertiary complete	Negative	DRC	No	Yes	Yes	No	No	Yes	No	No	No	No	No	No	No	No	No	No	No	0	2	Yes	Yes	Yes	atleastone	Yes	Healthcare workers	NA	NA	NA	NA	NA	NA	School	NA	NA	NA
10-20 years old	Female	No	No	No	No	No	No	No	No	No	Christian	No education	Negative	DRC	No	Yes	Yes	No	Yes	No	No	No	No	No	No	No	No	No	No	No	Yes	0	0	Yes	Yes	Yes	atleastone	No	NA	NA	NA	NA	NA	NA	NA	NA	NA	NA	NA
21-40 years old	Female	No	No	No	No	No	No	No	Yes	No	Christian	Tertiary complete	Negative	DRC	No	Yes	No	No	No	No	No	No	No	No	No	No	Yes	No	No	No	Yes	0	2	Yes	Yes	Yes	atleastone	Yes	NA	NA	NA	NA	NA	NA	NA	School	NA	NA	NA
21-40 years old	Male	No	No	No	No	No	No	No	Yes	No	Christian	Tertiary complete	Negative	DRC	No	No	No	No	No	No	No	No	No	No	No	No	Yes	No	No	No	Yes	0	0	Yes	Yes	Yes	None	No	NA	NA	NA	NA	NA	NA	NA	NA	NA	NA	NA
21-40 years old	Female	No	Yes	No	No	No	No	No	No	No	Christian	Tertiary complete	Negative	DRC	No	Yes	Yes	No	No	No	Yes	No	No	No	No	No	No	No	No	Yes	No	0	2	Yes	Yes	Yes	atleastone	Yes	Healthcare workers	NA	NA	NA	NA	NA	NA	NA	NA	NA	NA
Above 40 years old	Female	No	No	No	No	No	No	No	No	Yes	Christian	Primary incomplete	Negative	DRC	No	No	Yes	No	No	No	No	No	No	No	No	No	No	Yes	No	Yes	No	0	0	Yes	Yes	Yes	atleastone	No	NA	NA	NA	NA	NA	NA	NA	NA	NA	NA	NA
21-40 years old	Male	No	No	No	No	No	No	No	No	Yes	Christian	Secondary complete	Negative	DRC	No	No	No	No	No	No	No	No	No	No	No	No	No	Yes	No	Yes	No	0	0	Yes	Yes	Yes	None	No	NA	NA	NA	NA	NA	NA	NA	NA	NA	NA	NA
Above 40 years old	Male	No	Yes	No	No	No	No	No	No	No	Christian	Tertiary complete	Negative	DRC	No	No	No	No	No	No	Yes	No	No	No	No	No	No	No	No	Yes	No	0	0	Yes	Yes	Yes	atleastone	No	NA	NA	NA	NA	NA	NA	NA	NA	NA	NA	NA
21-40 years old	Female	No	No	No	No	No	No	No	No	No	Christian	Primary complete	Negative	DRC	No	No	Yes	No	Yes	No	No	No	No	No	No	No	No	No	No	No	Yes	0	0	Yes	Yes	Yes	atleastone	No	NA	NA	NA	NA	NA	NA	NA	NA	NA	NA	NA
21-40 years old	Female	No	No	No	No	No	No	No	Yes	No	Christian	Tertiary complete	Negative	DRC	No	No	Yes	No	No	No	No	No	No	No	No	No	Yes	No	No	No	Yes	0	0	Yes	Yes	Yes	atleastone	No	NA	NA	NA	NA	NA	NA	NA	NA	NA	NA	NA
10-20 years old	Female	No	No	No	No	No	No	No	Yes	No	Christian	Primary complete	Negative	DRC	No	No	No	No	No	No	No	No	No	No	No	No	Yes	No	No	No	Yes	0	0	Yes	Yes	Yes	atleastone	No	NA	NA	NA	NA	NA	NA	NA	NA	NA	NA	NA
Above 40 years old	Male	No	No	No	No	No	No	No	No	No	Christian	Primary incomplete	Negative	DRC	Yes	No	No	Yes	Yes	No	No	No	No	No	No	No	No	No	No	No	Yes	0	0	No	No	No	atleastone	No	NA	NA	NA	NA	NA	NA	NA	NA	NA	NA	NA
21-40 years old	Male	No	No	Yes	No	No	No	No	No	No	Christian	Tertiary complete	Negative	DRC	No	Yes	Yes	No	No	No	No	Yes	No	No	No	No	No	No	No	Yes	No	0	0	Yes	Yes	Yes	atleastone	No	NA	NA	NA	NA	NA	NA	NA	NA	NA	NA	NA
21-40 years old	Female	No	No	No	No	No	No	No	Yes	No	Christian	Tertiary complete	Negative	DRC	No	Yes	Yes	No	No	No	No	No	No	No	No	No	Yes	No	No	No	Yes	0	0	Yes	Yes	Yes	atleastone	No	NA	NA	NA	NA	NA	NA	NA	NA	NA	NA	NA
21-40 years old	Female	No	Yes	No	No	No	No	No	No	Yes	Christian	Secondary complete	Negative	DRC	No	Yes	Yes	No	No	No	Yes	No	No	No	No	No	No	Yes	No	Yes	No	0	0	Yes	Yes	Yes	atleastone	No	NA	NA	NA	NA	NA	NA	NA	NA	NA	NA	NA
21-40 years old	Female	No	No	No	No	No	No	No	Yes	No	Christian	Primary complete	Negative	DRC	No	No	No	No	No	No	No	No	No	No	No	No	Yes	No	No	No	Yes	0	0	Yes	Yes	Yes	None	No	NA	NA	NA	NA	NA	NA	NA	NA	NA	NA	NA
21-40 years old	Male	No	No	No	No	No	No	No	Yes	No	Christian	Tertiary complete	Negative	DRC	No	No	Yes	No	No	No	No	No	No	No	No	No	Yes	No	No	No	Yes	0	0	Yes	Yes	Yes	None	No	NA	NA	NA	NA	NA	NA	NA	NA	NA	NA	NA
21-40 years old	Male	No	No	No	No	No	No	No	Yes	No	Christian	Tertiary complete	Negative	DRC	No	No	Yes	No	No	No	No	No	No	No	No	No	Yes	No	No	No	Yes	0	0	Yes	Yes	Yes	atleastone	No	NA	NA	NA	NA	NA	NA	NA	NA	NA	NA	NA
Above 40 years old	Female	Yes	No	No	No	No	No	No	No	No	Christian	Tertiary complete	Negative	DRC	No	No	No	Yes	No	Yes	No	No	No	No	No	No	No	No	No	No	No	0	0	Yes	Yes	Yes	atleastone	No	NA	NA	NA	NA	NA	NA	NA	NA	NA	NA	NA
21-40 years old	Female	No	No	No	No	No	No	No	No	No	Christian	Primary complete	Negative	DRC	No	No	No	No	Yes	No	No	No	No	No	No	No	No	No	No	No	Yes	0	0	Yes	Yes	Yes	atleastone	No	NA	NA	NA	NA	NA	NA	NA	NA	NA	NA	NA
21-40 years old	Female	No	No	No	No	No	No	No	No	No	Christian	Primary incomplete	Negative	DRC	No	No	No	Yes	Yes	No	No	No	No	No	No	No	No	No	No	No	Yes	0	0	Yes	Yes	Yes	atleastone	No	NA	NA	NA	NA	NA	NA	NA	NA	NA	NA	NA
Above 40 years old	Male	No	No	No	No	No	No	No	No	Yes	Christian	Secondary complete	Negative	DRC	No	Yes	No	No	No	No	No	No	No	No	No	No	No	Yes	No	Yes	No	0	0	Yes	Yes	Yes	atleastone	No	NA	NA	NA	NA	NA	NA	NA	NA	NA	NA	NA
21-40 years old	Female	No	Yes	No	No	No	No	No	No	No	Christian	Tertiary complete	Negative	DRC	No	Yes	Yes	No	No	No	Yes	No	No	No	No	No	No	No	No	Yes	No	0	0	Yes	Yes	Yes	atleastone	No	NA	NA	NA	NA	NA	NA	NA	NA	NA	NA	NA
10-20 years old	Male	No	No	No	No	No	No	Yes	Yes	No	Christian	Primary incomplete	Negative	DRC	No	Yes	Yes	No	No	No	No	No	No	No	No	Yes	Yes	No	No	No	Yes	0	0	Yes	Yes	Yes	atleastone	No	NA	NA	NA	NA	NA	NA	NA	NA	NA	NA	NA
Above 40 years old	Male	No	Yes	No	No	No	No	No	No	No	Christian	Tertiary complete	Negative	DRC	No	No	No	No	No	No	Yes	No	No	No	No	No	No	No	No	Yes	No	0	0	Yes	Yes	Yes	atleastone	No	NA	NA	NA	NA	NA	NA	NA	NA	NA	NA	NA
21-40 years old	Female	Yes	No	No	No	No	No	No	No	No	Christian	Tertiary complete	Negative	DRC	No	No	No	No	No	Yes	No	No	No	No	No	No	No	No	No	No	No	0	0	Yes	Yes	Yes	atleastone	No	NA	NA	NA	NA	NA	NA	NA	NA	NA	NA	NA
21-40 years old	Male	No	No	No	No	No	No	No	Yes	No	Christian	Tertiary complete	Negative	DRC	No	No	Yes	No	No	No	No	No	No	No	No	No	Yes	No	No	No	Yes	0	0	Yes	Yes	Yes	atleastone	No	NA	NA	NA	NA	NA	NA	NA	NA	NA	NA	NA
Above 40 years old	Male	No	No	No	No	No	No	No	No	Yes	Christian	Primary complete	Negative	DRC	No	Yes	Yes	No	No	No	No	No	No	No	No	No	No	Yes	No	Yes	No	0	0	Yes	Yes	Yes	atleastone	No	NA	NA	NA	NA	NA	NA	NA	NA	NA	NA	NA
21-40 years old	Male	No	No	No	No	No	No	No	Yes	No	Christian	Secondary complete	Negative	DRC	No	Yes	Yes	No	No	No	No	No	No	No	No	No	Yes	No	No	No	Yes	0	0	Yes	Yes	Yes	atleastone	No	NA	NA	NA	NA	NA	NA	NA	NA	NA	NA	NA
21-40 years old	Male	No	No	No	No	No	No	No	Yes	No	Christian	Tertiary complete	Negative	DRC	No	Yes	Yes	No	No	No	No	No	No	No	No	No	Yes	No	No	No	Yes	0	0	Yes	Yes	Yes	atleastone	No	NA	NA	NA	NA	NA	NA	NA	NA	NA	NA	NA
Above 40 years old	Female	Yes	No	No	No	No	No	No	No	No	Christian	Tertiary complete	Negative	DRC	No	Yes	No	No	No	Yes	No	No	No	No	No	No	No	No	No	No	No	0	0	Yes	Yes	Yes	atleastone	No	NA	NA	NA	NA	NA	NA	NA	NA	NA	NA	NA
Above 40 years old	Female	Yes	No	No	No	No	No	No	No	No	Christian	Tertiary complete	Negative	DRC	No	Yes	Yes	No	No	Yes	No	No	No	No	No	No	No	No	No	No	No	0	0	Yes	Yes	Yes	atleastone	No	NA	NA	NA	NA	NA	NA	NA	NA	NA	NA	NA
Above 40 years old	Female	Yes	No	No	No	No	No	No	No	No	Christian	Tertiary complete	Negative	DRC	No	No	No	No	No	Yes	No	No	No	No	No	No	No	No	No	No	No	0	0	Yes	Yes	Yes	atleastone	No	NA	NA	NA	NA	NA	NA	NA	NA	NA	NA	NA
Above 40 years old	Female	No	No	No	No	No	No	No	No	No	Christian	No education	Negative	DRC	No	No	No	No	Yes	No	No	No	No	No	No	No	No	No	No	No	Yes	0	0	Yes	Yes	Yes	atleastone	No	NA	NA	NA	NA	NA	NA	NA	NA	NA	NA	NA
10-20 years old	Male	No	No	No	No	No	No	No	Yes	No	Christian	Primary complete	Negative	DRC	No	No	No	Yes	No	No	No	No	No	No	No	No	Yes	No	No	No	Yes	0	0	Yes	Yes	Yes	atleastone	No	NA	NA	NA	NA	NA	NA	NA	NA	NA	NA	NA
21-40 years old	Female	No	No	No	No	No	No	No	No	Yes	Christian	Secondary complete	Negative	DRC	No	No	No	No	No	No	No	No	No	No	No	No	No	Yes	No	Yes	No	0	0	Yes	Yes	Yes	atleastone	No	NA	NA	NA	NA	NA	NA	NA	NA	NA	NA	NA
21-40 years old	Female	No	No	No	No	No	No	No	Yes	No	Christian	Secondary complete	Negative	DRC	No	No	No	No	No	No	No	No	No	No	No	No	Yes	No	No	No	Yes	0	0	Yes	Yes	Yes	None	No	NA	NA	NA	NA	NA	NA	NA	NA	NA	NA	NA
21-40 years old	Male	No	No	No	No	No	No	No	No	Yes	Christian	Secondary complete	Negative	DRC	No	Yes	Yes	No	No	No	No	No	No	No	No	No	No	Yes	No	Yes	No	0	0	Yes	Yes	Yes	atleastone	No	NA	NA	NA	NA	NA	NA	NA	NA	NA	NA	NA
Above 40 years old	Female	Yes	No	No	No	No	No	No	No	No	Christian	Primary complete	Negative	DRC	No	Yes	Yes	No	No	Yes	No	No	No	No	No	No	No	No	No	No	No	0	0	Yes	Yes	Yes	atleastone	No	NA	NA	NA	NA	NA	NA	NA	NA	NA	NA	NA
Above 40 years old	Female	Yes	No	No	No	No	No	No	No	No	Christian	Postgraduate complete	Negative	DRC	No	Yes	No	No	No	Yes	No	No	No	No	No	No	No	No	No	No	No	0	0	Yes	Yes	Yes	atleastone	No	NA	NA	NA	NA	NA	NA	NA	NA	NA	NA	NA
Above 40 years old	Female	Yes	No	No	No	No	No	No	No	No	Christian	Postgraduate complete	Negative	DRC	No	Yes	Yes	No	No	Yes	No	No	No	No	No	No	No	No	No	No	No	0	2	Yes	Yes	Yes	atleastone	Yes	Healthcare workers	NA	NA	NA	NA	NA	NA	NA	NA	NA	NA
21-40 years old	Female	Yes	No	No	No	No	No	No	No	No	Christian	Tertiary complete	Negative	DRC	No	No	No	No	No	Yes	No	No	No	No	No	No	No	No	No	No	No	0	0	Yes	Yes	Yes	atleastone	No	NA	NA	NA	NA	NA	NA	NA	NA	NA	NA	NA
10-20 years old	Male	No	No	No	No	No	No	No	No	No	Christian	No education	Negative	DRC	Yes	No	Yes	No	Yes	No	No	No	No	No	No	No	No	No	No	No	Yes	0	0	Yes	Yes	Yes	atleastone	No	NA	NA	NA	NA	NA	NA	NA	NA	NA	NA	NA
21-40 years old	Female	No	No	No	No	No	No	No	No	No	Christian	Primary complete	Negative	DRC	No	Yes	No	Yes	Yes	No	No	No	No	No	No	No	No	No	No	No	Yes	0	0	Yes	Yes	Yes	atleastone	No	NA	NA	NA	NA	NA	NA	NA	NA	NA	NA	NA
10-20 years old	Female	No	No	No	No	No	No	No	Yes	No	Christian	Primary incomplete	Negative	DRC	No	Yes	Yes	No	No	No	No	No	No	No	No	No	Yes	No	No	No	Yes	0	0	Yes	Yes	Yes	atleastone	No	NA	NA	NA	NA	NA	NA	NA	NA	NA	NA	NA
Above 40 years old	Female	No	No	No	No	No	No	No	No	No	Christian	No education	Negative	DRC	No	Yes	Yes	No	Yes	No	No	No	No	No	No	No	No	No	No	No	Yes	0	0	Yes	Yes	Yes	atleastone	No	NA	NA	NA	NA	NA	NA	NA	NA	NA	NA	NA
21-40 years old	Female	No	No	No	No	No	No	No	No	No	Christian	Tertiary complete	Negative	DRC	No	Yes	Yes	No	Yes	No	No	No	No	No	No	No	No	No	No	No	Yes	0	0	Yes	Yes	Yes	atleastone	No	NA	NA	NA	NA	NA	NA	NA	NA	NA	NA	NA
10-20 years old	Female	No	No	No	No	No	No	No	Yes	No	Christian	Secondary complete	Negative	DRC	No	Yes	Yes	No	No	No	No	No	No	No	No	No	Yes	No	No	No	Yes	0	0	Yes	Yes	Yes	atleastone	No	NA	NA	NA	NA	NA	NA	NA	NA	NA	NA	NA
10-20 years old	Female	No	No	No	No	No	No	No	Yes	No	Christian	Secondary complete	Negative	DRC	No	Yes	Yes	No	No	No	No	No	No	No	No	No	Yes	No	No	No	Yes	0	0	Yes	Yes	Yes	atleastone	No	NA	NA	NA	NA	NA	NA	NA	NA	NA	NA	NA
21-40 years old	Male	No	No	Yes	No	No	No	No	No	No	Christian	Secondary complete	Negative	DRC	No	No	No	No	No	No	No	Yes	No	No	No	No	No	No	No	Yes	No	0	0	Yes	Yes	Yes	atleastone	No	NA	NA	NA	NA	NA	NA	NA	NA	NA	NA	NA
Above 40 years old	Male	No	Yes	No	No	No	No	No	No	No	Christian	Primary complete	Negative	DRC	No	Yes	Yes	No	No	No	Yes	No	No	No	No	No	No	No	No	Yes	No	0	0	Yes	Yes	Yes	atleastone	No	NA	NA	NA	NA	NA	NA	NA	NA	NA	NA	NA
10-20 years old	Female	No	No	No	No	No	No	No	Yes	No	Christian	Primary complete	Negative	DRC	No	No	Yes	No	No	No	No	No	No	No	No	No	Yes	No	No	No	Yes	0	0	Yes	Yes	Yes	atleastone	No	NA	NA	NA	NA	NA	NA	NA	NA	NA	NA	NA
21-40 years old	Male	No	No	No	No	No	No	No	Yes	No	Christian	Tertiary complete	Negative	DRC	No	Yes	Yes	No	No	No	No	No	No	No	No	No	Yes	No	No	No	Yes	0	0	Yes	Yes	Yes	atleastone	No	NA	NA	NA	NA	NA	NA	NA	NA	NA	NA	NA
Above 40 years old	Female	Yes	No	No	No	No	No	No	No	No	Christian	Postgraduate complete	Negative	DRC	No	No	No	No	No	Yes	No	No	No	No	No	No	No	No	No	No	No	0	0	Yes	Yes	Yes	atleastone	No	NA	NA	NA	NA	NA	NA	NA	NA	NA	NA	NA
21-40 years old	Female	No	No	Yes	No	No	No	No	No	No	Christian	Secondary complete	Negative	DRC	No	Yes	No	No	No	No	No	Yes	No	No	No	No	No	No	No	Yes	No	0	0	Yes	Yes	Yes	atleastone	No	NA	NA	NA	NA	NA	NA	NA	NA	NA	NA	NA
10-20 years old	Male	No	No	No	No	No	No	No	Yes	No	Christian	Primary incomplete	Negative	DRC	No	No	No	Yes	No	No	No	No	No	No	No	No	Yes	No	No	No	Yes	0	0	Yes	Yes	Yes	atleastone	No	NA	NA	NA	NA	NA	NA	NA	NA	NA	NA	NA
21-40 years old	Female	No	No	No	No	No	No	No	No	No	Christian	Secondary complete	Negative	DRC	No	No	No	No	Yes	No	No	No	No	No	No	No	No	No	No	No	Yes	0	0	Yes	Yes	Yes	atleastone	No	NA	NA	NA	NA	NA	NA	NA	NA	NA	NA	NA
21-40 years old	Female	No	Yes	No	No	No	No	No	No	No	Christian	Postgraduate complete	Negative	DRC	No	No	No	No	No	No	Yes	No	No	No	No	No	No	No	No	Yes	No	0	0	Yes	Yes	Yes	atleastone	No	NA	NA	NA	NA	NA	NA	NA	NA	NA	NA	NA
21-40 years old	Male	No	No	No	No	No	No	No	Yes	No	Christian	Secondary complete	Negative	DRC	No	No	Yes	No	No	No	No	No	No	No	No	No	Yes	No	No	No	Yes	0	0	Yes	Yes	Yes	atleastone	No	NA	NA	NA	NA	NA	NA	NA	NA	NA	NA	NA
Above 40 years old	Male	No	Yes	No	No	No	No	No	No	No	Christian	Primary complete	Negative	DRC	No	No	No	No	No	No	Yes	No	No	No	No	No	No	No	No	Yes	No	0	0	Yes	Yes	Yes	atleastone	No	NA	NA	NA	NA	NA	NA	NA	NA	NA	NA	NA
21-40 years old	Female	No	No	No	No	No	No	Yes	No	No	Christian	Tertiary complete	Negative	DRC	No	No	No	No	No	No	No	No	No	No	No	Yes	No	No	No	No	Yes	0	1	Yes	Yes	Yes	atleastone	Yes	NA	NA	Television	NA	NA	NA	NA	NA	NA	NA	NA
21-40 years old	Female	No	Yes	No	No	No	No	No	No	No	Christian	Secondary complete	Negative	DRC	No	No	Yes	No	No	No	Yes	No	No	No	No	No	No	No	No	Yes	No	0	0	Yes	Yes	Yes	atleastone	No	NA	NA	NA	NA	NA	NA	NA	NA	NA	NA	NA
Above 40 years old	Female	No	No	No	No	No	No	No	No	Yes	Christian	Primary complete	Negative	DRC	No	No	No	No	No	No	No	No	No	No	No	No	No	Yes	No	Yes	No	0	0	Yes	Yes	Yes	atleastone	No	NA	NA	NA	NA	NA	NA	NA	NA	NA	NA	NA
21-40 years old	Female	No	No	No	No	No	No	No	No	No	Christian	Primary incomplete	Negative	DRC	No	No	No	No	Yes	No	No	No	No	No	No	No	No	No	No	No	Yes	0	0	Yes	Yes	Yes	atleastone	No	NA	NA	NA	NA	NA	NA	NA	NA	NA	NA	NA
21-40 years old	Male	No	Yes	No	No	No	No	No	No	No	Christian	Postgraduate complete	Negative	DRC	No	Yes	No	Yes	No	No	Yes	No	No	No	No	No	No	No	No	Yes	No	0	0	Yes	Yes	Yes	atleastone	No	NA	NA	NA	NA	NA	NA	NA	NA	NA	NA	NA
10-20 years old	Female	No	No	No	No	No	No	No	No	No	Christian	Primary complete	Negative	DRC	No	No	No	No	Yes	No	No	No	No	No	No	No	No	No	No	No	Yes	0	0	Yes	Yes	Yes	atleastone	No	NA	NA	NA	NA	NA	NA	NA	NA	NA	NA	NA
21-40 years old	Female	No	No	No	No	No	No	No	No	No	Christian	Secondary complete	Negative	DRC	No	No	No	No	Yes	No	No	No	No	No	No	No	No	No	No	No	Yes	0	0	Yes	Yes	Yes	atleastone	No	NA	NA	NA	NA	NA	NA	NA	NA	NA	NA	NA
21-40 years old	Female	No	No	No	No	No	No	No	No	Yes	Christian	Secondary complete	Negative	DRC	No	No	No	No	No	No	No	No	No	No	No	No	No	Yes	No	Yes	No	0	0	Yes	Yes	Yes	None	No	NA	NA	NA	NA	NA	NA	NA	NA	NA	NA	NA
10-20 years old	Male	No	No	No	No	No	No	No	Yes	No	Christian	Primary complete	Negative	DRC	No	No	Yes	No	No	No	No	No	No	No	No	No	Yes	No	No	No	Yes	0	0	Yes	Yes	Yes	None	No	NA	NA	NA	NA	NA	NA	NA	NA	NA	NA	NA
10-20 years old	Female	No	No	No	No	No	No	No	No	Yes	Christian	Secondary complete	Negative	DRC	No	No	No	No	No	No	No	No	No	No	No	No	No	Yes	No	Yes	No	0	0	Yes	Yes	Yes	atleastone	No	NA	NA	NA	NA	NA	NA	NA	NA	NA	NA	NA
21-40 years old	Male	No	No	No	No	No	No	No	No	No	Christian	No education	Negative	DRC	No	Yes	Yes	No	Yes	No	No	No	No	No	No	No	No	No	No	No	Yes	0	0	Yes	Yes	Yes	atleastone	No	NA	NA	NA	NA	NA	NA	NA	NA	NA	NA	NA
10-20 years old	Female	No	No	No	No	No	No	No	Yes	No	Christian	Primary incomplete	Negative	DRC	Yes	No	Yes	Yes	No	No	No	No	No	No	No	No	Yes	No	No	No	Yes	0	0	Yes	Yes	Yes	atleastone	No	NA	NA	NA	NA	NA	NA	NA	NA	NA	NA	NA
21-40 years old	Male	No	No	No	No	No	No	No	No	No	Christian	Primary incomplete	Negative	DRC	No	No	No	No	Yes	No	No	No	No	No	No	No	No	No	No	No	Yes	0	0	Yes	Yes	Yes	atleastone	No	NA	NA	NA	NA	NA	NA	NA	NA	NA	NA	NA
21-40 years old	Female	No	No	No	No	No	No	No	Yes	No	Christian	Primary complete	Negative	DRC	No	No	Yes	No	No	No	No	No	No	No	No	No	Yes	No	No	No	Yes	0	0	Yes	Yes	Yes	atleastone	No	NA	NA	NA	NA	NA	NA	NA	NA	NA	NA	NA
21-40 years old	Female	No	Yes	No	No	No	No	No	No	No	Christian	Secondary complete	Negative	DRC	No	Yes	Yes	No	No	No	Yes	No	No	No	No	No	No	No	No	Yes	No	0	0	Yes	Yes	Yes	atleastone	No	NA	NA	NA	NA	NA	NA	NA	NA	NA	NA	NA
21-40 years old	Female	Yes	No	No	No	No	No	No	No	No	Christian	Tertiary complete	Negative	DRC	No	Yes	Yes	No	No	Yes	No	No	No	No	No	No	No	No	No	No	No	0	0	Yes	Yes	Yes	atleastone	No	NA	NA	NA	NA	NA	NA	NA	NA	NA	NA	NA
Above 40 years old	Male	No	No	No	No	No	No	No	No	No	Christian	Secondary complete	Negative	DRC	No	No	No	No	Yes	No	No	No	No	No	No	No	No	No	No	No	Yes	0	0	Yes	Yes	Yes	atleastone	No	NA	NA	NA	NA	NA	NA	NA	NA	NA	NA	NA
21-40 years old	Female	No	Yes	No	No	No	No	No	No	No	Christian	Tertiary complete	Negative	DRC	No	Yes	No	No	No	No	Yes	No	No	No	No	No	No	No	No	Yes	No	0	0	Yes	Yes	Yes	atleastone	No	NA	NA	NA	NA	NA	NA	NA	NA	NA	NA	NA
21-40 years old	Female	No	Yes	No	No	No	No	No	No	No	Christian	Tertiary complete	Negative	DRC	No	Yes	No	No	No	No	Yes	No	No	No	No	No	No	No	No	Yes	No	0	0	Yes	Yes	Yes	atleastone	No	NA	NA	NA	NA	NA	NA	NA	NA	NA	NA	NA
10-20 years old	Female	No	No	No	No	No	No	No	Yes	No	Christian	Secondary complete	Negative	DRC	No	No	Yes	No	No	No	No	No	No	No	No	No	Yes	No	No	No	Yes	0	0	Yes	Yes	Yes	atleastone	No	NA	NA	NA	NA	NA	NA	NA	NA	NA	NA	NA
21-40 years old	Male	No	No	No	No	No	No	No	Yes	No	Christian	Postgraduate complete	Negative	DRC	No	No	No	No	No	No	No	No	No	No	No	No	Yes	No	No	No	Yes	0	0	Yes	Yes	Yes	atleastone	No	NA	NA	NA	NA	NA	NA	NA	NA	NA	NA	NA
21-40 years old	Male	No	No	No	No	No	No	No	Yes	No	Christian	Secondary complete	Negative	DRC	No	No	No	No	No	No	No	No	No	No	No	No	Yes	No	No	No	Yes	0	0	Yes	Yes	Yes	atleastone	No	NA	NA	NA	NA	NA	NA	NA	NA	NA	NA	NA
Above 40 years old	Female	No	No	No	No	No	No	No	No	No	Christian	Primary complete	Negative	DRC	No	No	No	No	Yes	No	No	No	No	No	No	No	No	No	No	No	Yes	0	0	Yes	Yes	Yes	atleastone	No	NA	NA	NA	NA	NA	NA	NA	NA	NA	NA	NA
21-40 years old	Male	No	No	No	No	No	No	No	No	Yes	Christian	Secondary complete	Negative	DRC	No	Yes	Yes	No	No	No	No	No	No	No	No	No	No	Yes	No	Yes	No	0	0	Yes	Yes	Yes	atleastone	No	NA	NA	NA	NA	NA	NA	NA	NA	NA	NA	NA
10-20 years old	Male	No	No	No	No	No	No	No	Yes	No	Christian	Primary incomplete	Negative	DRC	No	Yes	Yes	No	No	No	No	No	No	No	No	No	Yes	No	No	No	Yes	0	0	Yes	Yes	Yes	None	No	NA	NA	NA	NA	NA	NA	NA	NA	NA	NA	NA
Above 40 years old	Female	No	No	No	No	No	No	No	No	No	Christian	Primary complete	Negative	DRC	No	Yes	No	No	Yes	No	No	No	No	No	No	No	No	No	No	No	Yes	0	0	Yes	Yes	Yes	atleastone	No	NA	NA	NA	NA	NA	NA	NA	NA	NA	NA	NA
21-40 years old	Female	No	No	No	No	No	No	No	Yes	No	Christian	Tertiary complete	Negative	DRC	No	Yes	No	No	No	No	No	No	No	No	No	No	Yes	No	No	No	Yes	0	0	Yes	Yes	Yes	atleastone	No	NA	NA	NA	NA	NA	NA	NA	NA	NA	NA	NA
Above 40 years old	Female	No	No	No	No	No	No	No	No	No	Christian	No education	Negative	DRC	No	Yes	No	No	Yes	No	No	No	No	No	No	No	No	No	No	No	Yes	0	0	Yes	Yes	Yes	atleastone	No	NA	NA	NA	NA	NA	NA	NA	NA	NA	NA	NA
21-40 years old	Female	Yes	No	No	No	No	No	No	No	No	Christian	Postgraduate complete	Negative	DRC	No	Yes	No	No	No	Yes	No	No	No	No	No	No	No	No	No	No	No	0	2	Yes	Yes	Yes	atleastone	Yes	Healthcare workers	NA	NA	NA	NA	NA	NA	NA	NA	NA	NA
21-40 years old	Female	Yes	No	No	No	No	No	No	No	No	Christian	Secondary complete	Negative	DRC	No	No	No	No	No	Yes	No	No	No	No	No	No	No	No	No	No	No	0	0	Yes	Yes	Yes	None	No	NA	NA	NA	NA	NA	NA	NA	NA	NA	NA	NA
Above 40 years old	Female	No	Yes	No	No	No	No	No	No	No	Christian	Secondary complete	Negative	DRC	No	Yes	Yes	No	No	No	Yes	No	No	No	No	No	No	No	No	Yes	No	0	0	Yes	Yes	Yes	atleastone	No	NA	NA	NA	NA	NA	NA	NA	NA	NA	NA	NA
10-20 years old	Female	No	No	No	No	No	No	No	Yes	No	Christian	Primary complete	Negative	DRC	No	No	No	No	No	No	No	No	No	No	No	No	Yes	No	No	No	Yes	0	0	Yes	Yes	Yes	atleastone	No	NA	NA	NA	NA	NA	NA	NA	NA	NA	NA	NA
21-40 years old	Female	No	Yes	No	No	No	No	No	No	No	Christian	Primary complete	Negative	DRC	No	Yes	Yes	No	No	No	Yes	No	No	No	No	No	No	No	No	Yes	No	0	0	Yes	Yes	Yes	atleastone	No	NA	NA	NA	NA	NA	NA	NA	NA	NA	NA	NA
21-40 years old	Female	No	No	No	No	No	No	No	Yes	No	Christian	Tertiary complete	Negative	DRC	No	Yes	No	No	No	No	No	No	No	No	No	No	Yes	No	No	No	Yes	0	0	Yes	Yes	Yes	atleastone	No	NA	NA	NA	NA	NA	NA	NA	NA	NA	NA	NA
21-40 years old	Male	Yes	No	No	No	No	No	No	No	No	Christian	Postgraduate complete	Negative	DRC	No	No	No	No	No	Yes	No	No	No	No	No	No	No	No	No	No	No	0	2	Yes	Yes	Yes	atleastone	Yes	Healthcare workers	NA	NA	NA	NA	NA	NA	NA	NA	NA	NA
21-40 years old	Female	Yes	No	No	No	No	No	No	No	No	Christian	Tertiary complete	Negative	DRC	No	No	No	No	No	Yes	No	No	No	No	No	No	No	No	No	No	No	0	0	Yes	Yes	Yes	atleastone	No	NA	NA	NA	NA	NA	NA	NA	NA	NA	NA	NA
Above 40 years old	Male	No	No	Yes	No	No	No	No	No	No	Christian	Secondary complete	Negative	DRC	No	No	Yes	No	No	No	No	Yes	No	No	No	No	No	No	No	Yes	No	0	0	Yes	Yes	Yes	atleastone	No	NA	NA	NA	NA	NA	NA	NA	NA	NA	NA	NA
21-40 years old	Male	No	No	Yes	No	No	No	No	No	No	Christian	Secondary complete	Negative	DRC	No	Yes	Yes	No	No	No	No	Yes	No	No	No	No	No	No	No	Yes	No	0	0	Yes	Yes	Yes	atleastone	No	NA	NA	NA	NA	NA	NA	NA	NA	NA	NA	NA
21-40 years old	Female	No	No	Yes	No	No	No	No	No	No	Christian	Tertiary complete	Negative	DRC	No	No	Yes	No	No	No	No	Yes	No	No	No	No	No	No	No	Yes	No	0	0	Yes	Yes	Yes	atleastone	No	NA	NA	NA	NA	NA	NA	NA	NA	NA	NA	NA
Above 40 years old	Female	No	No	No	No	No	No	No	No	Yes	Christian	Primary incomplete	Negative	DRC	No	Yes	Yes	No	No	No	No	No	No	No	No	No	No	Yes	No	Yes	No	0	0	Yes	Yes	Yes	None	No	NA	NA	NA	NA	NA	NA	NA	NA	NA	NA	NA
21-40 years old	Female	No	No	No	No	No	No	No	No	No	Christian	No education	Negative	DRC	No	No	No	No	Yes	No	No	No	No	No	No	No	No	No	No	No	Yes	0	0	Yes	Yes	Yes	atleastone	No	NA	NA	NA	NA	NA	NA	NA	NA	NA	NA	NA
Above 40 years old	Female	No	No	No	No	No	No	No	No	Yes	Christian	Primary incomplete	Negative	DRC	No	No	Yes	No	No	No	No	No	No	No	No	No	No	Yes	No	Yes	No	0	0	Yes	Yes	Yes	atleastone	No	NA	NA	NA	NA	NA	NA	NA	NA	NA	NA	NA
21-40 years old	Female	Yes	No	No	No	No	No	No	No	No	Christian	Tertiary complete	Negative	DRC	No	No	No	No	No	Yes	No	No	No	No	No	No	No	No	No	No	No	0	2	Yes	Yes	Yes	None	Yes	Healthcare workers	NA	NA	NA	NA	NA	NA	NA	NA	NA	NA
21-40 years old	Female	No	Yes	No	No	No	No	No	No	No	Christian	Secondary complete	Negative	DRC	No	No	No	No	No	No	Yes	No	No	No	No	No	No	No	No	Yes	No	0	0	Yes	Yes	Yes	atleastone	No	NA	NA	NA	NA	NA	NA	NA	NA	NA	NA	NA
Above 40 years old	Female	Yes	No	No	No	No	No	No	No	No	Christian	Tertiary complete	Negative	DRC	No	No	No	No	No	Yes	No	No	No	No	No	No	No	No	No	No	No	0	0	Yes	Yes	Yes	atleastone	No	NA	NA	NA	NA	NA	NA	NA	NA	NA	NA	NA
21-40 years old	Male	Yes	No	No	No	No	No	No	No	No	Christian	Postgraduate complete	Negative	DRC	No	No	No	No	No	Yes	No	No	No	No	No	No	No	No	No	No	No	0	0	Yes	Yes	Yes	atleastone	No	NA	NA	NA	NA	NA	NA	NA	NA	NA	NA	NA
21-40 years old	Female	Yes	No	No	No	No	No	No	No	No	Christian	Tertiary complete	Negative	DRC	No	No	Yes	No	No	Yes	No	No	No	No	No	No	No	No	No	No	No	0	0	Yes	Yes	Yes	atleastone	No	NA	NA	NA	NA	NA	NA	NA	NA	NA	NA	NA
21-40 years old	Male	No	No	No	No	No	No	No	Yes	No	Christian	Primary complete	Negative	DRC	No	No	No	No	No	No	No	No	No	No	No	No	Yes	No	No	No	Yes	0	0	Yes	Yes	Yes	atleastone	No	NA	NA	NA	NA	NA	NA	NA	NA	NA	NA	NA
Above 40 years old	Female	No	No	No	No	No	No	No	No	No	Christian	Primary incomplete	Negative	DRC	No	No	No	No	Yes	No	No	No	No	No	No	No	No	No	No	No	Yes	0	0	Yes	Yes	Yes	atleastone	No	NA	NA	NA	NA	NA	NA	NA	NA	NA	NA	NA
21-40 years old	Female	No	No	No	No	No	No	No	No	No	Christian	Primary complete	Negative	DRC	No	No	Yes	No	Yes	No	No	No	No	No	No	No	No	No	No	No	Yes	0	0	Yes	Yes	Yes	atleastone	No	NA	NA	NA	NA	NA	NA	NA	NA	NA	NA	NA
Above 40 years old	Female	Yes	No	No	No	No	No	No	No	No	Christian	Secondary complete	Negative	DRC	No	No	No	No	No	Yes	No	No	No	No	No	No	No	No	No	No	No	0	0	Yes	Yes	Yes	atleastone	No	NA	NA	NA	NA	NA	NA	NA	NA	NA	NA	NA
10-20 years old	Male	No	No	No	No	No	No	No	Yes	No	Christian	Primary complete	Negative	DRC	No	No	No	No	No	No	No	No	No	No	No	No	Yes	No	No	No	Yes	0	0	Yes	Yes	Yes	atleastone	No	NA	NA	NA	NA	NA	NA	NA	NA	NA	NA	NA
21-40 years old	Female	No	No	No	No	No	No	No	No	No	Christian	Secondary complete	Negative	DRC	No	Yes	Yes	No	Yes	No	No	No	No	No	No	No	No	No	No	No	Yes	0	0	Yes	Yes	Yes	atleastone	No	NA	NA	NA	NA	NA	NA	NA	NA	NA	NA	NA
21-40 years old	Female	No	No	No	No	No	No	No	Yes	No	Christian	Primary complete	Negative	DRC	No	No	No	No	No	No	No	No	No	No	No	No	Yes	No	No	No	Yes	0	0	Yes	Yes	Yes	atleastone	No	NA	NA	NA	NA	NA	NA	NA	NA	NA	NA	NA
Above 40 years old	Female	No	No	No	No	No	No	No	No	Yes	Christian	Primary complete	Negative	DRC	No	No	No	No	No	No	No	No	No	No	No	No	No	Yes	No	Yes	No	0	0	Yes	Yes	Yes	None	No	NA	NA	NA	NA	NA	NA	NA	NA	NA	NA	NA
Above 40 years old	Female	Yes	No	No	No	No	No	No	No	No	Christian	Tertiary complete	Positive	DRC	No	No	No	No	No	Yes	No	No	No	No	No	No	No	No	No	No	No	1	2	Yes	Yes	Yes	atleastone	Yes	Healthcare workers	NA	NA	NA	NA	NA	NA	NA	NA	NA	NA
21-40 years old	Female	Yes	No	No	No	No	No	No	No	No	Christian	Secondary complete	Negative	DRC	No	No	No	No	No	Yes	No	No	No	No	No	No	No	No	No	No	No	0	2	Yes	Yes	Yes	atleastone	Yes	Healthcare workers	NA	NA	NA	NA	NA	NA	NA	NA	NA	NA
10-20 years old	Female	No	No	No	No	No	No	No	Yes	No	Christian	Secondary complete	Negative	DRC	No	No	No	No	No	No	No	No	No	No	No	No	Yes	No	No	No	Yes	0	0	Yes	Yes	Yes	None	No	NA	NA	NA	NA	NA	NA	NA	NA	NA	NA	NA
21-40 years old	Male	Yes	No	No	No	No	No	No	No	No	Christian	Tertiary complete	Negative	DRC	No	No	No	No	No	Yes	No	No	No	No	No	No	No	No	No	No	No	0	2	Yes	Yes	Yes	None	Yes	Healthcare workers	NA	NA	NA	NA	NA	NA	NA	NA	NA	NA
Above 40 years old	Female	No	No	No	No	No	No	No	No	No	Christian	Primary incomplete	Negative	DRC	No	No	No	No	Yes	No	No	No	No	No	No	No	No	No	No	No	Yes	0	0	Yes	Yes	Yes	atleastone	No	NA	NA	NA	NA	NA	NA	NA	NA	NA	NA	NA
10-20 years old	Male	No	No	No	No	No	No	No	Yes	No	Christian	Primary complete	Negative	DRC	No	No	No	No	No	No	No	No	No	No	No	No	Yes	No	No	No	Yes	0	0	Yes	Yes	Yes	atleastone	No	NA	NA	NA	NA	NA	NA	NA	NA	NA	NA	NA
21-40 years old	Female	No	No	No	No	No	No	No	No	No	Muslim	Secondary complete	Negative	DRC	No	No	No	No	Yes	No	No	No	No	No	No	No	No	No	No	No	Yes	0	0	Yes	Yes	Yes	atleastone	No	NA	NA	NA	NA	NA	NA	NA	NA	NA	NA	NA
10-20 years old	Female	No	Yes	No	No	No	No	No	No	No	Christian	Secondary complete	Negative	DRC	No	No	Yes	No	No	No	Yes	No	No	No	No	No	No	No	No	Yes	No	0	0	Yes	Yes	Yes	atleastone	No	NA	NA	NA	NA	NA	NA	NA	NA	NA	NA	NA
Above 40 years old	Female	No	No	No	No	No	No	No	No	Yes	Christian	Primary complete	Negative	DRC	No	Yes	Yes	No	No	No	No	No	No	No	No	No	No	Yes	No	Yes	No	0	0	Yes	Yes	Yes	atleastone	No	NA	NA	NA	NA	NA	NA	NA	NA	NA	NA	NA
21-40 years old	Male	No	No	No	No	No	No	No	Yes	No	Christian	Secondary complete	Negative	DRC	No	Yes	Yes	No	No	No	No	No	No	No	No	No	Yes	No	No	No	Yes	0	0	Yes	Yes	Yes	atleastone	No	NA	NA	NA	NA	NA	NA	NA	NA	NA	NA	NA
10-20 years old	Female	No	No	No	No	No	No	No	Yes	No	Christian	Primary complete	Negative	DRC	No	Yes	No	No	No	No	No	No	No	No	No	No	Yes	No	No	No	Yes	0	0	Yes	Yes	Yes	atleastone	No	NA	NA	NA	NA	NA	NA	NA	NA	NA	NA	NA
21-40 years old	Male	No	Yes	No	No	No	No	No	No	No	Christian	Secondary complete	Negative	DRC	No	Yes	No	No	No	No	Yes	No	No	No	No	No	No	No	No	Yes	No	0	0	Yes	Yes	Yes	None	No	NA	NA	NA	NA	NA	NA	NA	NA	NA	NA	NA
21-40 years old	Male	No	Yes	No	No	No	No	No	No	No	Christian	Secondary complete	Negative	DRC	No	No	No	No	No	No	Yes	No	No	No	No	No	No	No	No	Yes	No	0	0	Yes	Yes	Yes	atleastone	No	NA	NA	NA	NA	NA	NA	NA	NA	NA	NA	NA
21-40 years old	Male	No	Yes	No	No	No	No	No	No	No	Christian	Secondary complete	Negative	DRC	No	Yes	Yes	No	No	No	Yes	No	No	No	No	No	No	No	No	Yes	No	0	0	Yes	Yes	Yes	None	No	NA	NA	NA	NA	NA	NA	NA	NA	NA	NA	NA
Above 40 years old	Male	No	No	No	No	No	No	No	No	No	Christian	Postgraduate complete	Negative	DRC	No	Yes	Yes	No	Yes	No	No	No	No	No	No	No	No	No	No	No	Yes	0	0	Yes	Yes	Yes	None	No	NA	NA	NA	NA	NA	NA	NA	NA	NA	NA	NA
21-40 years old	Male	No	No	No	No	No	No	No	Yes	No	Christian	Tertiary complete	Negative	DRC	No	No	Yes	No	No	No	No	No	No	No	No	No	Yes	No	No	No	Yes	0	0	Yes	Yes	Yes	atleastone	No	NA	NA	NA	NA	NA	NA	NA	NA	NA	NA	NA
Above 40 years old	Female	No	Yes	No	No	No	No	No	No	No	Christian	Tertiary complete	Negative	DRC	No	No	No	No	No	No	Yes	No	No	No	No	No	No	No	No	Yes	No	0	0	Yes	Yes	Yes	atleastone	No	NA	NA	NA	NA	NA	NA	NA	NA	NA	NA	NA
21-40 years old	Female	No	No	No	No	No	No	No	No	No	Christian	Primary complete	Positive	DRC	No	No	No	No	Yes	No	No	No	No	No	No	No	No	No	No	No	Yes	1	0	Yes	Yes	Yes	atleastone	No	NA	NA	NA	NA	NA	NA	NA	NA	NA	NA	NA
Above 40 years old	Male	No	Yes	No	No	No	No	No	No	No	Christian	Secondary complete	Negative	DRC	No	No	No	No	No	No	Yes	No	No	No	No	No	No	No	No	Yes	No	0	0	Yes	Yes	Yes	atleastone	No	NA	NA	NA	NA	NA	NA	NA	NA	NA	NA	NA
10-20 years old	Female	No	No	No	No	No	No	No	Yes	No	Christian	Secondary complete	Negative	DRC	No	No	No	No	No	No	No	No	No	No	No	No	Yes	No	No	No	Yes	0	0	Yes	Yes	Yes	None	No	NA	NA	NA	NA	NA	NA	NA	NA	NA	NA	NA
21-40 years old	Female	Yes	No	No	No	No	No	No	No	No	Christian	Tertiary complete	Negative	DRC	No	No	Yes	No	No	Yes	No	No	No	No	No	No	No	No	No	No	No	0	2	Yes	Yes	Yes	atleastone	Yes	Healthcare workers	NA	NA	NA	NA	NA	NA	NA	NA	NA	NA
21-40 years old	Male	No	No	No	No	No	No	No	No	Yes	Christian	Secondary complete	Negative	DRC	No	No	No	No	No	No	No	No	No	No	No	No	No	Yes	No	Yes	No	0	0	Yes	Yes	Yes	None	No	NA	NA	NA	NA	NA	NA	NA	NA	NA	NA	NA
21-40 years old	Female	No	No	No	No	No	No	No	No	No	Christian	Primary incomplete	Negative	DRC	No	No	No	No	Yes	No	No	No	No	No	No	No	No	No	No	No	Yes	0	0	Yes	Yes	Yes	atleastone	No	NA	NA	NA	NA	NA	NA	NA	NA	NA	NA	NA
10-20 years old	Male	No	No	No	No	No	No	No	No	No	Christian	Primary complete	Negative	DRC	No	No	Yes	No	Yes	No	No	No	No	No	No	No	No	No	No	No	Yes	0	0	Yes	Yes	Yes	atleastone	No	NA	NA	NA	NA	NA	NA	NA	NA	NA	NA	NA
Above 40 years old	Female	Yes	No	No	No	No	No	No	No	No	Christian	Secondary complete	Positive	DRC	No	Yes	Yes	No	No	Yes	No	No	No	No	No	No	No	No	No	No	No	1	2	Yes	Yes	Yes	atleastone	Yes	Healthcare workers	NA	NA	NA	NA	NA	NA	NA	NA	NA	NA
Above 40 years old	Female	No	No	No	No	No	No	No	No	No	Christian	Primary complete	Negative	DRC	No	Yes	Yes	No	Yes	No	No	No	No	No	No	No	No	No	No	No	Yes	0	0	Yes	Yes	Yes	atleastone	No	NA	NA	NA	NA	NA	NA	NA	NA	NA	NA	NA
21-40 years old	Male	No	Yes	No	No	No	No	No	No	No	Christian	Secondary complete	Negative	DRC	No	Yes	No	Yes	No	No	Yes	No	No	No	No	No	No	No	No	Yes	No	0	0	Yes	Yes	Yes	atleastone	No	NA	NA	NA	NA	NA	NA	NA	NA	NA	NA	NA
21-40 years old	Female	Yes	No	No	No	No	No	No	No	No	Christian	Tertiary complete	Negative	DRC	No	Yes	Yes	No	No	Yes	No	No	No	No	No	No	No	No	No	No	No	0	1	Yes	Yes	Yes	atleastone	Yes	NA	NA	NA	NA	NA	NA	NA	School	NA	NA	NA
21-40 years old	Female	No	No	No	No	No	No	No	No	Yes	Christian	Primary complete	Negative	DRC	No	Yes	No	No	No	No	No	No	No	No	No	No	No	Yes	No	Yes	No	0	0	Yes	Yes	Yes	atleastone	No	NA	NA	NA	NA	NA	NA	NA	NA	NA	NA	NA
Above 40 years old	Female	No	No	No	No	No	No	No	No	No	Christian	Primary complete	Negative	DRC	No	No	No	No	Yes	No	No	No	No	No	No	No	No	No	No	No	Yes	0	0	No	No	No	atleastone	No	NA	NA	NA	NA	NA	NA	NA	NA	NA	NA	NA
21-40 years old	Female	No	No	Yes	No	No	No	No	No	No	Christian	Primary complete	Negative	DRC	No	No	No	No	No	No	No	Yes	No	No	No	No	No	No	No	Yes	No	0	0	Yes	Yes	Yes	atleastone	No	NA	NA	NA	NA	NA	NA	NA	NA	NA	NA	NA
Above 40 years old	Female	No	No	No	No	No	No	No	No	Yes	Christian	Secondary complete	Negative	DRC	No	Yes	Yes	No	No	No	No	No	No	No	No	No	No	Yes	No	Yes	No	0	0	Yes	Yes	Yes	atleastone	No	NA	NA	NA	NA	NA	NA	NA	NA	NA	NA	NA
21-40 years old	Male	No	No	No	No	No	No	No	Yes	No	Christian	Secondary complete	Negative	DRC	No	Yes	Yes	No	No	No	No	No	No	No	No	No	Yes	No	No	No	Yes	0	0	Yes	Yes	Yes	atleastone	No	NA	NA	NA	NA	NA	NA	NA	NA	NA	NA	NA
Above 40 years old	Female	No	No	No	No	No	No	No	No	No	Muslim	Secondary complete	Negative	DRC	No	No	No	No	Yes	No	No	No	No	No	No	No	No	No	No	No	Yes	0	0	Yes	Yes	Yes	atleastone	No	NA	NA	NA	NA	NA	NA	NA	NA	NA	NA	NA
21-40 years old	Female	No	No	No	No	No	No	No	No	No	Christian	Secondary complete	Negative	DRC	No	Yes	Yes	No	Yes	No	No	No	No	No	No	No	No	No	No	No	Yes	0	0	Yes	Yes	Yes	atleastone	No	NA	NA	NA	NA	NA	NA	NA	NA	NA	NA	NA
Above 40 years old	Male	No	No	No	No	No	No	No	No	No	Christian	No education	Negative	DRC	No	No	Yes	No	Yes	No	No	No	No	No	No	No	No	No	No	No	Yes	0	0	Yes	Yes	Yes	None	No	NA	NA	NA	NA	NA	NA	NA	NA	NA	NA	NA
Above 40 years old	Male	No	No	Yes	No	No	No	No	No	No	Christian	Primary incomplete	Negative	DRC	No	No	Yes	No	No	No	No	Yes	No	No	No	No	No	No	No	Yes	No	0	0	Yes	Yes	Yes	atleastone	No	NA	NA	NA	NA	NA	NA	NA	NA	NA	NA	NA
21-40 years old	Female	No	No	No	No	No	No	No	No	No	Christian	No education	Negative	DRC	No	No	No	No	Yes	No	No	No	No	No	No	No	No	No	No	No	Yes	0	0	Yes	Yes	Yes	atleastone	No	NA	NA	NA	NA	NA	NA	NA	NA	NA	NA	NA
21-40 years old	Male	No	No	No	No	No	No	No	No	No	Christian	Secondary complete	Negative	DRC	No	No	No	No	Yes	No	No	No	No	No	No	No	No	No	No	No	Yes	0	0	No	No	No	None	No	NA	NA	NA	NA	NA	NA	NA	NA	NA	NA	NA
21-40 years old	Female	Yes	No	No	No	No	No	No	No	No	Christian	Tertiary complete	Negative	DRC	No	No	No	No	No	Yes	No	No	No	No	No	No	No	No	No	No	No	0	0	Yes	Yes	Yes	atleastone	No	NA	NA	NA	NA	NA	NA	NA	NA	NA	NA	NA
21-40 years old	Female	No	No	No	No	No	No	No	No	No	Christian	Secondary complete	Positive	DRC	No	No	No	No	Yes	No	No	No	No	No	No	No	No	No	No	No	Yes	1	0	Yes	Yes	Yes	atleastone	No	NA	NA	NA	NA	NA	NA	NA	NA	NA	NA	NA
21-40 years old	Female	No	No	No	No	No	No	No	Yes	No	Christian	Secondary complete	Negative	DRC	No	Yes	Yes	No	No	No	No	No	No	No	No	No	Yes	No	No	No	Yes	0	0	Yes	Yes	Yes	atleastone	No	NA	NA	NA	NA	NA	NA	NA	NA	NA	NA	NA
10-20 years old	Male	No	No	No	No	No	No	No	Yes	No	No religion	Primary complete	Negative	DRC	No	No	No	No	No	No	No	No	No	No	No	No	Yes	No	No	No	Yes	0	0	Yes	Yes	Yes	None	No	NA	NA	NA	NA	NA	NA	NA	NA	NA	NA	NA
10-20 years old	Female	No	No	No	No	No	No	No	Yes	No	Christian	Primary complete	Negative	DRC	No	No	Yes	No	No	No	No	No	No	No	No	No	Yes	No	No	No	Yes	0	0	Yes	Yes	Yes	atleastone	No	NA	NA	NA	NA	NA	NA	NA	NA	NA	NA	NA
21-40 years old	Female	No	No	No	No	No	No	No	No	No	Christian	Tertiary complete	Negative	DRC	No	Yes	Yes	No	Yes	No	No	No	No	No	No	No	No	No	No	No	Yes	0	0	Yes	Yes	Yes	atleastone	No	NA	NA	NA	NA	NA	NA	NA	NA	NA	NA	NA
21-40 years old	Female	No	No	No	No	No	No	No	Yes	No	Christian	Tertiary complete	Negative	DRC	No	No	Yes	No	No	No	No	No	No	No	No	No	Yes	No	No	No	Yes	0	0	Yes	Yes	Yes	atleastone	No	NA	NA	NA	NA	NA	NA	NA	NA	NA	NA	NA
21-40 years old	Female	No	No	Yes	No	No	No	No	No	No	Christian	Primary complete	Negative	DRC	No	No	Yes	No	No	No	No	Yes	No	No	No	No	No	No	No	Yes	No	0	0	Yes	Yes	Yes	atleastone	No	NA	NA	NA	NA	NA	NA	NA	NA	NA	NA	NA
10-20 years old	Male	No	No	No	No	No	No	No	Yes	No	Christian	Primary incomplete	Negative	DRC	No	No	Yes	Yes	No	No	No	No	No	No	No	No	Yes	No	No	No	Yes	0	0	Yes	Yes	Yes	atleastone	No	NA	NA	NA	NA	NA	NA	NA	NA	NA	NA	NA
Above 40 years old	Female	Yes	No	No	No	No	No	No	No	No	Christian	Postgraduate complete	Negative	DRC	No	No	No	No	No	Yes	No	No	No	No	No	No	No	No	No	No	No	0	0	Yes	Yes	Yes	None	No	NA	NA	NA	NA	NA	NA	NA	NA	NA	NA	NA
10-20 years old	Female	No	No	No	No	No	No	No	Yes	No	Christian	Primary complete	Negative	DRC	No	No	No	No	No	No	No	No	No	No	No	No	Yes	No	No	No	Yes	0	0	Yes	Yes	Yes	None	No	NA	NA	NA	NA	NA	NA	NA	NA	NA	NA	NA
Above 40 years old	Female	Yes	No	No	No	No	No	No	No	No	Christian	Tertiary complete	Negative	DRC	No	No	No	No	No	Yes	No	No	No	No	No	No	No	No	No	No	No	0	0	Yes	Yes	Yes	atleastone	No	NA	NA	NA	NA	NA	NA	NA	NA	NA	NA	NA
21-40 years old	Female	Yes	No	No	No	No	No	No	No	No	Christian	Tertiary complete	Negative	DRC	No	No	No	No	No	Yes	No	No	No	No	No	No	No	No	No	No	No	0	0	Yes	Yes	Yes	None	No	NA	NA	NA	NA	NA	NA	NA	NA	NA	NA	NA
Above 40 years old	Female	No	Yes	No	No	No	No	No	No	No	Christian	Postgraduate complete	Negative	DRC	No	Yes	Yes	No	No	No	Yes	No	No	No	No	No	No	No	No	Yes	No	0	0	Yes	Yes	Yes	atleastone	No	NA	NA	NA	NA	NA	NA	NA	NA	NA	NA	NA
10-20 years old	Male	No	No	No	No	No	No	No	Yes	No	Christian	Primary complete	Negative	DRC	No	No	No	No	No	No	No	No	No	No	No	No	Yes	No	No	No	Yes	0	0	Yes	Yes	Yes	atleastone	No	NA	NA	NA	NA	NA	NA	NA	NA	NA	NA	NA
21-40 years old	Male	No	No	Yes	No	No	No	No	No	No	Christian	Primary incomplete	Negative	DRC	No	No	Yes	Yes	No	No	No	Yes	No	No	No	No	No	No	No	Yes	No	0	0	Yes	Yes	Yes	atleastone	No	NA	NA	NA	NA	NA	NA	NA	NA	NA	NA	NA
21-40 years old	Male	No	No	Yes	No	No	No	No	No	No	Christian	Primary complete	Negative	DRC	No	No	No	No	No	No	No	Yes	No	No	No	No	No	No	No	Yes	No	0	0	Yes	Yes	Yes	atleastone	No	NA	NA	NA	NA	NA	NA	NA	NA	NA	NA	NA
10-20 years old	Female	No	No	No	No	No	No	No	Yes	No	Christian	Primary complete	Negative	DRC	No	No	Yes	No	No	No	No	No	No	No	No	No	Yes	No	No	No	Yes	0	0	Yes	Yes	Yes	atleastone	No	NA	NA	NA	NA	NA	NA	NA	NA	NA	NA	NA
21-40 years old	Male	No	No	No	No	No	No	No	Yes	No	Christian	Tertiary complete	Negative	DRC	No	No	No	No	No	No	No	No	No	No	No	No	Yes	No	No	No	Yes	0	0	Yes	Yes	Yes	atleastone	No	NA	NA	NA	NA	NA	NA	NA	NA	NA	NA	NA
10-20 years old	Female	No	No	No	No	No	No	No	Yes	No	Christian	Primary incomplete	Negative	DRC	No	No	No	No	No	No	No	No	No	No	No	No	Yes	No	No	No	Yes	0	0	Yes	Yes	Yes	atleastone	No	NA	NA	NA	NA	NA	NA	NA	NA	NA	NA	NA
Above 40 years old	Female	No	No	Yes	No	No	No	No	No	No	Christian	Primary complete	Negative	DRC	No	Yes	Yes	No	No	No	No	Yes	No	No	No	No	No	No	No	Yes	No	0	0	Yes	Yes	Yes	atleastone	No	NA	NA	NA	NA	NA	NA	NA	NA	NA	NA	NA
21-40 years old	Female	No	No	No	No	No	No	No	No	No	Christian	No education	Negative	DRC	No	Yes	No	No	Yes	No	No	No	No	No	No	No	No	No	No	No	Yes	0	0	Yes	Yes	Yes	atleastone	No	NA	NA	NA	NA	NA	NA	NA	NA	NA	NA	NA
10-20 years old	Male	No	No	No	No	No	No	No	No	No	Christian	Primary incomplete	Negative	DRC	No	No	No	No	Yes	No	No	No	No	No	No	No	No	No	No	No	Yes	0	0	Yes	Yes	Yes	atleastone	No	NA	NA	NA	NA	NA	NA	NA	NA	NA	NA	NA
21-40 years old	Female	No	No	No	No	No	No	No	No	No	Christian	Primary incomplete	Negative	DRC	No	No	Yes	No	Yes	No	No	No	No	No	No	No	No	No	No	No	Yes	0	0	Yes	Yes	Yes	atleastone	No	NA	NA	NA	NA	NA	NA	NA	NA	NA	NA	NA
Above 40 years old	Female	No	No	No	No	No	No	No	No	No	Christian	No education	Negative	DRC	No	No	Yes	Yes	Yes	No	No	No	No	No	No	No	No	No	No	No	Yes	0	0	Yes	Yes	Yes	atleastone	No	NA	NA	NA	NA	NA	NA	NA	NA	NA	NA	NA
Above 40 years old	Female	No	No	No	No	No	No	Yes	No	No	Christian	Primary complete	Negative	DRC	No	No	Yes	Yes	No	No	No	No	No	No	No	Yes	No	No	No	No	No	0	0	Yes	Yes	Yes	atleastone	No	NA	NA	NA	NA	NA	NA	NA	NA	NA	NA	NA
10-20 years old	Female	No	No	No	No	No	No	No	Yes	No	Christian	Primary complete	Negative	DRC	No	Yes	Yes	No	No	No	No	No	No	No	No	No	Yes	No	No	No	Yes	0	0	Yes	Yes	Yes	atleastone	No	NA	NA	NA	NA	NA	NA	NA	NA	NA	NA	NA
21-40 years old	Female	Yes	No	No	No	No	No	No	No	No	Christian	Tertiary complete	Negative	DRC	No	No	No	No	No	Yes	No	No	No	No	No	No	No	No	No	No	No	0	0	Yes	Yes	Yes	atleastone	No	NA	NA	NA	NA	NA	NA	NA	NA	NA	NA	NA
21-40 years old	Female	No	No	No	No	No	No	No	No	Yes	Christian	Primary complete	Negative	DRC	No	No	Yes	No	No	No	No	No	No	No	No	No	No	Yes	No	Yes	No	0	0	Yes	Yes	Yes	atleastone	No	NA	NA	NA	NA	NA	NA	NA	NA	NA	NA	NA
21-40 years old	Male	No	No	No	No	No	No	No	Yes	No	Christian	Tertiary complete	Negative	DRC	No	No	Yes	No	No	No	No	No	No	No	No	No	Yes	No	No	No	Yes	0	0	Yes	Yes	Yes	atleastone	No	NA	NA	NA	NA	NA	NA	NA	NA	NA	NA	NA
Above 40 years old	Female	No	No	No	No	No	No	No	No	No	Christian	Secondary complete	Negative	DRC	No	No	Yes	No	Yes	No	No	No	No	No	No	No	No	No	No	No	Yes	0	0	Yes	Yes	Yes	atleastone	No	NA	NA	NA	NA	NA	NA	NA	NA	NA	NA	NA
Above 40 years old	Female	Yes	No	No	No	No	No	No	No	No	Christian	Postgraduate complete	Negative	DRC	No	Yes	Yes	No	No	Yes	No	No	No	No	No	No	No	No	No	No	No	0	2	Yes	Yes	Yes	atleastone	Yes	Healthcare workers	NA	NA	NA	NA	NA	NA	School	NA	NA	NA
Above 40 years old	Male	Yes	No	No	No	No	No	No	No	No	Christian	Tertiary complete	Negative	DRC	No	No	No	No	No	Yes	No	No	No	No	No	No	No	No	No	No	No	0	0	Yes	Yes	Yes	atleastone	No	NA	NA	NA	NA	NA	NA	NA	NA	NA	NA	NA
Above 40 years old	Female	No	No	No	No	No	No	No	No	No	Christian	Primary complete	Negative	DRC	No	Yes	Yes	No	Yes	No	No	No	No	No	No	No	No	No	No	No	Yes	0	0	Yes	Yes	Yes	atleastone	No	NA	NA	NA	NA	NA	NA	NA	NA	NA	NA	NA
21-40 years old	Female	No	No	No	No	No	No	No	No	No	Christian	No education	Negative	DRC	No	Yes	No	No	Yes	No	No	No	No	No	No	No	No	No	No	No	Yes	0	0	Yes	Yes	Yes	atleastone	No	NA	NA	NA	NA	NA	NA	NA	NA	NA	NA	NA
Above 40 years old	Female	No	No	No	No	No	No	No	No	No	Christian	Primary incomplete	Negative	DRC	No	No	No	Yes	Yes	No	No	No	No	No	No	No	No	No	No	No	Yes	0	0	Yes	Yes	Yes	atleastone	No	NA	NA	NA	NA	NA	NA	NA	NA	NA	NA	NA
Above 40 years old	Male	No	No	No	No	No	No	No	No	No	Christian	No education	Negative	DRC	No	Yes	Yes	No	Yes	No	No	No	No	No	No	No	No	No	No	No	Yes	0	0	Yes	Yes	Yes	None	No	NA	NA	NA	NA	NA	NA	NA	NA	NA	NA	NA
21-40 years old	Female	No	No	No	No	No	No	No	Yes	No	Christian	Secondary complete	Negative	DRC	No	No	No	No	No	No	No	No	No	No	No	No	Yes	No	No	No	Yes	0	0	Yes	Yes	Yes	atleastone	No	NA	NA	NA	NA	NA	NA	NA	NA	NA	NA	NA
21-40 years old	Female	No	No	No	No	No	No	No	No	No	No religion	Primary incomplete	Negative	DRC	No	No	No	No	Yes	No	No	No	No	No	No	No	No	No	No	No	Yes	0	0	No	No	No	atleastone	No	NA	NA	NA	NA	NA	NA	NA	NA	NA	NA	NA
21-40 years old	Female	No	No	No	No	No	No	No	No	No	Christian	Primary incomplete	Negative	DRC	No	Yes	Yes	Yes	Yes	No	No	No	No	No	No	No	No	No	No	No	Yes	0	0	Yes	Yes	Yes	atleastone	No	NA	NA	NA	NA	NA	NA	NA	NA	NA	NA	NA
21-40 years old	Male	Yes	No	No	No	No	No	No	No	No	Christian	Tertiary complete	Negative	DRC	No	No	Yes	No	No	Yes	No	No	No	No	No	No	No	No	No	No	No	0	0	Yes	Yes	Yes	atleastone	No	NA	NA	NA	NA	NA	NA	NA	NA	NA	NA	NA
21-40 years old	Male	No	No	No	No	No	No	No	Yes	No	Christian	Primary complete	Negative	DRC	No	Yes	No	No	No	No	No	No	No	No	No	No	Yes	No	No	No	Yes	0	0	Yes	Yes	Yes	atleastone	No	NA	NA	NA	NA	NA	NA	NA	NA	NA	NA	NA
Above 40 years old	Female	No	No	No	No	No	No	No	No	No	Christian	Primary incomplete	Negative	DRC	No	Yes	Yes	No	Yes	No	No	No	No	No	No	No	No	No	No	No	Yes	0	0	Yes	Yes	Yes	atleastone	No	NA	NA	NA	NA	NA	NA	NA	NA	NA	NA	NA
21-40 years old	Female	No	No	No	No	No	No	No	No	No	Christian	Secondary complete	Negative	DRC	No	No	No	No	Yes	No	No	No	No	No	No	No	No	No	No	No	Yes	0	0	Yes	Yes	Yes	atleastone	No	NA	NA	NA	NA	NA	NA	NA	NA	NA	NA	NA
21-40 years old	Female	No	No	No	No	No	No	No	No	No	Christian	Secondary complete	Negative	DRC	No	No	Yes	No	Yes	No	No	No	No	No	No	No	No	No	No	No	Yes	0	0	Yes	Yes	Yes	atleastone	No	NA	NA	NA	NA	NA	NA	NA	NA	NA	NA	NA
Above 40 years old	Female	No	No	No	No	No	No	No	No	No	Christian	Primary incomplete	Negative	DRC	No	No	No	No	Yes	No	No	No	No	No	No	No	No	No	No	No	Yes	0	0	Yes	Yes	Yes	atleastone	No	NA	NA	NA	NA	NA	NA	NA	NA	NA	NA	NA
21-40 years old	Female	No	Yes	No	No	No	No	No	No	No	Christian	Tertiary complete	Negative	DRC	No	No	No	No	No	No	Yes	No	No	No	No	No	No	No	No	Yes	No	0	0	Yes	Yes	Yes	atleastone	No	NA	NA	NA	NA	NA	NA	NA	NA	NA	NA	NA
Above 40 years old	Male	Yes	No	No	No	No	No	No	No	No	Christian	Secondary complete	Negative	DRC	No	No	No	Yes	No	Yes	No	No	No	No	No	No	No	No	No	No	No	0	0	Yes	Yes	Yes	atleastone	No	NA	NA	NA	NA	NA	NA	NA	NA	NA	NA	NA
21-40 years old	Female	No	No	No	No	No	No	No	Yes	No	Christian	Primary complete	Negative	DRC	No	No	No	No	No	No	No	No	No	No	No	No	Yes	No	No	No	Yes	0	0	No	No	No	None	No	NA	NA	NA	NA	NA	NA	NA	NA	NA	NA	NA
Above 40 years old	Female	No	No	No	No	No	No	No	No	No	Christian	Secondary complete	Negative	DRC	No	No	No	No	Yes	No	No	No	No	No	No	No	No	No	No	No	Yes	0	0	No	No	No	atleastone	No	NA	NA	NA	NA	NA	NA	NA	NA	NA	NA	NA
Above 40 years old	Male	No	No	No	No	No	No	No	No	Yes	Christian	Primary incomplete	Negative	DRC	No	No	No	No	No	No	No	No	No	No	No	No	No	Yes	No	Yes	No	0	0	Yes	Yes	Yes	None	No	NA	NA	NA	NA	NA	NA	NA	NA	NA	NA	NA
Above 40 years old	Male	Yes	No	No	No	No	No	No	No	No	Christian	Tertiary complete	Negative	DRC	No	No	No	Yes	No	Yes	No	No	No	No	No	No	No	No	No	No	No	0	0	Yes	Yes	Yes	atleastone	No	NA	NA	NA	NA	NA	NA	NA	NA	NA	NA	NA
21-40 years old	Male	No	No	No	No	No	No	No	No	Yes	Christian	Postgraduate complete	Negative	DRC	No	No	No	No	No	No	No	No	No	No	No	No	No	Yes	No	Yes	No	0	0	Yes	Yes	Yes	atleastone	No	NA	NA	NA	NA	NA	NA	NA	NA	NA	NA	NA
21-40 years old	Male	Yes	No	No	No	No	No	No	No	No	Christian	Secondary complete	Negative	DRC	No	No	No	No	No	Yes	No	No	No	No	No	No	No	No	No	No	No	0	0	Yes	Yes	Yes	None	No	NA	NA	NA	NA	NA	NA	NA	NA	NA	NA	NA
21-40 years old	Female	No	No	No	No	No	No	No	Yes	No	Christian	Secondary complete	Negative	DRC	No	No	No	No	No	No	No	No	No	No	No	No	Yes	No	No	No	Yes	0	0	Yes	Yes	Yes	atleastone	No	NA	NA	NA	NA	NA	NA	NA	NA	NA	NA	NA
21-40 years old	Female	Yes	No	No	No	No	No	No	No	No	Christian	Tertiary complete	Negative	DRC	No	No	Yes	No	No	Yes	No	No	No	No	No	No	No	No	No	No	No	0	0	No	No	No	atleastone	No	NA	NA	NA	NA	NA	NA	NA	NA	NA	NA	NA
21-40 years old	Female	Yes	No	No	No	No	No	No	No	No	Christian	Tertiary complete	Negative	DRC	No	No	No	No	No	Yes	No	No	No	No	No	No	No	No	No	No	No	0	0	Yes	Yes	Yes	atleastone	No	NA	NA	NA	NA	NA	NA	NA	NA	NA	NA	NA
10-20 years old	Female	No	No	No	No	No	No	No	Yes	No	Christian	Primary complete	Negative	DRC	No	No	No	Yes	No	No	No	No	No	No	No	No	Yes	No	No	No	Yes	0	0	Yes	Yes	Yes	atleastone	No	NA	NA	NA	NA	NA	NA	NA	NA	NA	NA	NA
Above 40 years old	Male	No	No	Yes	No	No	No	No	No	No	Christian	Primary complete	Negative	DRC	No	No	No	Yes	No	No	No	Yes	No	No	No	No	No	No	No	Yes	No	0	0	Yes	Yes	Yes	atleastone	No	NA	NA	NA	NA	NA	NA	NA	NA	NA	NA	NA
21-40 years old	Female	No	No	Yes	No	No	No	No	No	No	Christian	Primary complete	Negative	DRC	No	No	No	Yes	No	No	No	Yes	No	No	No	No	No	No	No	Yes	No	0	0	Yes	Yes	Yes	atleastone	No	NA	NA	NA	NA	NA	NA	NA	NA	NA	NA	NA
21-40 years old	Female	Yes	No	No	No	No	No	No	No	No	Christian	Tertiary complete	Negative	DRC	No	No	Yes	No	No	Yes	No	No	No	No	No	No	No	No	No	No	No	0	0	Yes	Yes	Yes	atleastone	No	NA	NA	NA	NA	NA	NA	NA	NA	NA	NA	NA
Above 40 years old	Female	No	No	No	No	No	No	No	No	No	Christian	No education	Negative	DRC	No	Yes	Yes	No	Yes	No	No	No	No	No	No	No	No	No	No	No	Yes	0	0	Yes	Yes	Yes	atleastone	No	NA	NA	NA	NA	NA	NA	NA	NA	NA	NA	NA
10-20 years old	Female	No	No	No	No	No	No	No	Yes	No	Christian	Secondary complete	Negative	DRC	No	Yes	Yes	No	No	No	No	No	No	No	No	No	Yes	No	No	No	Yes	0	0	Yes	Yes	Yes	atleastone	No	NA	NA	NA	NA	NA	NA	NA	NA	NA	NA	NA
21-40 years old	Female	No	No	Yes	No	No	No	No	No	No	Christian	Primary incomplete	Negative	DRC	No	Yes	Yes	No	No	No	No	Yes	No	No	No	No	No	No	No	Yes	No	0	0	Yes	Yes	Yes	atleastone	No	NA	NA	NA	NA	NA	NA	NA	NA	NA	NA	NA
21-40 years old	Female	No	Yes	No	No	No	No	No	No	No	Christian	Secondary complete	Negative	DRC	No	No	Yes	No	No	No	Yes	No	No	No	No	No	No	No	No	Yes	No	0	1	Yes	Yes	Yes	atleastone	Yes	NA	NA	NA	NA	NA	NA	NA	School	NA	NA	NA
21-40 years old	Female	No	No	No	No	No	No	No	No	Yes	Christian	Primary complete	Negative	DRC	No	Yes	No	No	No	No	No	No	No	No	No	No	No	Yes	No	Yes	No	0	0	Yes	Yes	Yes	atleastone	No	NA	NA	NA	NA	NA	NA	NA	NA	NA	NA	NA
21-40 years old	Male	Yes	No	No	No	No	No	No	No	No	Christian	Tertiary complete	Negative	DRC	No	Yes	Yes	No	No	Yes	No	No	No	No	No	No	No	No	No	No	No	0	2	Yes	Yes	Yes	None	Yes	NA	NA	NA	NA	NA	NA	NA	School	NA	NA	NA
Above 40 years old	Female	Yes	No	No	No	No	No	No	No	No	Christian	Secondary complete	Negative	DRC	No	Yes	Yes	No	No	Yes	No	No	No	No	No	No	No	No	No	No	No	0	0	Yes	Yes	Yes	atleastone	No	NA	NA	NA	NA	NA	NA	NA	NA	NA	NA	NA
10-20 years old	Male	No	No	No	No	No	No	No	No	Yes	Christian	Secondary complete	Negative	DRC	No	No	No	No	No	No	No	No	No	No	No	No	No	Yes	No	Yes	No	0	0	No	No	No	None	No	NA	NA	NA	NA	NA	NA	NA	NA	NA	NA	NA
21-40 years old	Female	No	No	No	No	No	No	No	No	Yes	Christian	Secondary complete	Negative	DRC	No	Yes	Yes	No	No	No	No	No	No	No	No	No	No	Yes	No	Yes	No	0	0	Yes	Yes	Yes	atleastone	No	NA	NA	NA	NA	NA	NA	NA	NA	NA	NA	NA
Above 40 years old	Female	No	No	No	No	No	No	No	No	No	Christian	Primary complete	Negative	DRC	No	No	No	No	Yes	No	No	No	No	No	No	No	No	No	No	No	Yes	0	0	No	No	No	atleastone	No	NA	NA	NA	NA	NA	NA	NA	NA	NA	NA	NA
Above 40 years old	Male	No	No	No	No	No	No	No	No	No	Christian	Primary complete	Negative	DRC	No	No	No	No	Yes	No	No	No	No	No	No	No	No	No	No	No	Yes	0	0	Yes	Yes	Yes	atleastone	No	NA	NA	NA	NA	NA	NA	NA	NA	NA	NA	NA
21-40 years old	Male	No	No	No	No	No	No	No	Yes	No	Christian	Tertiary complete	Negative	DRC	No	Yes	No	No	No	No	No	No	No	No	No	No	Yes	No	No	No	Yes	0	0	Yes	Yes	Yes	atleastone	No	NA	NA	NA	NA	NA	NA	NA	NA	NA	NA	NA
Above 40 years old	Female	No	No	No	No	No	No	No	No	No	Christian	Primary complete	Negative	DRC	No	Yes	No	No	Yes	No	No	No	No	No	No	No	No	No	No	No	Yes	0	0	Yes	Yes	Yes	atleastone	No	NA	NA	NA	NA	NA	NA	NA	NA	NA	NA	NA
21-40 years old	Female	No	No	No	No	No	No	No	No	No	Christian	Secondary complete	Negative	DRC	No	Yes	No	No	Yes	No	No	No	No	No	No	No	No	No	No	No	Yes	0	0	Yes	Yes	Yes	atleastone	No	NA	NA	NA	NA	NA	NA	NA	NA	NA	NA	NA
Above 40 years old	Female	No	No	No	No	No	No	No	No	No	Christian	No education	Negative	DRC	No	Yes	No	No	Yes	No	No	No	No	No	No	No	No	No	No	No	Yes	0	0	Yes	Yes	Yes	atleastone	No	NA	NA	NA	NA	NA	NA	NA	NA	NA	NA	NA
21-40 years old	Male	No	No	No	No	No	No	No	No	No	Christian	Primary complete	Negative	DRC	No	Yes	Yes	Yes	Yes	No	No	No	No	No	No	No	No	No	No	No	Yes	0	0	Yes	Yes	Yes	atleastone	No	NA	NA	NA	NA	NA	NA	NA	NA	NA	NA	NA
10-20 years old	Male	No	No	No	No	No	No	No	Yes	No	Christian	Primary complete	Negative	DRC	No	Yes	Yes	No	No	No	No	No	No	No	No	No	Yes	No	No	No	Yes	0	0	Yes	Yes	Yes	atleastone	No	NA	NA	NA	NA	NA	NA	NA	NA	NA	NA	NA
Above 40 years old	Male	No	No	No	No	No	No	No	No	No	Christian	Primary incomplete	Negative	DRC	No	No	No	No	Yes	No	No	No	No	No	No	No	No	No	No	No	Yes	0	0	Yes	Yes	Yes	atleastone	No	NA	NA	NA	NA	NA	NA	NA	NA	NA	NA	NA
21-40 years old	Female	No	No	No	No	No	No	No	No	No	Christian	Secondary complete	Negative	DRC	No	No	No	No	Yes	No	No	No	No	No	No	No	No	No	No	No	Yes	0	0	Yes	Yes	Yes	atleastone	No	NA	NA	NA	NA	NA	NA	NA	NA	NA	NA	NA
21-40 years old	Male	No	No	No	No	No	No	No	Yes	No	Christian	Primary complete	Negative	DRC	No	No	No	No	No	No	No	No	No	No	No	No	Yes	No	No	No	Yes	0	0	Yes	Yes	Yes	atleastone	No	NA	NA	NA	NA	NA	NA	NA	NA	NA	NA	NA
10-20 years old	Female	No	No	No	No	No	No	No	Yes	No	Christian	Primary complete	Negative	DRC	No	Yes	No	No	No	No	No	No	No	No	No	No	Yes	No	No	No	Yes	0	0	Yes	Yes	Yes	atleastone	No	NA	NA	NA	NA	NA	NA	NA	NA	NA	NA	NA
21-40 years old	Female	No	No	No	No	No	No	No	No	No	Christian	Primary complete	Negative	DRC	No	Yes	No	No	Yes	No	No	No	No	No	No	No	No	No	No	No	Yes	0	0	Yes	Yes	Yes	atleastone	No	NA	NA	NA	NA	NA	NA	NA	NA	NA	NA	NA
10-20 years old	Female	No	No	No	No	No	No	No	Yes	No	Christian	Primary complete	Negative	DRC	No	Yes	No	No	No	No	No	No	No	No	No	No	Yes	No	No	No	Yes	0	0	Yes	Yes	Yes	None	No	NA	NA	NA	NA	NA	NA	NA	NA	NA	NA	NA
21-40 years old	Female	No	No	No	No	No	No	No	No	No	Christian	No education	Negative	DRC	No	Yes	Yes	No	Yes	No	No	No	No	No	No	No	No	No	No	No	Yes	0	0	Yes	Yes	Yes	atleastone	No	NA	NA	NA	NA	NA	NA	NA	NA	NA	NA	NA
21-40 years old	Female	Yes	No	No	No	No	No	No	No	No	Christian	Postgraduate complete	Negative	DRC	No	No	No	No	No	Yes	No	No	No	No	No	No	No	No	No	No	No	0	0	Yes	Yes	Yes	atleastone	No	NA	NA	NA	NA	NA	NA	NA	NA	NA	NA	NA
21-40 years old	Female	No	No	No	No	No	No	No	No	Yes	Christian	Primary incomplete	Negative	DRC	No	No	No	No	No	No	No	No	No	No	No	No	No	Yes	No	Yes	No	0	0	Yes	Yes	Yes	atleastone	No	NA	NA	NA	NA	NA	NA	NA	NA	NA	NA	NA
21-40 years old	Female	No	Yes	No	No	No	No	No	No	No	Christian	Postgraduate complete	Negative	DRC	No	No	Yes	No	No	No	Yes	No	No	No	No	No	No	No	No	Yes	No	0	0	Yes	Yes	Yes	None	No	NA	NA	NA	NA	NA	NA	NA	NA	NA	NA	NA
21-40 years old	Female	No	No	No	No	No	No	No	No	Yes	Christian	Primary incomplete	Negative	DRC	No	No	No	No	No	No	No	No	No	No	No	No	No	Yes	No	Yes	No	0	0	Yes	Yes	Yes	None	No	NA	NA	NA	NA	NA	NA	NA	NA	NA	NA	NA
21-40 years old	Female	No	No	Yes	No	No	No	No	No	No	Christian	Secondary complete	Negative	DRC	No	No	No	No	No	No	No	Yes	No	No	No	No	No	No	No	Yes	No	0	0	Yes	Yes	Yes	atleastone	No	NA	NA	NA	NA	NA	NA	NA	NA	NA	NA	NA
21-40 years old	Female	No	No	No	No	No	No	No	No	Yes	Christian	No education	Negative	DRC	Yes	Yes	Yes	No	No	No	No	No	No	No	No	No	No	Yes	No	Yes	No	0	0	No	No	No	atleastone	No	NA	NA	NA	NA	NA	NA	NA	NA	NA	NA	NA
Above 40 years old	Female	No	No	No	No	No	No	No	No	Yes	Christian	No education	Negative	DRC	No	No	Yes	No	No	No	No	No	No	No	No	No	No	Yes	No	Yes	No	0	0	Yes	Yes	Yes	atleastone	No	NA	NA	NA	NA	NA	NA	NA	NA	NA	NA	NA
Above 40 years old	Female	No	No	No	No	No	No	No	No	Yes	Christian	No education	Negative	DRC	Yes	No	Yes	Yes	No	No	No	No	No	No	No	No	No	Yes	No	Yes	No	0	0	Yes	Yes	Yes	atleastone	No	NA	NA	NA	NA	NA	NA	NA	NA	NA	NA	NA
21-40 years old	Female	No	No	No	No	No	No	No	No	No	Christian	Primary complete	Negative	DRC	No	No	No	No	Yes	No	No	No	No	No	No	No	No	No	No	No	Yes	0	0	Yes	Yes	Yes	atleastone	No	NA	NA	NA	NA	NA	NA	NA	NA	NA	NA	NA
21-40 years old	Female	No	No	No	No	No	No	No	Yes	No	Christian	Primary complete	Negative	DRC	No	No	No	No	No	No	No	No	No	No	No	No	Yes	No	No	No	Yes	0	0	Yes	Yes	Yes	atleastone	No	NA	NA	NA	NA	NA	NA	NA	NA	NA	NA	NA
Above 40 years old	Female	No	No	No	No	No	No	No	No	Yes	Christian	Secondary complete	Negative	DRC	No	Yes	No	Yes	No	No	No	No	No	No	No	No	No	Yes	No	Yes	No	0	0	Yes	Yes	Yes	atleastone	No	NA	NA	NA	NA	NA	NA	NA	NA	NA	NA	NA
Above 40 years old	Female	No	Yes	No	No	No	No	No	No	No	Christian	Tertiary complete	Negative	DRC	No	No	Yes	No	No	No	Yes	No	No	No	No	No	No	No	No	Yes	No	0	0	Yes	Yes	Yes	atleastone	No	NA	NA	NA	NA	NA	NA	NA	NA	NA	NA	NA
21-40 years old	Male	No	Yes	No	No	No	No	No	No	No	Christian	Tertiary complete	Negative	DRC	No	No	No	Yes	No	No	Yes	No	No	No	No	No	No	No	No	Yes	No	0	0	Yes	Yes	Yes	atleastone	No	NA	NA	NA	NA	NA	NA	NA	NA	NA	NA	NA
21-40 years old	Male	No	No	No	No	No	No	No	No	No	Traditional	Primary complete	Negative	DRC	No	No	No	Yes	Yes	No	No	No	No	No	No	No	No	No	No	No	Yes	0	0	Yes	Yes	Yes	atleastone	No	NA	NA	NA	NA	NA	NA	NA	NA	NA	NA	NA
10-20 years old	Female	No	No	No	No	No	No	No	Yes	No	Christian	Primary complete	Negative	DRC	No	No	Yes	No	No	No	No	No	No	No	No	No	Yes	No	No	No	Yes	0	0	Yes	Yes	Yes	atleastone	No	NA	NA	NA	NA	NA	NA	NA	NA	NA	NA	NA
10-20 years old	Female	No	No	No	No	No	No	No	Yes	No	Christian	Primary complete	Negative	DRC	No	No	No	No	No	No	No	No	No	No	No	No	Yes	No	No	No	Yes	0	0	Yes	Yes	Yes	atleastone	No	NA	NA	NA	NA	NA	NA	NA	NA	NA	NA	NA
21-40 years old	Female	No	No	Yes	No	No	No	No	No	No	Christian	Secondary complete	Negative	DRC	No	No	No	No	No	No	No	Yes	No	No	No	No	No	No	No	Yes	No	0	0	Yes	Yes	Yes	atleastone	No	NA	NA	NA	NA	NA	NA	NA	NA	NA	NA	NA
21-40 years old	Female	No	No	No	No	No	No	No	No	No	Christian	Primary complete	Negative	DRC	No	No	Yes	No	Yes	No	No	No	No	No	No	No	No	No	No	No	Yes	0	0	Yes	Yes	Yes	atleastone	No	NA	NA	NA	NA	NA	NA	NA	NA	NA	NA	NA
21-40 years old	Female	No	No	Yes	No	No	No	No	No	No	Christian	Primary complete	Negative	DRC	No	No	No	No	No	No	No	Yes	No	No	No	No	No	No	No	Yes	No	0	0	Yes	Yes	Yes	atleastone	No	NA	NA	NA	NA	NA	NA	NA	NA	NA	NA	NA
Above 40 years old	Male	No	No	No	No	No	No	No	No	No	Christian	Secondary complete	Negative	DRC	No	No	No	No	Yes	No	No	No	No	No	No	No	No	No	No	No	Yes	0	0	Yes	Yes	Yes	atleastone	No	NA	NA	NA	NA	NA	NA	NA	NA	NA	NA	NA
21-40 years old	Female	No	No	Yes	No	No	No	No	No	No	Christian	Secondary complete	Negative	DRC	No	No	No	No	No	No	No	Yes	No	No	No	No	No	No	No	Yes	No	0	0	Yes	Yes	Yes	atleastone	No	NA	NA	NA	NA	NA	NA	NA	NA	NA	NA	NA
21-40 years old	Female	No	No	No	No	No	No	No	No	No	Christian	Primary complete	Negative	DRC	No	No	No	No	Yes	No	No	No	No	No	No	No	No	No	No	No	Yes	0	0	Yes	Yes	Yes	atleastone	No	NA	NA	NA	NA	NA	NA	NA	NA	NA	NA	NA
Above 40 years old	Female	No	Yes	No	No	No	No	No	No	No	Christian	Tertiary complete	Negative	DRC	No	No	Yes	No	No	No	Yes	No	No	No	No	No	No	No	No	Yes	No	0	0	Yes	Yes	Yes	atleastone	No	NA	NA	NA	NA	NA	NA	NA	NA	NA	NA	NA
21-40 years old	Female	No	No	No	No	No	No	No	Yes	No	Christian	Tertiary complete	Negative	DRC	No	No	No	No	No	No	No	No	No	No	No	No	Yes	No	No	No	Yes	0	0	Yes	Yes	Yes	atleastone	No	NA	NA	NA	NA	NA	NA	NA	NA	NA	NA	NA
Above 40 years old	Female	No	Yes	No	No	No	No	No	No	No	Christian	Tertiary complete	Negative	DRC	No	No	No	No	No	No	Yes	No	No	No	No	No	No	No	No	Yes	No	0	0	Yes	Yes	Yes	atleastone	No	NA	NA	NA	NA	NA	NA	NA	NA	NA	NA	NA
10-20 years old	Female	No	No	No	No	No	No	No	Yes	No	Christian	Secondary complete	Negative	DRC	No	No	No	No	No	No	No	No	No	No	No	No	Yes	No	No	No	Yes	0	0	Yes	Yes	Yes	atleastone	No	NA	NA	NA	NA	NA	NA	NA	NA	NA	NA	NA
21-40 years old	Female	No	No	No	No	No	No	No	Yes	No	Christian	Primary complete	Negative	DRC	No	Yes	Yes	No	No	No	No	No	No	No	No	No	Yes	No	No	No	Yes	0	0	Yes	Yes	Yes	atleastone	No	NA	NA	NA	NA	NA	NA	NA	NA	NA	NA	NA
Above 40 years old	Male	No	No	Yes	No	No	No	No	No	No	Christian	Secondary complete	Negative	DRC	No	No	Yes	No	No	No	No	Yes	No	No	No	No	No	No	No	Yes	No	0	0	Yes	Yes	Yes	atleastone	No	NA	NA	NA	NA	NA	NA	NA	NA	NA	NA	NA
21-40 years old	Female	No	No	Yes	No	No	No	No	No	No	Christian	Primary complete	Negative	DRC	No	No	Yes	No	No	No	No	Yes	No	No	No	No	No	No	No	Yes	No	0	0	Yes	Yes	Yes	atleastone	No	NA	NA	NA	NA	NA	NA	NA	NA	NA	NA	NA
10-20 years old	Female	No	No	No	No	No	No	No	No	No	Christian	Secondary complete	Negative	DRC	No	No	Yes	No	Yes	No	No	No	No	No	No	No	No	No	No	No	Yes	0	0	Yes	Yes	Yes	atleastone	No	NA	NA	NA	NA	NA	NA	NA	NA	NA	NA	NA
21-40 years old	Female	No	No	No	No	No	No	No	No	No	Christian	Secondary complete	Negative	DRC	No	No	No	Yes	Yes	No	No	No	No	No	No	No	No	No	No	No	Yes	0	0	Yes	Yes	Yes	atleastone	No	NA	NA	NA	NA	NA	NA	NA	NA	NA	NA	NA
21-40 years old	Female	No	No	No	No	No	No	No	No	No	Christian	Primary incomplete	Negative	DRC	No	No	No	No	Yes	No	No	No	No	No	No	No	No	No	No	No	Yes	0	0	Yes	Yes	Yes	atleastone	No	NA	NA	NA	NA	NA	NA	NA	NA	NA	NA	NA
21-40 years old	Male	No	No	No	No	No	No	No	No	No	Christian	Secondary complete	Negative	DRC	No	No	No	No	Yes	No	No	No	No	No	No	No	No	No	No	No	Yes	0	0	Yes	Yes	Yes	atleastone	No	NA	NA	NA	NA	NA	NA	NA	NA	NA	NA	NA
21-40 years old	Male	No	No	No	No	No	No	No	Yes	No	Christian	Secondary complete	Negative	DRC	No	No	No	No	No	No	No	No	No	No	No	No	Yes	No	No	No	Yes	0	0	Yes	Yes	Yes	atleastone	No	NA	NA	NA	NA	NA	NA	NA	NA	NA	NA	NA
21-40 years old	Female	No	No	No	No	No	No	No	No	No	Christian	Primary complete	Negative	DRC	No	No	No	No	Yes	No	No	No	No	No	No	No	No	No	No	No	Yes	0	0	Yes	Yes	Yes	atleastone	No	NA	NA	NA	NA	NA	NA	NA	NA	NA	NA	NA
21-40 years old	Female	No	No	No	No	No	No	No	No	No	Christian	Secondary complete	Negative	DRC	No	No	Yes	No	Yes	No	No	No	No	No	No	No	No	No	No	No	Yes	0	0	Yes	Yes	Yes	atleastone	No	NA	NA	NA	NA	NA	NA	NA	NA	NA	NA	NA
21-40 years old	Male	No	Yes	No	No	No	No	No	No	No	Christian	Secondary complete	Negative	DRC	No	No	No	No	No	No	Yes	No	No	No	No	No	No	No	No	Yes	No	0	0	Yes	Yes	Yes	atleastone	No	NA	NA	NA	NA	NA	NA	NA	NA	NA	NA	NA
10-20 years old	Female	No	No	No	No	No	No	No	Yes	No	Christian	Primary complete	Negative	DRC	No	No	Yes	No	No	No	No	No	No	No	No	No	Yes	No	No	No	Yes	0	0	Yes	Yes	Yes	atleastone	No	NA	NA	NA	NA	NA	NA	NA	NA	NA	NA	NA
10-20 years old	Female	No	No	No	No	No	No	No	Yes	No	Christian	Primary complete	Negative	DRC	No	No	No	No	No	No	No	No	No	No	No	No	Yes	No	No	No	Yes	0	0	Yes	Yes	Yes	atleastone	No	NA	NA	NA	NA	NA	NA	NA	NA	NA	NA	NA
Above 40 years old	Female	Yes	No	No	No	No	No	No	No	No	Christian	Tertiary complete	Negative	DRC	No	No	Yes	No	No	Yes	No	No	No	No	No	No	No	No	No	No	No	0	0	Yes	Yes	Yes	atleastone	No	NA	NA	NA	NA	NA	NA	NA	NA	NA	NA	NA
Above 40 years old	Female	No	Yes	No	No	No	No	No	No	No	Christian	Tertiary complete	Negative	DRC	No	No	Yes	No	No	No	Yes	No	No	No	No	No	No	No	No	Yes	No	0	2	Yes	Yes	Yes	atleastone	Yes	NA	NA	NA	NA	NA	NA	NA	School	NA	NA	NA
Above 40 years old	Male	No	Yes	No	No	No	No	No	No	No	Christian	Tertiary complete	Negative	DRC	No	No	No	No	No	No	Yes	No	No	No	No	No	No	No	No	Yes	No	0	0	Yes	Yes	Yes	None	No	NA	NA	NA	NA	NA	NA	NA	NA	NA	NA	NA
21-40 years old	Male	No	No	Yes	No	No	No	No	No	No	Christian	Primary complete	Negative	DRC	No	No	No	No	No	No	No	Yes	No	No	No	No	No	No	No	Yes	No	0	0	Yes	Yes	Yes	atleastone	No	NA	NA	NA	NA	NA	NA	NA	NA	NA	NA	NA
21-40 years old	Female	No	No	No	No	No	No	No	Yes	No	Christian	Tertiary complete	Negative	DRC	No	No	Yes	No	No	No	No	No	No	No	No	No	Yes	No	No	No	Yes	0	0	Yes	Yes	Yes	atleastone	No	NA	NA	NA	NA	NA	NA	NA	NA	NA	NA	NA
21-40 years old	Male	No	No	No	No	No	No	No	Yes	No	Christian	Primary complete	Negative	DRC	No	No	No	No	No	No	No	No	No	No	No	No	Yes	No	No	No	Yes	0	0	Yes	Yes	Yes	atleastone	No	NA	NA	NA	NA	NA	NA	NA	NA	NA	NA	NA
10-20 years old	Female	No	No	No	No	No	No	No	No	No	Christian	Primary complete	Negative	DRC	No	No	No	No	Yes	No	No	No	No	No	No	No	No	No	No	No	Yes	0	0	Yes	Yes	Yes	atleastone	No	NA	NA	NA	NA	NA	NA	NA	NA	NA	NA	NA
Above 40 years old	Female	No	No	Yes	No	No	No	No	No	No	Christian	Primary complete	Negative	DRC	No	No	No	No	No	No	No	Yes	No	No	No	No	No	No	No	Yes	No	0	0	Yes	Yes	Yes	atleastone	No	NA	NA	NA	NA	NA	NA	NA	NA	NA	NA	NA
Above 40 years old	Female	No	No	Yes	No	No	No	No	No	No	Christian	Primary complete	Negative	DRC	No	No	Yes	No	No	No	No	Yes	No	No	No	No	No	No	No	Yes	No	0	0	Yes	Yes	Yes	atleastone	No	NA	NA	NA	NA	NA	NA	NA	NA	NA	NA	NA
Above 40 years old	Male	No	No	No	No	No	No	No	Yes	No	Christian	Tertiary complete	Negative	DRC	No	No	No	No	No	No	No	No	No	No	No	No	Yes	No	No	No	Yes	0	0	Yes	Yes	Yes	atleastone	No	NA	NA	NA	NA	NA	NA	NA	NA	NA	NA	NA
Above 40 years old	Male	No	Yes	No	No	No	No	No	No	No	Christian	Tertiary complete	Positive	DRC	No	No	Yes	No	No	No	Yes	No	No	No	No	No	No	No	No	Yes	No	1	0	Yes	Yes	Yes	atleastone	No	NA	NA	NA	NA	NA	NA	NA	NA	NA	NA	NA
21-40 years old	Male	No	No	Yes	No	No	No	No	No	No	Christian	Secondary complete	Negative	DRC	No	No	No	No	No	No	No	Yes	No	No	No	No	No	No	No	Yes	No	0	0	Yes	Yes	Yes	atleastone	No	NA	NA	NA	NA	NA	NA	NA	NA	NA	NA	NA
21-40 years old	Male	No	Yes	No	No	No	No	No	No	No	Christian	Secondary complete	Negative	DRC	No	No	No	No	No	No	Yes	No	No	No	No	No	No	No	No	Yes	No	0	0	Yes	Yes	Yes	atleastone	No	NA	NA	NA	NA	NA	NA	NA	NA	NA	NA	NA
Above 40 years old	Male	No	Yes	No	No	No	No	No	No	No	Christian	Secondary complete	Negative	DRC	No	No	No	No	No	No	Yes	No	No	No	No	No	No	No	No	Yes	No	0	0	No	No	No	atleastone	No	NA	NA	NA	NA	NA	NA	NA	NA	NA	NA	NA
Above 40 years old	Female	No	No	No	No	No	No	No	No	No	Christian	No education	Negative	DRC	No	No	No	No	Yes	No	No	No	No	No	No	No	No	No	No	No	Yes	0	0	Yes	Yes	Yes	atleastone	No	NA	NA	NA	NA	NA	NA	NA	NA	NA	NA	NA
21-40 years old	Male	No	Yes	No	No	No	No	No	No	No	Christian	Secondary complete	Negative	DRC	No	No	No	No	No	No	Yes	No	No	No	No	No	No	No	No	Yes	No	0	0	Yes	Yes	Yes	None	No	NA	NA	NA	NA	NA	NA	NA	NA	NA	NA	NA
Above 40 years old	Female	No	No	No	No	No	No	No	No	No	Christian	No education	Negative	DRC	No	No	No	No	Yes	No	No	No	No	No	No	No	No	No	No	No	Yes	0	0	Yes	Yes	Yes	atleastone	No	NA	NA	NA	NA	NA	NA	NA	NA	NA	NA	NA
Above 40 years old	Female	No	No	No	No	No	No	No	No	No	Christian	No education	Negative	DRC	No	Yes	Yes	No	Yes	No	No	No	No	No	No	No	No	No	No	No	Yes	0	0	Yes	Yes	Yes	atleastone	No	NA	NA	NA	NA	NA	NA	NA	NA	NA	NA	NA
21-40 years old	Female	No	Yes	No	No	No	No	No	No	No	Christian	Secondary complete	Negative	DRC	No	No	No	Yes	No	No	Yes	No	No	No	No	No	No	No	No	Yes	No	0	0	Yes	Yes	Yes	atleastone	No	NA	NA	NA	NA	NA	NA	NA	NA	NA	NA	NA
Above 40 years old	Male	No	No	Yes	No	No	No	No	No	No	Christian	Secondary complete	Negative	DRC	No	No	No	No	No	No	No	Yes	No	No	No	No	No	No	No	Yes	No	0	0	Yes	Yes	Yes	atleastone	No	NA	NA	NA	NA	NA	NA	NA	NA	NA	NA	NA
21-40 years old	Female	No	Yes	No	No	No	No	No	No	No	Christian	Secondary complete	Negative	DRC	No	No	Yes	No	No	No	Yes	No	No	No	No	No	No	No	No	Yes	No	0	0	Yes	Yes	Yes	atleastone	No	NA	NA	NA	NA	NA	NA	NA	NA	NA	NA	NA
21-40 years old	Female	No	No	Yes	No	No	No	No	No	No	Christian	Secondary complete	Negative	DRC	No	No	No	No	No	No	No	Yes	No	No	No	No	No	No	No	Yes	No	0	0	Yes	Yes	Yes	atleastone	No	NA	NA	NA	NA	NA	NA	NA	NA	NA	NA	NA
21-40 years old	Female	No	No	No	No	No	No	No	No	No	Christian	Secondary complete	Negative	DRC	No	No	Yes	No	Yes	No	No	No	No	No	No	No	No	No	No	No	Yes	0	0	Yes	Yes	Yes	atleastone	No	NA	NA	NA	NA	NA	NA	NA	NA	NA	NA	NA
Above 40 years old	Female	Yes	No	No	No	No	No	No	No	No	Christian	Tertiary complete	Negative	DRC	No	No	Yes	No	No	Yes	No	No	No	No	No	No	No	No	No	No	No	0	2	Yes	Yes	Yes	atleastone	Yes	Healthcare workers	NA	NA	NA	NA	NA	NA	School	NA	NA	NA
21-40 years old	Female	Yes	No	No	No	No	No	No	No	No	Christian	Tertiary complete	Negative	DRC	No	No	No	No	No	Yes	No	No	No	No	No	No	No	No	No	No	No	0	2	Yes	Yes	Yes	atleastone	Yes	Healthcare workers	NA	NA	NA	NA	NA	NA	NA	NA	NA	NA
Above 40 years old	Male	No	Yes	No	No	No	No	No	No	No	Christian	Tertiary complete	Negative	DRC	No	No	No	No	No	No	Yes	No	No	No	No	No	No	No	No	Yes	No	0	0	Yes	Yes	Yes	atleastone	No	NA	NA	NA	NA	NA	NA	NA	NA	NA	NA	NA
21-40 years old	Female	No	No	No	No	No	No	No	No	No	Christian	Secondary complete	Negative	DRC	No	No	No	No	Yes	No	No	No	No	No	No	No	No	No	No	No	Yes	0	0	Yes	Yes	Yes	atleastone	No	NA	NA	NA	NA	NA	NA	NA	NA	NA	NA	NA
10-20 years old	Female	No	No	Yes	No	No	No	No	No	No	Christian	Primary complete	Negative	DRC	No	Yes	Yes	No	No	No	No	Yes	No	No	No	No	No	No	No	Yes	No	0	0	Yes	Yes	Yes	atleastone	No	NA	NA	NA	NA	NA	NA	NA	NA	NA	NA	NA
21-40 years old	Female	No	No	Yes	No	No	No	No	No	No	Christian	Primary complete	Negative	DRC	No	No	No	No	No	No	No	Yes	No	No	No	No	No	No	No	Yes	No	0	0	Yes	Yes	Yes	atleastone	No	NA	NA	NA	NA	NA	NA	NA	NA	NA	NA	NA
Above 40 years old	Female	No	No	Yes	No	No	No	No	No	No	Christian	Primary complete	Negative	DRC	No	No	Yes	Yes	No	No	No	Yes	No	No	No	No	No	No	No	Yes	No	0	0	Yes	Yes	Yes	atleastone	No	NA	NA	NA	NA	NA	NA	NA	NA	NA	NA	NA
21-40 years old	Male	No	Yes	No	No	No	No	No	No	No	Christian	Secondary complete	Negative	DRC	No	No	No	No	No	No	Yes	No	No	No	No	No	No	No	No	Yes	No	0	0	Yes	Yes	Yes	atleastone	No	NA	NA	NA	NA	NA	NA	NA	NA	NA	NA	NA
Above 40 years old	Female	No	No	No	No	No	No	No	No	No	Christian	No education	Negative	DRC	No	No	No	No	Yes	No	No	No	No	No	No	No	No	No	No	No	Yes	0	0	Yes	Yes	Yes	atleastone	No	NA	NA	NA	NA	NA	NA	NA	NA	NA	NA	NA
Above 40 years old	Female	No	No	Yes	No	No	No	No	No	No	Christian	Primary complete	Negative	DRC	No	No	No	No	No	No	No	Yes	No	No	No	No	No	No	No	Yes	No	0	0	Yes	Yes	Yes	atleastone	No	NA	NA	NA	NA	NA	NA	NA	NA	NA	NA	NA
Above 40 years old	Female	No	No	No	No	No	No	No	No	No	Christian	Primary complete	Negative	DRC	No	No	Yes	No	Yes	No	No	No	No	No	No	No	No	No	No	No	Yes	0	0	Yes	Yes	Yes	atleastone	No	NA	NA	NA	NA	NA	NA	NA	NA	NA	NA	NA
Above 40 years old	Female	No	No	No	No	No	No	No	No	No	Christian	Primary complete	Negative	DRC	No	No	Yes	No	Yes	No	No	No	No	No	No	No	No	No	No	No	Yes	0	0	Yes	Yes	Yes	atleastone	No	NA	NA	NA	NA	NA	NA	NA	NA	NA	NA	NA
21-40 years old	Female	No	No	Yes	No	No	No	No	No	No	Christian	Secondary complete	Negative	DRC	Yes	No	No	No	No	No	No	Yes	No	No	No	No	No	No	No	Yes	No	0	0	No	No	No	atleastone	No	NA	NA	NA	NA	NA	NA	NA	NA	NA	NA	NA
21-40 years old	Female	No	No	Yes	No	No	No	No	No	No	Christian	Primary complete	Negative	DRC	No	No	No	No	No	No	No	Yes	No	No	No	No	No	No	No	Yes	No	0	0	Yes	Yes	Yes	atleastone	No	NA	NA	NA	NA	NA	NA	NA	NA	NA	NA	NA
10-20 years old	Female	No	No	No	No	No	No	No	No	Yes	Christian	Secondary complete	Negative	DRC	No	No	No	No	No	No	No	No	No	No	No	No	No	Yes	No	Yes	No	0	0	Yes	Yes	Yes	None	No	NA	NA	NA	NA	NA	NA	NA	NA	NA	NA	NA
21-40 years old	Female	No	No	No	No	No	No	No	Yes	No	Christian	Primary complete	Negative	DRC	No	No	No	No	No	No	No	No	No	No	No	No	Yes	No	No	No	Yes	0	0	Yes	Yes	Yes	atleastone	No	NA	NA	NA	NA	NA	NA	NA	NA	NA	NA	NA
Above 40 years old	Male	No	No	No	No	No	No	No	No	No	Christian	Primary incomplete	Negative	DRC	No	No	No	Yes	Yes	No	No	No	No	No	No	No	No	No	No	No	Yes	0	0	Yes	Yes	Yes	atleastone	No	NA	NA	NA	NA	NA	NA	NA	NA	NA	NA	NA
21-40 years old	Female	No	No	No	No	No	No	No	No	No	Christian	No education	Negative	DRC	No	No	Yes	No	Yes	No	No	No	No	No	No	No	No	No	No	No	Yes	0	0	Yes	Yes	Yes	None	No	NA	NA	NA	NA	NA	NA	NA	NA	NA	NA	NA
Above 40 years old	Female	No	No	No	No	No	No	No	No	No	Christian	No education	Negative	DRC	No	No	No	No	Yes	No	No	No	No	No	No	No	No	No	No	No	Yes	0	0	Yes	Yes	Yes	None	No	NA	NA	NA	NA	NA	NA	NA	NA	NA	NA	NA
Above 40 years old	Female	No	No	No	No	No	No	No	No	Yes	Christian	No education	Negative	DRC	No	No	No	No	No	No	No	No	No	No	No	No	No	Yes	No	Yes	No	0	0	Yes	Yes	Yes	atleastone	No	NA	NA	NA	NA	NA	NA	NA	NA	NA	NA	NA
Above 40 years old	Female	No	No	Yes	No	No	No	No	No	No	Christian	Primary complete	Negative	DRC	No	No	Yes	No	No	No	No	Yes	No	No	No	No	No	No	No	Yes	No	0	0	Yes	Yes	Yes	atleastone	No	NA	NA	NA	NA	NA	NA	NA	NA	NA	NA	NA
Above 40 years old	Male	No	No	No	No	No	No	No	No	No	Christian	Secondary complete	Negative	DRC	No	No	No	No	Yes	No	No	No	No	No	No	No	No	No	No	No	Yes	0	0	Yes	Yes	Yes	None	No	NA	NA	NA	NA	NA	NA	NA	NA	NA	NA	NA
21-40 years old	Female	No	Yes	No	No	No	No	No	No	No	Muslim	Secondary complete	Negative	DRC	No	No	Yes	No	No	No	Yes	No	No	No	No	No	No	No	No	Yes	No	0	0	Yes	Yes	Yes	atleastone	No	NA	NA	NA	NA	NA	NA	NA	NA	NA	NA	NA
21-40 years old	Male	No	No	No	No	No	No	No	No	Yes	Christian	Secondary complete	Negative	DRC	No	No	No	No	No	No	No	No	No	No	No	No	No	Yes	No	Yes	No	0	0	Yes	Yes	Yes	None	No	NA	NA	NA	NA	NA	NA	NA	NA	NA	NA	NA
10-20 years old	Female	No	No	No	No	No	No	No	No	No	Christian	Primary incomplete	Negative	DRC	No	No	No	No	Yes	No	No	No	No	No	No	No	No	No	No	No	Yes	0	0	Yes	Yes	Yes	atleastone	No	NA	NA	NA	NA	NA	NA	NA	NA	NA	NA	NA
Above 40 years old	Female	No	No	No	No	No	No	No	No	No	Christian	Secondary complete	Negative	DRC	No	No	No	No	Yes	No	No	No	No	No	No	No	No	No	No	No	Yes	0	0	Yes	Yes	Yes	atleastone	No	NA	NA	NA	NA	NA	NA	NA	NA	NA	NA	NA
21-40 years old	Female	No	No	Yes	No	No	No	No	No	No	Christian	Tertiary complete	Negative	DRC	No	No	No	No	No	No	No	Yes	No	No	No	No	No	No	No	Yes	No	0	0	Yes	Yes	Yes	atleastone	No	NA	NA	NA	NA	NA	NA	NA	NA	NA	NA	NA
21-40 years old	Male	No	No	No	No	No	No	No	No	Yes	Christian	Secondary complete	Negative	DRC	No	No	No	No	No	No	No	No	No	No	No	No	No	Yes	No	Yes	No	0	0	Yes	Yes	Yes	None	No	NA	NA	NA	NA	NA	NA	NA	NA	NA	NA	NA
Above 40 years old	Male	No	No	Yes	No	No	No	No	No	No	Christian	Primary complete	Negative	DRC	No	No	No	No	No	No	No	Yes	No	No	No	No	No	No	No	Yes	No	0	0	Yes	Yes	Yes	atleastone	No	NA	NA	NA	NA	NA	NA	NA	NA	NA	NA	NA
21-40 years old	Male	No	No	Yes	No	No	No	No	No	No	Christian	Primary complete	Negative	DRC	No	No	No	No	No	No	No	Yes	No	No	No	No	No	No	No	Yes	No	0	0	Yes	Yes	Yes	atleastone	No	NA	NA	NA	NA	NA	NA	NA	NA	NA	NA	NA
10-20 years old	Female	No	No	No	No	No	No	No	No	Yes	Christian	Primary incomplete	Negative	DRC	No	No	No	No	No	No	No	No	No	No	No	No	No	Yes	No	Yes	No	0	0	Yes	Yes	Yes	atleastone	No	NA	NA	NA	NA	NA	NA	NA	NA	NA	NA	NA
21-40 years old	Female	No	No	No	No	No	No	No	No	Yes	Christian	Primary complete	Negative	DRC	No	Yes	No	No	No	No	No	No	No	No	No	No	No	Yes	No	Yes	No	0	0	Yes	Yes	Yes	None	No	NA	NA	NA	NA	NA	NA	NA	NA	NA	NA	NA
Above 40 years old	Female	No	No	No	No	No	No	No	No	Yes	Christian	No education	Negative	DRC	No	No	No	No	No	No	No	No	No	No	No	No	No	Yes	No	Yes	No	0	0	Yes	Yes	Yes	None	No	NA	NA	NA	NA	NA	NA	NA	NA	NA	NA	NA
21-40 years old	Female	No	No	No	No	Yes	No	No	No	No	Christian	Primary incomplete	Negative	DRC	No	No	No	Yes	No	No	No	No	No	Yes	No	No	No	No	No	No	No	0	0	Yes	Yes	Yes	atleastone	No	NA	NA	NA	NA	NA	NA	NA	NA	NA	NA	NA
21-40 years old	Female	No	Yes	No	No	No	No	No	No	No	Christian	Tertiary complete	Negative	DRC	No	No	No	No	No	No	Yes	No	No	No	No	No	No	No	No	Yes	No	0	0	Yes	Yes	Yes	atleastone	No	NA	NA	NA	NA	NA	NA	NA	NA	NA	NA	NA
21-40 years old	Female	No	No	No	No	No	No	No	No	Yes	Christian	Tertiary complete	Negative	DRC	No	No	Yes	Yes	No	No	No	No	No	No	No	No	No	Yes	No	Yes	No	0	0	Yes	Yes	Yes	atleastone	No	NA	NA	NA	NA	NA	NA	NA	NA	NA	NA	NA
10-20 years old	Male	No	No	Yes	No	No	No	No	No	No	Christian	Primary complete	Negative	DRC	No	No	No	No	No	No	No	Yes	No	No	No	No	No	No	No	Yes	No	0	0	No	No	No	atleastone	No	NA	NA	NA	NA	NA	NA	NA	NA	NA	NA	NA
Above 40 years old	Female	No	No	No	No	No	No	No	No	No	Christian	Primary complete	Negative	DRC	No	No	No	No	Yes	No	No	No	No	No	No	No	No	No	No	No	Yes	0	0	Yes	Yes	Yes	None	No	NA	NA	NA	NA	NA	NA	NA	NA	NA	NA	NA
Above 40 years old	Male	No	Yes	No	No	No	No	No	No	No	Christian	Tertiary complete	Negative	DRC	No	No	Yes	No	No	No	Yes	No	No	No	No	No	No	No	No	Yes	No	0	0	Yes	Yes	Yes	atleastone	No	NA	NA	NA	NA	NA	NA	NA	NA	NA	NA	NA
10-20 years old	Female	No	No	No	No	No	No	No	Yes	No	Christian	Primary complete	Negative	DRC	No	No	Yes	No	No	No	No	No	No	No	No	No	Yes	No	No	No	Yes	0	0	Yes	Yes	Yes	atleastone	No	NA	NA	NA	NA	NA	NA	NA	NA	NA	NA	NA
21-40 years old	Female	No	No	No	No	No	No	No	Yes	No	Christian	Tertiary complete	Negative	DRC	No	No	No	No	No	No	No	No	No	No	No	No	Yes	No	No	No	Yes	0	0	Yes	Yes	Yes	atleastone	No	NA	NA	NA	NA	NA	NA	NA	NA	NA	NA	NA
Above 40 years old	Female	No	No	No	No	No	No	No	No	No	Christian	Secondary complete	Negative	DRC	No	No	No	No	Yes	No	No	No	No	No	No	No	No	No	No	No	Yes	0	0	Yes	Yes	Yes	atleastone	No	NA	NA	NA	NA	NA	NA	NA	NA	NA	NA	NA
Above 40 years old	Female	No	No	No	No	No	No	No	No	No	Christian	Primary complete	Negative	DRC	No	No	No	No	Yes	No	No	No	No	No	No	No	No	No	No	No	Yes	0	0	No	No	No	atleastone	No	NA	NA	NA	NA	NA	NA	NA	NA	NA	NA	NA
Above 40 years old	Female	No	No	No	No	No	No	No	No	No	Christian	Primary incomplete	Negative	DRC	No	No	Yes	Yes	Yes	No	No	No	No	No	No	No	No	No	No	No	Yes	0	0	No	No	No	atleastone	No	NA	NA	NA	NA	NA	NA	NA	NA	NA	NA	NA
21-40 years old	Female	No	No	No	No	No	No	No	No	Yes	Muslim	Primary complete	Negative	DRC	No	No	No	No	No	No	No	No	No	No	No	No	No	Yes	No	Yes	No	0	0	Yes	Yes	Yes	None	No	NA	NA	NA	NA	NA	NA	NA	NA	NA	NA	NA
Above 40 years old	Female	No	Yes	No	No	No	No	No	No	Yes	Christian	Tertiary complete	Negative	DRC	No	No	No	No	No	No	Yes	No	No	No	No	No	No	Yes	No	Yes	No	0	0	Yes	Yes	Yes	None	No	NA	NA	NA	NA	NA	NA	NA	NA	NA	NA	NA
21-40 years old	Female	No	Yes	No	No	No	No	No	No	No	Christian	Secondary complete	Negative	DRC	No	No	No	Yes	No	No	Yes	No	No	No	No	No	No	No	No	Yes	No	0	0	Yes	Yes	Yes	atleastone	No	NA	NA	NA	NA	NA	NA	NA	NA	NA	NA	NA
21-40 years old	Female	No	No	Yes	No	No	No	No	No	No	Christian	Secondary complete	Negative	DRC	No	No	No	No	No	No	No	Yes	No	No	No	No	No	No	No	Yes	No	0	0	Yes	Yes	Yes	atleastone	No	NA	NA	NA	NA	NA	NA	NA	NA	NA	NA	NA
21-40 years old	Female	No	No	No	No	No	No	No	No	No	Christian	Primary complete	Negative	DRC	No	No	No	No	Yes	No	No	No	No	No	No	No	No	No	No	No	Yes	0	0	Yes	Yes	Yes	atleastone	No	NA	NA	NA	NA	NA	NA	NA	NA	NA	NA	NA
Above 40 years old	Male	No	No	Yes	No	No	No	No	No	No	Christian	Primary complete	Negative	DRC	No	No	Yes	No	No	No	No	Yes	No	No	No	No	No	No	No	Yes	No	0	0	Yes	Yes	Yes	atleastone	No	NA	NA	NA	NA	NA	NA	NA	NA	NA	NA	NA
10-20 years old	Female	No	No	No	No	No	No	No	No	No	Christian	Secondary complete	Negative	DRC	No	No	Yes	No	Yes	No	No	No	No	No	No	No	No	No	No	No	Yes	0	0	Yes	Yes	Yes	atleastone	No	NA	NA	NA	NA	NA	NA	NA	NA	NA	NA	NA
Above 40 years old	Female	No	No	No	No	No	No	No	No	No	Christian	Primary incomplete	Negative	DRC	No	No	No	Yes	Yes	No	No	No	No	No	No	No	No	No	No	No	Yes	0	0	Yes	Yes	Yes	atleastone	No	NA	NA	NA	NA	NA	NA	NA	NA	NA	NA	NA
21-40 years old	Female	No	No	Yes	No	No	No	No	No	No	Christian	Primary incomplete	Negative	DRC	No	No	Yes	No	No	No	No	Yes	No	No	No	No	No	No	No	Yes	No	0	0	Yes	Yes	Yes	atleastone	No	NA	NA	NA	NA	NA	NA	NA	NA	NA	NA	NA
Above 40 years old	Female	No	No	Yes	No	No	No	No	No	No	Christian	Primary complete	Negative	DRC	No	No	No	No	No	No	No	Yes	No	No	No	No	No	No	No	Yes	No	0	0	Yes	Yes	Yes	atleastone	No	NA	NA	NA	NA	NA	NA	NA	NA	NA	NA	NA
21-40 years old	Female	No	No	Yes	No	No	No	No	No	No	Christian	Primary complete	Negative	DRC	No	No	No	No	No	No	No	Yes	No	No	No	No	No	No	No	Yes	No	0	0	Yes	Yes	Yes	atleastone	No	NA	NA	NA	NA	NA	NA	NA	NA	NA	NA	NA
Above 40 years old	Female	No	No	No	No	No	No	No	No	No	Christian	Secondary complete	Negative	DRC	No	No	No	Yes	Yes	No	No	No	No	No	No	No	No	No	No	No	Yes	0	0	Yes	Yes	Yes	atleastone	No	NA	NA	NA	NA	NA	NA	NA	NA	NA	NA	NA
21-40 years old	Female	No	No	No	No	No	No	No	No	No	Christian	Primary complete	Negative	DRC	No	No	No	No	Yes	No	No	No	No	No	No	No	No	No	No	No	Yes	0	0	Yes	Yes	Yes	atleastone	No	NA	NA	NA	NA	NA	NA	NA	NA	NA	NA	NA
Above 40 years old	Female	No	No	No	No	No	No	No	No	No	Christian	Primary complete	Negative	DRC	No	No	Yes	No	Yes	No	No	No	No	No	No	No	No	No	No	No	Yes	0	0	Yes	Yes	Yes	atleastone	No	NA	NA	NA	NA	NA	NA	NA	NA	NA	NA	NA
Above 40 years old	Male	No	No	No	No	No	No	No	No	No	Muslim	Primary complete	Negative	DRC	No	No	No	Yes	Yes	No	No	No	No	No	No	No	No	No	No	No	Yes	0	0	Yes	Yes	Yes	atleastone	No	NA	NA	NA	NA	NA	NA	NA	NA	NA	NA	NA
Above 40 years old	Female	No	No	No	No	No	No	No	No	No	Christian	Primary complete	Negative	DRC	No	No	Yes	No	Yes	No	No	No	No	No	No	No	No	No	No	No	Yes	0	0	Yes	Yes	Yes	atleastone	No	NA	NA	NA	NA	NA	NA	NA	NA	NA	NA	NA
21-40 years old	Female	No	Yes	No	No	No	No	No	No	No	Christian	Secondary complete	Negative	DRC	Yes	No	Yes	No	No	No	Yes	No	No	No	No	No	No	No	No	Yes	No	0	0	Yes	Yes	Yes	atleastone	No	NA	NA	NA	NA	NA	NA	NA	NA	NA	NA	NA
Above 40 years old	Female	No	No	No	No	No	No	No	No	No	Christian	Primary complete	Negative	DRC	No	No	Yes	No	Yes	No	No	No	No	No	No	No	No	No	No	No	Yes	0	0	Yes	Yes	Yes	atleastone	No	NA	NA	NA	NA	NA	NA	NA	NA	NA	NA	NA
Above 40 years old	Female	No	No	Yes	No	No	No	No	No	No	Christian	Primary complete	Negative	DRC	No	No	No	No	No	No	No	Yes	No	No	No	No	No	No	No	Yes	No	0	0	No	No	No	atleastone	No	NA	NA	NA	NA	NA	NA	NA	NA	NA	NA	NA
Above 40 years old	Female	No	No	No	No	No	No	No	No	No	Christian	Primary complete	Negative	DRC	No	No	No	No	Yes	No	No	No	No	No	No	No	No	No	No	No	Yes	0	0	Yes	Yes	Yes	atleastone	No	NA	NA	NA	NA	NA	NA	NA	NA	NA	NA	NA
Above 40 years old	Female	No	No	No	No	No	No	No	No	No	Christian	Primary complete	Negative	DRC	No	No	Yes	No	Yes	No	No	No	No	No	No	No	No	No	No	No	Yes	0	0	Yes	Yes	Yes	atleastone	No	NA	NA	NA	NA	NA	NA	NA	NA	NA	NA	NA
Above 40 years old	Male	Yes	Yes	No	No	No	No	No	No	No	Christian	Secondary complete	Negative	DRC	No	No	No	No	No	Yes	Yes	No	No	No	No	No	No	No	No	Yes	No	0	0	Yes	Yes	Yes	atleastone	No	NA	NA	NA	NA	NA	NA	NA	NA	NA	NA	NA
21-40 years old	Female	No	No	No	No	No	No	No	No	No	Christian	Primary complete	Negative	DRC	No	No	No	No	Yes	No	No	No	No	No	No	No	No	No	No	No	Yes	0	0	Yes	Yes	Yes	atleastone	No	NA	NA	NA	NA	NA	NA	NA	NA	NA	NA	NA
Above 40 years old	Male	No	Yes	No	No	No	No	No	No	No	Christian	Secondary complete	Negative	DRC	No	No	Yes	No	No	No	Yes	No	No	No	No	No	No	No	No	Yes	No	0	0	No	No	No	atleastone	No	NA	NA	NA	NA	NA	NA	NA	NA	NA	NA	NA
Above 40 years old	Female	No	No	No	No	No	No	No	No	No	Christian	Primary complete	Negative	DRC	No	No	No	No	Yes	No	No	No	No	No	No	No	No	No	No	No	Yes	0	0	Yes	Yes	Yes	atleastone	No	NA	NA	NA	NA	NA	NA	NA	NA	NA	NA	NA
Above 40 years old	Female	No	No	No	No	No	No	No	No	No	Christian	Primary complete	Negative	DRC	No	No	No	No	Yes	No	No	No	No	No	No	No	No	No	No	No	Yes	0	0	Yes	Yes	Yes	atleastone	No	NA	NA	NA	NA	NA	NA	NA	NA	NA	NA	NA
Above 40 years old	Female	No	No	No	No	No	No	No	No	No	Christian	Primary complete	Negative	DRC	No	No	No	No	Yes	No	No	No	No	No	No	No	No	No	No	No	Yes	0	0	No	No	No	atleastone	No	NA	NA	NA	NA	NA	NA	NA	NA	NA	NA	NA
Above 40 years old	Female	No	No	No	No	No	No	No	No	No	Christian	Primary incomplete	Negative	DRC	No	No	Yes	Yes	Yes	No	No	No	No	No	No	No	No	No	No	No	Yes	0	0	Yes	Yes	Yes	atleastone	No	NA	NA	NA	NA	NA	NA	NA	NA	NA	NA	NA
Above 40 years old	Female	No	No	Yes	No	No	No	No	No	No	Christian	Primary complete	Negative	DRC	No	No	Yes	No	No	No	No	Yes	No	No	No	No	No	No	No	Yes	No	0	0	Yes	Yes	Yes	atleastone	No	NA	NA	NA	NA	NA	NA	NA	NA	NA	NA	NA
Above 40 years old	Female	No	No	No	No	No	No	No	No	No	Christian	Primary complete	Negative	DRC	No	No	No	No	Yes	No	No	No	No	No	No	No	No	No	No	No	Yes	0	0	Yes	Yes	Yes	atleastone	No	NA	NA	NA	NA	NA	NA	NA	NA	NA	NA	NA
Above 40 years old	Female	No	No	Yes	No	No	No	No	No	No	Christian	Primary complete	Negative	DRC	No	No	No	No	No	No	No	Yes	No	No	No	No	No	No	No	Yes	No	0	0	Yes	Yes	Yes	atleastone	No	NA	NA	NA	NA	NA	NA	NA	NA	NA	NA	NA
10-20 years old	Female	No	No	No	No	No	No	No	No	No	Christian	Primary complete	Negative	DRC	No	No	Yes	No	Yes	No	No	No	No	No	No	No	No	No	No	No	Yes	0	0	Yes	Yes	Yes	atleastone	No	NA	NA	NA	NA	NA	NA	NA	NA	NA	NA	NA
21-40 years old	Female	No	Yes	No	No	No	No	No	No	No	Christian	Secondary complete	Negative	DRC	No	No	No	No	No	No	Yes	No	No	No	No	No	No	No	No	Yes	No	0	0	Yes	Yes	Yes	atleastone	No	NA	NA	NA	NA	NA	NA	NA	NA	NA	NA	NA
21-40 years old	Female	No	No	No	No	No	No	No	No	No	Christian	Primary complete	Negative	DRC	No	No	No	No	Yes	No	No	No	No	No	No	No	No	No	No	No	Yes	0	0	Yes	Yes	Yes	atleastone	No	NA	NA	NA	NA	NA	NA	NA	NA	NA	NA	NA
21-40 years old	Female	No	No	No	No	No	No	No	No	No	Christian	Primary incomplete	Negative	DRC	No	No	No	No	Yes	No	No	No	No	No	No	No	No	No	No	No	Yes	0	0	No	No	No	atleastone	No	NA	NA	NA	NA	NA	NA	NA	NA	NA	NA	NA
21-40 years old	Female	No	No	No	No	No	No	No	No	No	Christian	Primary complete	Negative	DRC	No	No	No	No	Yes	No	No	No	No	No	No	No	No	No	No	No	Yes	0	0	Yes	Yes	Yes	atleastone	No	NA	NA	NA	NA	NA	NA	NA	NA	NA	NA	NA
21-40 years old	Female	No	No	Yes	No	No	No	No	No	No	Christian	Primary complete	Negative	DRC	No	No	No	No	No	No	No	Yes	No	No	No	No	No	No	No	Yes	No	0	0	Yes	Yes	Yes	atleastone	No	NA	NA	NA	NA	NA	NA	NA	NA	NA	NA	NA
Above 40 years old	Female	No	No	No	No	No	No	No	No	No	Christian	Primary complete	Negative	DRC	No	No	No	No	Yes	No	No	No	No	No	No	No	No	No	No	No	Yes	0	0	Yes	Yes	Yes	atleastone	No	NA	NA	NA	NA	NA	NA	NA	NA	NA	NA	NA
Above 40 years old	Female	No	No	No	No	No	No	No	No	No	Christian	Primary complete	Negative	DRC	No	No	No	No	Yes	No	No	No	No	No	No	No	No	No	No	No	Yes	0	0	Yes	Yes	Yes	atleastone	No	NA	NA	NA	NA	NA	NA	NA	NA	NA	NA	NA
21-40 years old	Female	No	No	No	No	No	No	No	No	No	Christian	Primary complete	Negative	DRC	No	Yes	No	No	Yes	No	No	No	No	No	No	No	No	No	No	No	Yes	0	0	Yes	Yes	Yes	atleastone	No	NA	NA	NA	NA	NA	NA	NA	NA	NA	NA	NA
21-40 years old	Male	No	No	Yes	No	No	No	No	No	No	Christian	Primary complete	Negative	DRC	No	No	No	No	No	No	No	Yes	No	No	No	No	No	No	No	Yes	No	0	0	Yes	Yes	Yes	atleastone	No	NA	NA	NA	NA	NA	NA	NA	NA	NA	NA	NA
Above 40 years old	Male	No	No	No	No	No	No	No	No	No	Christian	Primary complete	Negative	DRC	No	No	No	No	Yes	No	No	No	No	No	No	No	No	No	No	No	Yes	0	0	Yes	Yes	Yes	atleastone	No	NA	NA	NA	NA	NA	NA	NA	NA	NA	NA	NA
Above 40 years old	Female	No	No	No	No	Yes	No	No	No	No	Christian	No education	Negative	DRC	No	Yes	Yes	No	No	No	No	No	No	Yes	No	No	No	No	No	No	No	0	0	Yes	Yes	Yes	atleastone	No	NA	NA	NA	NA	NA	NA	NA	NA	NA	NA	NA
Above 40 years old	Female	No	Yes	No	No	No	No	No	No	No	Christian	Secondary complete	Negative	DRC	No	No	Yes	No	No	No	Yes	No	No	No	No	No	No	No	No	Yes	No	0	0	Yes	Yes	Yes	None	No	NA	NA	NA	NA	NA	NA	NA	NA	NA	NA	NA
21-40 years old	Female	No	No	No	No	No	No	No	No	No	Christian	Primary complete	Negative	DRC	No	No	No	Yes	Yes	No	No	No	No	No	No	No	No	No	No	No	Yes	0	0	Yes	Yes	Yes	atleastone	No	NA	NA	NA	NA	NA	NA	NA	NA	NA	NA	NA
21-40 years old	Female	No	No	Yes	No	No	No	No	No	No	Christian	Secondary complete	Negative	DRC	No	No	Yes	Yes	No	No	No	Yes	No	No	No	No	No	No	No	Yes	No	0	0	Yes	Yes	Yes	atleastone	No	NA	NA	NA	NA	NA	NA	NA	NA	NA	NA	NA
10-20 years old	Female	No	No	No	No	No	No	No	No	No	Christian	Secondary complete	Negative	DRC	No	No	No	No	Yes	No	No	No	No	No	No	No	No	No	No	No	Yes	0	0	No	No	No	atleastone	No	NA	NA	NA	NA	NA	NA	NA	NA	NA	NA	NA
21-40 years old	Male	No	Yes	No	No	No	No	No	No	No	Christian	Secondary complete	Negative	DRC	No	No	No	Yes	No	No	Yes	No	No	No	No	No	No	No	No	Yes	No	0	0	No	No	No	atleastone	No	NA	NA	NA	NA	NA	NA	NA	NA	NA	NA	NA
Above 40 years old	Female	No	No	No	No	No	No	No	No	No	Christian	Secondary complete	Negative	DRC	No	No	No	No	Yes	No	No	No	No	No	No	No	No	No	No	No	Yes	0	0	Yes	Yes	Yes	atleastone	No	NA	NA	NA	NA	NA	NA	NA	NA	NA	NA	NA
21-40 years old	Male	No	No	Yes	No	No	No	No	No	No	Christian	Primary complete	Negative	DRC	No	No	No	No	No	No	No	Yes	No	No	No	No	No	No	No	Yes	No	0	0	Yes	Yes	Yes	atleastone	No	NA	NA	NA	NA	NA	NA	NA	NA	NA	NA	NA
21-40 years old	Male	No	Yes	No	No	No	No	No	No	No	Christian	Secondary complete	Negative	DRC	No	No	Yes	Yes	No	No	Yes	No	No	No	No	No	No	No	No	Yes	No	0	1	Yes	Yes	Yes	atleastone	Yes	NA	Radio	NA	NA	NA	NA	NA	NA	NA	NA	NA
21-40 years old	Male	No	No	Yes	No	No	No	No	No	No	Christian	Secondary complete	Negative	DRC	No	No	No	No	No	No	No	Yes	No	No	No	No	No	No	No	Yes	No	0	0	Yes	Yes	Yes	atleastone	No	NA	NA	NA	NA	NA	NA	NA	NA	NA	NA	NA
21-40 years old	Female	No	No	No	No	No	No	No	Yes	No	Christian	Secondary complete	Negative	DRC	No	No	No	No	No	No	No	No	No	No	No	No	Yes	No	No	No	Yes	0	0	Yes	Yes	Yes	atleastone	No	NA	NA	NA	NA	NA	NA	NA	NA	NA	NA	NA
21-40 years old	Male	No	No	Yes	No	No	No	No	No	No	Christian	Primary complete	Negative	DRC	No	No	No	No	No	No	No	Yes	No	No	No	No	No	No	No	Yes	No	0	0	Yes	Yes	Yes	atleastone	No	NA	NA	NA	NA	NA	NA	NA	NA	NA	NA	NA
21-40 years old	Male	No	No	Yes	No	No	No	No	No	No	Christian	Primary complete	Negative	DRC	No	No	No	No	No	No	No	Yes	No	No	No	No	No	No	No	Yes	No	0	0	Yes	Yes	Yes	atleastone	No	NA	NA	NA	NA	NA	NA	NA	NA	NA	NA	NA
21-40 years old	Female	No	No	No	No	No	No	No	No	No	Christian	Secondary complete	Negative	DRC	No	No	No	No	Yes	No	No	No	No	No	No	No	No	No	No	No	Yes	0	0	Yes	Yes	Yes	atleastone	No	NA	NA	NA	NA	NA	NA	NA	NA	NA	NA	NA
21-40 years old	Female	No	No	No	No	No	No	No	No	No	Christian	Secondary complete	Negative	DRC	No	No	No	No	Yes	No	No	No	No	No	No	No	No	No	No	No	Yes	0	0	No	No	No	atleastone	No	NA	NA	NA	NA	NA	NA	NA	NA	NA	NA	NA
21-40 years old	Female	No	No	No	No	No	No	No	No	No	Christian	Primary complete	Negative	DRC	No	No	No	No	Yes	No	No	No	No	No	No	No	No	No	No	No	Yes	0	0	Yes	Yes	Yes	atleastone	No	NA	NA	NA	NA	NA	NA	NA	NA	NA	NA	NA
21-40 years old	Female	No	No	No	No	No	No	No	No	No	Christian	Primary complete	Negative	DRC	No	No	No	No	Yes	No	No	No	No	No	No	No	No	No	No	No	Yes	0	0	Yes	Yes	Yes	None	No	NA	NA	NA	NA	NA	NA	NA	NA	NA	NA	NA
Above 40 years old	Male	No	No	No	No	No	No	No	No	No	Christian	Primary incomplete	Negative	DRC	Yes	Yes	Yes	No	Yes	No	No	No	No	No	No	No	No	No	No	No	Yes	0	0	Yes	Yes	Yes	atleastone	No	NA	NA	NA	NA	NA	NA	NA	NA	NA	NA	NA
Above 40 years old	Female	No	No	No	No	No	No	No	No	No	Christian	Primary incomplete	Negative	DRC	No	No	No	No	Yes	No	No	No	No	No	No	No	No	No	No	No	Yes	0	0	Yes	Yes	Yes	atleastone	No	NA	NA	NA	NA	NA	NA	NA	NA	NA	NA	NA
21-40 years old	Female	No	No	No	No	No	No	No	No	No	Christian	Primary incomplete	Negative	DRC	No	No	Yes	No	Yes	No	No	No	No	No	No	No	No	No	No	No	Yes	0	0	No	No	No	atleastone	No	NA	NA	NA	NA	NA	NA	NA	NA	NA	NA	NA
21-40 years old	Female	No	No	No	No	No	No	No	No	No	Christian	Secondary complete	Negative	DRC	No	No	Yes	No	Yes	No	No	No	No	No	No	No	No	No	No	No	Yes	0	0	Yes	Yes	Yes	atleastone	No	NA	NA	NA	NA	NA	NA	NA	NA	NA	NA	NA
Above 40 years old	Female	No	Yes	No	No	No	No	No	No	No	Christian	Secondary complete	Negative	DRC	No	No	No	No	No	No	Yes	No	No	No	No	No	No	No	No	Yes	No	0	0	No	No	No	atleastone	No	NA	NA	NA	NA	NA	NA	NA	NA	NA	NA	NA
21-40 years old	Female	No	No	No	No	No	No	No	No	No	Christian	Primary complete	Negative	DRC	No	No	No	No	Yes	No	No	No	No	No	No	No	No	No	No	No	Yes	0	0	Yes	Yes	Yes	atleastone	No	NA	NA	NA	NA	NA	NA	NA	NA	NA	NA	NA
21-40 years old	Female	No	Yes	No	No	No	No	No	No	No	Christian	Secondary complete	Negative	DRC	No	No	No	No	No	No	Yes	No	No	No	No	No	No	No	No	Yes	No	0	0	Yes	Yes	Yes	None	No	NA	NA	NA	NA	NA	NA	NA	NA	NA	NA	NA
10-20 years old	Female	No	Yes	No	No	No	No	No	No	No	Christian	Secondary complete	Negative	DRC	No	No	No	No	No	No	Yes	No	No	No	No	No	No	No	No	Yes	No	0	0	No	No	No	atleastone	No	NA	NA	NA	NA	NA	NA	NA	NA	NA	NA	NA
21-40 years old	Female	No	No	No	No	No	No	No	No	No	Christian	Primary complete	Negative	DRC	No	No	No	No	Yes	No	No	No	No	No	No	No	No	No	No	No	Yes	0	0	Yes	Yes	Yes	atleastone	No	NA	NA	NA	NA	NA	NA	NA	NA	NA	NA	NA
21-40 years old	Female	No	No	No	No	No	No	No	No	No	Christian	Secondary complete	Negative	DRC	No	No	No	No	Yes	No	No	No	No	No	No	No	No	No	No	No	Yes	0	0	Yes	Yes	Yes	atleastone	No	NA	NA	NA	NA	NA	NA	NA	NA	NA	NA	NA
10-20 years old	Male	No	No	No	No	No	No	No	Yes	No	Christian	Primary incomplete	Negative	DRC	No	Yes	Yes	No	No	No	No	No	No	No	No	No	Yes	No	No	No	Yes	0	0	Yes	Yes	Yes	atleastone	No	NA	NA	NA	NA	NA	NA	NA	NA	NA	NA	NA
Above 40 years old	Female	No	No	Yes	No	No	No	No	No	No	Muslim	Secondary complete	Negative	DRC	No	No	Yes	No	No	No	No	Yes	No	No	No	No	No	No	No	Yes	No	0	0	Yes	Yes	Yes	atleastone	No	NA	NA	NA	NA	NA	NA	NA	NA	NA	NA	NA
21-40 years old	Male	No	No	No	No	No	No	No	Yes	No	Christian	Primary incomplete	Negative	DRC	No	No	No	No	No	No	No	No	No	No	No	No	Yes	No	No	No	Yes	0	0	Yes	Yes	Yes	atleastone	No	NA	NA	NA	NA	NA	NA	NA	NA	NA	NA	NA
Above 40 years old	Female	No	No	No	No	No	No	No	No	No	Christian	No education	Negative	DRC	No	Yes	No	No	Yes	No	No	No	No	No	No	No	No	No	No	No	Yes	0	0	Yes	Yes	Yes	atleastone	No	NA	NA	NA	NA	NA	NA	NA	NA	NA	NA	NA
21-40 years old	Female	No	No	No	No	No	No	No	No	No	Christian	Primary complete	Negative	DRC	No	Yes	Yes	No	Yes	No	No	No	No	No	No	No	No	No	No	No	Yes	0	0	Yes	Yes	Yes	atleastone	No	NA	NA	NA	NA	NA	NA	NA	NA	NA	NA	NA
Above 40 years old	Male	Yes	No	No	No	No	No	No	No	No	Christian	Tertiary complete	Negative	DRC	No	No	No	No	No	Yes	No	No	No	No	No	No	No	No	No	No	No	0	2	Yes	Yes	Yes	atleastone	Yes	NA	Radio	NA	NA	NA	NA	NA	NA	NA	NA	NA
21-40 years old	Male	No	Yes	No	No	No	No	No	No	No	Muslim	Primary complete	Negative	DRC	Yes	No	Yes	No	No	No	Yes	No	No	No	No	No	No	No	No	Yes	No	0	0	Yes	Yes	Yes	atleastone	No	NA	NA	NA	NA	NA	NA	NA	NA	NA	NA	NA
21-40 years old	Female	No	No	No	No	No	No	No	No	No	Christian	Secondary complete	Negative	DRC	No	No	No	No	Yes	No	No	No	No	No	No	No	No	No	No	No	Yes	0	0	Yes	Yes	Yes	atleastone	No	NA	NA	NA	NA	NA	NA	NA	NA	NA	NA	NA
21-40 years old	Female	No	Yes	No	No	No	No	No	No	No	Christian	Secondary complete	Negative	DRC	No	No	No	No	No	No	Yes	No	No	No	No	No	No	No	No	Yes	No	0	0	Yes	Yes	Yes	atleastone	No	NA	NA	NA	NA	NA	NA	NA	NA	NA	NA	NA
Above 40 years old	Male	No	Yes	No	No	No	No	No	No	No	Christian	Secondary complete	Negative	DRC	No	No	Yes	No	No	No	Yes	No	No	No	No	No	No	No	No	Yes	No	0	0	No	No	No	atleastone	No	NA	NA	NA	NA	NA	NA	NA	NA	NA	NA	NA
10-20 years old	Female	No	Yes	No	No	No	No	No	No	No	Christian	Secondary complete	Negative	DRC	No	No	No	No	No	No	Yes	No	No	No	No	No	No	No	No	Yes	No	0	0	No	No	No	atleastone	No	NA	NA	NA	NA	NA	NA	NA	NA	NA	NA	NA
Above 40 years old	Female	No	No	No	No	No	No	No	No	No	Christian	Secondary complete	Negative	DRC	No	No	No	No	Yes	No	No	No	No	No	No	No	No	No	No	No	Yes	0	0	Yes	Yes	Yes	atleastone	No	NA	NA	NA	NA	NA	NA	NA	NA	NA	NA	NA
Above 40 years old	Male	No	No	Yes	No	No	No	No	No	No	Christian	Primary complete	Negative	DRC	No	No	No	No	No	No	No	Yes	No	No	No	No	No	No	No	Yes	No	0	0	Yes	Yes	Yes	atleastone	No	NA	NA	NA	NA	NA	NA	NA	NA	NA	NA	NA
Above 40 years old	Male	No	No	No	No	No	No	No	No	No	Christian	No education	Negative	DRC	Yes	No	No	No	Yes	No	No	No	No	No	No	No	No	No	No	No	Yes	0	0	Yes	Yes	Yes	atleastone	No	NA	NA	NA	NA	NA	NA	NA	NA	NA	NA	NA
Above 40 years old	Male	No	No	No	No	No	No	No	No	No	Christian	Primary incomplete	Negative	DRC	No	No	No	No	Yes	No	No	No	No	No	No	No	No	No	No	No	Yes	0	0	Yes	Yes	Yes	atleastone	No	NA	NA	NA	NA	NA	NA	NA	NA	NA	NA	NA
Above 40 years old	Male	No	Yes	No	No	No	No	No	No	No	Christian	Secondary complete	Negative	DRC	No	No	No	No	No	No	Yes	No	No	No	No	No	No	No	No	Yes	No	0	0	No	No	No	atleastone	No	NA	NA	NA	NA	NA	NA	NA	NA	NA	NA	NA
21-40 years old	Female	No	No	No	No	No	No	No	No	No	Christian	Secondary complete	Negative	DRC	No	No	No	No	Yes	No	No	No	No	No	No	No	No	No	No	No	Yes	0	0	Yes	Yes	Yes	atleastone	No	NA	NA	NA	NA	NA	NA	NA	NA	NA	NA	NA
21-40 years old	Male	No	No	No	No	No	No	No	Yes	No	Christian	Secondary complete	Negative	DRC	No	No	No	No	No	No	No	No	No	No	No	No	Yes	No	No	No	Yes	0	0	Yes	Yes	Yes	atleastone	No	NA	NA	NA	NA	NA	NA	NA	NA	NA	NA	NA
10-20 years old	Male	No	No	No	No	No	No	No	Yes	No	Christian	Secondary complete	Negative	DRC	No	No	No	No	No	No	No	No	No	No	No	No	Yes	No	No	No	Yes	0	0	Yes	Yes	Yes	atleastone	No	NA	NA	NA	NA	NA	NA	NA	NA	NA	NA	NA
21-40 years old	Female	No	No	No	No	No	No	No	Yes	No	Christian	Secondary complete	Negative	DRC	No	No	No	No	No	No	No	No	No	No	No	No	Yes	No	No	No	Yes	0	2	Yes	Yes	Yes	atleastone	Yes	NA	Radio	NA	NA	NA	NA	NA	NA	NA	NA	NA
21-40 years old	Female	No	No	No	No	No	No	No	No	No	Christian	Primary incomplete	Negative	DRC	No	No	No	No	Yes	No	No	No	No	No	No	No	No	No	No	No	Yes	0	0	Yes	Yes	Yes	atleastone	No	NA	NA	NA	NA	NA	NA	NA	NA	NA	NA	NA
Above 40 years old	Male	No	No	No	No	No	No	No	No	Yes	Christian	Secondary complete	Negative	DRC	No	No	No	No	No	No	No	No	No	No	No	No	No	Yes	No	Yes	No	0	0	Yes	Yes	Yes	atleastone	No	NA	NA	NA	NA	NA	NA	NA	NA	NA	NA	NA
Above 40 years old	Female	No	No	No	No	No	No	No	No	No	Christian	Secondary complete	Negative	DRC	No	No	No	No	Yes	No	No	No	No	No	No	No	No	No	No	No	Yes	0	0	Yes	Yes	Yes	atleastone	No	NA	NA	NA	NA	NA	NA	NA	NA	NA	NA	NA
21-40 years old	Female	No	No	No	No	No	No	No	No	No	Christian	Primary complete	Negative	DRC	No	No	No	No	Yes	No	No	No	No	No	No	No	No	No	No	No	Yes	0	0	Yes	Yes	Yes	atleastone	No	NA	NA	NA	NA	NA	NA	NA	NA	NA	NA	NA
10-20 years old	Female	No	No	No	No	No	No	No	Yes	No	Christian	Secondary complete	Negative	DRC	No	No	No	No	No	No	No	No	No	No	No	No	Yes	No	No	No	Yes	0	0	No	No	No	atleastone	No	NA	NA	NA	NA	NA	NA	NA	NA	NA	NA	NA
21-40 years old	Female	Yes	No	No	No	No	No	No	No	No	Christian	Tertiary complete	Negative	DRC	No	No	Yes	No	No	Yes	No	No	No	No	No	No	No	No	No	No	No	0	0	No	No	No	atleastone	No	NA	NA	NA	NA	NA	NA	NA	NA	NA	NA	NA
21-40 years old	Female	No	No	No	No	No	No	No	No	No	Christian	Secondary complete	Negative	DRC	No	No	No	No	Yes	No	No	No	No	No	No	No	No	No	No	No	Yes	0	0	Yes	Yes	Yes	atleastone	No	NA	NA	NA	NA	NA	NA	NA	NA	NA	NA	NA
10-20 years old	Female	No	Yes	No	No	No	No	No	No	No	Christian	Secondary complete	Negative	DRC	No	No	No	No	No	No	Yes	No	No	No	No	No	No	No	No	Yes	No	0	0	Yes	Yes	Yes	atleastone	No	NA	NA	NA	NA	NA	NA	NA	NA	NA	NA	NA
10-20 years old	Male	No	Yes	No	No	No	No	No	No	No	Christian	Primary complete	Negative	DRC	No	No	No	No	No	No	Yes	No	No	No	No	No	No	No	No	Yes	No	0	0	Yes	Yes	Yes	atleastone	No	NA	NA	NA	NA	NA	NA	NA	NA	NA	NA	NA
21-40 years old	Male	No	Yes	No	No	No	No	No	No	No	Muslim	Primary complete	Negative	DRC	Yes	No	Yes	No	No	No	Yes	No	No	No	No	No	No	No	No	Yes	No	0	0	No	No	No	atleastone	No	NA	NA	NA	NA	NA	NA	NA	NA	NA	NA	NA
Above 40 years old	Male	No	No	No	No	No	No	No	No	No	Christian	Primary complete	Negative	DRC	No	No	No	No	Yes	No	No	No	No	No	No	No	No	No	No	No	Yes	0	0	Yes	Yes	Yes	atleastone	No	NA	NA	NA	NA	NA	NA	NA	NA	NA	NA	NA
21-40 years old	Female	No	No	No	No	No	No	No	No	No	Christian	Primary complete	Negative	DRC	No	No	No	No	Yes	No	No	No	No	No	No	No	No	No	No	No	Yes	0	0	Yes	Yes	Yes	atleastone	No	NA	NA	NA	NA	NA	NA	NA	NA	NA	NA	NA
10-20 years old	Female	No	No	No	No	No	No	No	Yes	No	Christian	Secondary complete	Negative	DRC	No	No	Yes	No	No	No	No	No	No	No	No	No	Yes	No	No	No	Yes	0	0	Yes	Yes	Yes	atleastone	No	NA	NA	NA	NA	NA	NA	NA	NA	NA	NA	NA
21-40 years old	Male	No	Yes	No	No	No	No	No	No	No	Christian	Secondary complete	Negative	DRC	No	No	No	No	No	No	Yes	No	No	No	No	No	No	No	No	Yes	No	0	0	Yes	Yes	Yes	atleastone	NA	NA	NA	NA	NA	NA	NA	NA	NA	NA	NA	NA
21-40 years old	Female	No	No	No	No	No	No	No	No	No	Christian	Primary complete	Negative	DRC	No	No	No	No	Yes	No	No	No	No	No	No	No	No	No	No	No	Yes	0	0	Yes	Yes	Yes	atleastone	No	NA	NA	NA	NA	NA	NA	NA	NA	NA	NA	NA
21-40 years old	Male	No	Yes	No	No	No	No	No	No	No	Christian	Secondary complete	Negative	DRC	No	No	No	No	No	No	Yes	No	No	No	No	No	No	No	No	Yes	No	0	0	Yes	Yes	Yes	atleastone	No	NA	NA	NA	NA	NA	NA	NA	NA	NA	NA	NA
21-40 years old	Male	No	No	No	No	No	No	Yes	No	No	Christian	Primary complete	Negative	DRC	No	No	No	No	No	No	No	No	No	No	No	Yes	No	No	No	No	Yes	0	0	Yes	Yes	Yes	atleastone	No	NA	NA	NA	NA	NA	NA	NA	NA	NA	NA	NA
21-40 years old	Female	Yes	No	No	No	No	No	No	No	No	Christian	Secondary complete	Negative	DRC	No	No	No	No	No	Yes	No	No	No	No	No	No	No	No	No	No	No	0	0	Yes	Yes	Yes	atleastone	No	NA	NA	NA	NA	NA	NA	NA	NA	NA	NA	NA
Above 40 years old	Male	No	Yes	No	No	No	No	No	No	No	Christian	Secondary complete	Negative	DRC	No	No	No	No	No	No	Yes	No	No	No	No	No	No	No	No	Yes	No	0	0	Yes	Yes	Yes	atleastone	No	NA	NA	NA	NA	NA	NA	NA	NA	NA	NA	NA
21-40 years old	Female	No	No	No	No	No	No	No	No	No	Christian	Secondary complete	Negative	DRC	No	No	No	No	Yes	No	No	No	No	No	No	No	No	No	No	No	Yes	0	0	Yes	Yes	Yes	atleastone	No	NA	NA	NA	NA	NA	NA	NA	NA	NA	NA	NA
21-40 years old	Female	No	No	No	No	No	No	No	No	No	Christian	Secondary complete	Negative	DRC	No	No	Yes	No	Yes	No	No	No	No	No	No	No	No	No	No	No	Yes	0	0	Yes	Yes	Yes	atleastone	No	NA	NA	NA	NA	NA	NA	NA	NA	NA	NA	NA
21-40 years old	Female	No	No	No	No	No	No	No	No	No	Christian	Secondary complete	Negative	DRC	No	No	No	No	Yes	No	No	No	No	No	No	No	No	No	No	No	Yes	0	0	Yes	Yes	Yes	atleastone	No	NA	NA	NA	NA	NA	NA	NA	NA	NA	NA	NA
21-40 years old	Male	No	No	No	No	No	No	No	No	No	Muslim	Tertiary complete	Negative	DRC	Yes	No	Yes	No	Yes	No	No	No	No	No	No	No	No	No	No	No	Yes	0	0	Yes	Yes	Yes	atleastone	No	NA	NA	NA	NA	NA	NA	NA	NA	NA	NA	NA
Above 40 years old	Female	No	No	No	No	No	No	No	No	No	Christian	Primary incomplete	Negative	DRC	No	No	No	No	Yes	No	No	No	No	No	No	No	No	No	No	No	Yes	0	0	Yes	Yes	Yes	atleastone	No	NA	NA	NA	NA	NA	NA	NA	NA	NA	NA	NA
Above 40 years old	Female	No	No	No	No	No	No	No	No	No	Christian	Secondary complete	Negative	DRC	No	No	No	No	Yes	No	No	No	No	No	No	No	No	No	No	No	Yes	0	0	No	No	No	atleastone	No	NA	NA	NA	NA	NA	NA	NA	NA	NA	NA	NA
10-20 years old	Female	No	No	No	No	No	No	No	Yes	No	Christian	Primary complete	Negative	DRC	No	No	No	No	No	No	No	No	No	No	No	No	Yes	No	No	No	Yes	0	0	Yes	Yes	Yes	atleastone	No	NA	NA	NA	NA	NA	NA	NA	NA	NA	NA	NA
21-40 years old	Female	No	No	No	No	No	No	No	No	No	Christian	Secondary complete	Negative	DRC	No	No	No	No	Yes	No	No	No	No	No	No	No	No	No	No	No	Yes	0	0	No	No	No	atleastone	No	NA	NA	NA	NA	NA	NA	NA	NA	NA	NA	NA
Above 40 years old	Female	No	No	No	No	No	No	No	No	No	Christian	Secondary complete	Negative	DRC	No	No	Yes	No	Yes	No	No	No	No	No	No	No	No	No	No	No	Yes	0	0	Yes	Yes	Yes	atleastone	No	NA	NA	NA	NA	NA	NA	NA	NA	NA	NA	NA
21-40 years old	Female	No	No	No	No	No	No	No	No	No	Christian	No education	Negative	DRC	No	No	Yes	No	Yes	No	No	No	No	No	No	No	No	No	No	No	Yes	0	0	No	No	No	atleastone	No	NA	NA	NA	NA	NA	NA	NA	NA	NA	NA	NA
21-40 years old	Male	Yes	No	No	No	No	No	No	No	No	Undisclosed	Postgraduate complete	Negative	DRC	No	Yes	Yes	No	No	Yes	No	No	No	No	No	No	No	No	No	No	No	0	2	Yes	Yes	Yes	None	Yes	Healthcare workers	NA	NA	NA	NA	NA	NA	School	Social media - facebook/whatsapp/instagram/twitter	NA	NA
21-40 years old	Male	No	No	No	No	No	No	No	No	No	Christian	No education	Negative	DRC	No	No	No	No	Yes	No	No	No	No	No	No	No	No	No	No	No	Yes	0	0	Yes	Yes	Yes	atleastone	No	NA	NA	NA	NA	NA	NA	NA	NA	NA	NA	NA
Above 40 years old	Male	No	No	Yes	No	No	No	No	No	No	Christian	Primary complete	Negative	DRC	No	No	No	No	No	No	No	Yes	No	No	No	No	No	No	No	Yes	No	0	0	Yes	Yes	Yes	atleastone	No	NA	NA	NA	NA	NA	NA	NA	NA	NA	NA	NA
21-40 years old	Female	No	No	No	No	No	No	No	No	No	Christian	Primary complete	Negative	DRC	No	No	Yes	No	Yes	No	No	No	No	No	No	No	No	No	No	No	Yes	0	0	Yes	Yes	Yes	atleastone	No	NA	NA	NA	NA	NA	NA	NA	NA	NA	NA	NA
21-40 years old	Male	No	No	No	No	No	Yes	No	No	No	Christian	Primary complete	Negative	DRC	No	No	No	No	Yes	No	No	No	No	No	Yes	No	No	No	No	No	Yes	0	0	No	No	No	atleastone	No	NA	NA	NA	NA	NA	NA	NA	NA	NA	NA	NA
21-40 years old	Male	No	Yes	No	No	No	No	No	No	No	Christian	Secondary complete	Negative	DRC	No	No	No	No	No	No	Yes	No	No	No	No	No	No	No	No	Yes	No	0	0	Yes	Yes	Yes	atleastone	No	NA	NA	NA	NA	NA	NA	NA	NA	NA	NA	NA
21-40 years old	Male	No	No	No	No	No	No	No	Yes	No	Christian	Postgraduate complete	Negative	DRC	No	No	No	No	No	No	No	No	No	No	No	No	Yes	No	No	No	Yes	0	0	Yes	Yes	Yes	atleastone	No	NA	NA	NA	NA	NA	NA	NA	NA	NA	NA	NA
10-20 years old	Female	No	Yes	No	No	No	No	No	No	No	Christian	Secondary complete	Negative	DRC	No	Yes	No	No	No	No	Yes	No	No	No	No	No	No	No	No	Yes	No	0	0	Yes	Yes	Yes	atleastone	No	NA	NA	NA	NA	NA	NA	NA	NA	NA	NA	NA
21-40 years old	Female	No	No	No	No	No	No	No	No	No	Christian	Primary complete	Negative	DRC	No	No	No	No	Yes	No	No	No	No	No	No	No	No	No	No	No	Yes	0	0	Yes	Yes	Yes	atleastone	No	NA	NA	NA	NA	NA	NA	NA	NA	NA	NA	NA
10-20 years old	Female	No	No	No	No	No	No	No	No	No	Christian	Secondary complete	Negative	DRC	No	No	No	No	Yes	No	No	No	No	No	No	No	No	No	No	No	Yes	0	0	Yes	Yes	Yes	atleastone	No	NA	NA	NA	NA	NA	NA	NA	NA	NA	NA	NA
Above 40 years old	Female	No	No	No	No	No	No	No	No	No	Christian	Secondary complete	Negative	DRC	No	No	No	No	Yes	No	No	No	No	No	No	No	No	No	No	No	Yes	0	0	No	No	No	atleastone	No	NA	NA	NA	NA	NA	NA	NA	NA	NA	NA	NA
Above 40 years old	Male	No	No	No	No	No	No	Yes	No	No	Christian	Primary incomplete	Negative	DRC	No	No	No	No	No	No	No	No	No	No	No	Yes	No	No	No	No	Yes	0	0	Yes	Yes	Yes	atleastone	No	NA	NA	NA	NA	NA	NA	NA	NA	NA	NA	NA
21-40 years old	Female	No	No	No	No	No	No	No	No	No	Christian	Secondary complete	Negative	DRC	No	No	Yes	Yes	Yes	No	No	No	No	No	No	No	No	No	No	No	Yes	0	0	Yes	Yes	Yes	atleastone	No	NA	NA	NA	NA	NA	NA	NA	NA	NA	NA	NA
21-40 years old	Female	No	No	No	No	No	No	No	No	No	Christian	Secondary complete	Negative	DRC	No	No	No	No	Yes	No	No	No	No	No	No	No	No	No	No	No	Yes	0	0	No	No	No	atleastone	No	NA	NA	NA	NA	NA	NA	NA	NA	NA	NA	NA
21-40 years old	Female	No	No	No	No	No	No	No	No	No	Christian	Secondary complete	Negative	DRC	No	No	No	No	Yes	No	No	No	No	No	No	No	No	No	No	No	Yes	0	0	Yes	Yes	Yes	atleastone	No	NA	NA	NA	NA	NA	NA	NA	NA	NA	NA	NA
21-40 years old	Male	No	No	No	No	No	No	No	No	Yes	Christian	Secondary complete	Negative	DRC	No	No	Yes	No	No	No	No	No	No	No	No	No	No	Yes	No	Yes	No	0	0	Yes	Yes	Yes	None	No	NA	NA	NA	NA	NA	NA	NA	NA	NA	NA	NA
21-40 years old	Male	No	No	No	No	No	No	Yes	No	No	Christian	Primary complete	Negative	DRC	No	No	No	No	No	No	No	No	No	No	No	Yes	No	No	No	No	Yes	0	0	Yes	Yes	Yes	atleastone	No	NA	NA	NA	NA	NA	NA	NA	NA	NA	NA	NA
21-40 years old	Male	No	No	Yes	No	No	No	No	No	No	Christian	Primary complete	Negative	DRC	No	No	No	No	No	No	No	Yes	No	No	No	No	No	No	No	Yes	No	0	0	Yes	Yes	Yes	atleastone	No	NA	NA	NA	NA	NA	NA	NA	NA	NA	NA	NA
10-20 years old	Female	No	No	No	No	No	No	No	No	No	Christian	Primary complete	Negative	DRC	No	No	No	No	Yes	No	No	No	No	No	No	No	No	No	No	No	Yes	0	0	Yes	Yes	Yes	atleastone	No	NA	NA	NA	NA	NA	NA	NA	NA	NA	NA	NA
Above 40 years old	Male	No	No	No	No	No	No	No	No	No	Christian	Primary complete	Negative	DRC	No	No	Yes	Yes	Yes	No	No	No	No	No	No	No	No	No	No	No	Yes	0	0	No	No	No	atleastone	No	NA	NA	NA	NA	NA	NA	NA	NA	NA	NA	NA
10-20 years old	Male	No	No	No	No	No	No	No	No	No	Christian	Primary complete	Negative	DRC	No	No	No	No	Yes	No	No	No	No	No	No	No	No	No	No	No	Yes	0	0	Yes	Yes	Yes	atleastone	No	NA	NA	NA	NA	NA	NA	NA	NA	NA	NA	NA
10-20 years old	Male	No	No	No	No	No	No	No	No	No	Christian	Primary complete	Negative	DRC	No	No	No	No	Yes	No	No	No	No	No	No	No	No	No	No	No	Yes	0	0	Yes	Yes	Yes	atleastone	No	NA	NA	NA	NA	NA	NA	NA	NA	NA	NA	NA
21-40 years old	Male	No	Yes	No	No	No	No	No	No	Yes	Christian	Primary incomplete	Positive	DRC	No	No	No	No	No	No	Yes	No	No	No	No	No	No	Yes	No	Yes	No	1	0	Yes	Yes	Yes	None	No	NA	NA	NA	NA	NA	NA	NA	NA	NA	NA	NA
21-40 years old	Male	No	Yes	No	No	No	No	No	No	Yes	Christian	Primary incomplete	Negative	DRC	No	Yes	No	No	No	No	Yes	No	No	No	No	No	No	Yes	No	Yes	No	0	0	Yes	Yes	Yes	None	No	NA	NA	NA	NA	NA	NA	NA	NA	NA	NA	NA
Above 40 years old	Male	No	Yes	No	No	No	No	No	No	No	Christian	Secondary complete	Negative	DRC	No	No	No	No	No	No	Yes	No	No	No	No	No	No	No	No	Yes	No	0	0	Yes	Yes	Yes	atleastone	No	NA	NA	NA	NA	NA	NA	NA	NA	NA	NA	NA
10-20 years old	Female	No	No	No	No	No	No	No	No	No	Christian	Primary complete	Negative	DRC	No	No	No	No	Yes	No	No	No	No	No	No	No	No	No	No	No	Yes	0	0	Yes	Yes	Yes	atleastone	No	NA	NA	NA	NA	NA	NA	NA	NA	NA	NA	NA
21-40 years old	Female	No	No	No	No	No	No	No	No	Yes	Christian	Primary complete	Negative	DRC	No	No	No	No	No	No	No	No	No	No	No	No	No	Yes	No	Yes	No	0	0	No	No	No	None	No	NA	NA	NA	NA	NA	NA	NA	NA	NA	NA	NA
Above 40 years old	Female	No	No	No	No	No	No	No	No	No	Christian	Primary complete	Negative	DRC	No	No	No	No	Yes	No	No	No	No	No	No	No	No	No	No	No	Yes	0	0	Yes	Yes	Yes	atleastone	No	NA	NA	NA	NA	NA	NA	NA	NA	NA	NA	NA
Above 40 years old	Female	No	No	No	No	No	No	No	No	No	Christian	Primary complete	Negative	DRC	No	No	No	No	Yes	No	No	No	No	No	No	No	No	No	No	No	Yes	0	0	Yes	Yes	Yes	atleastone	No	NA	NA	NA	NA	NA	NA	NA	NA	NA	NA	NA
Above 40 years old	Female	No	No	No	No	No	No	No	No	No	Christian	Primary complete	Negative	DRC	No	No	Yes	No	Yes	No	No	No	No	No	No	No	No	No	No	No	Yes	0	0	Yes	Yes	Yes	atleastone	No	NA	NA	NA	NA	NA	NA	NA	NA	NA	NA	NA
10-20 years old	Male	No	No	No	No	No	No	No	Yes	No	Christian	Secondary complete	Negative	DRC	No	No	No	No	No	No	No	No	No	No	No	No	Yes	No	No	No	Yes	0	0	Yes	Yes	Yes	atleastone	No	NA	NA	NA	NA	NA	NA	NA	NA	NA	NA	NA
Above 40 years old	Male	No	No	Yes	No	No	No	No	No	No	Christian	Secondary complete	Negative	DRC	No	No	No	No	No	No	No	Yes	No	No	No	No	No	No	No	Yes	No	0	0	Yes	Yes	Yes	atleastone	No	NA	NA	NA	NA	NA	NA	NA	NA	NA	NA	NA
21-40 years old	Male	No	Yes	No	No	No	No	No	No	No	Christian	Tertiary complete	Negative	DRC	No	No	No	No	No	No	Yes	No	No	No	No	No	No	No	No	Yes	No	0	0	Yes	Yes	Yes	None	No	NA	NA	NA	NA	NA	NA	NA	NA	NA	NA	NA
21-40 years old	Male	No	No	No	No	No	No	No	No	No	Christian	Primary complete	Negative	DRC	No	No	No	No	Yes	No	No	No	No	No	No	No	No	No	No	No	Yes	0	0	Yes	Yes	Yes	atleastone	No	NA	NA	NA	NA	NA	NA	NA	NA	NA	NA	NA
10-20 years old	Male	No	No	No	No	No	No	No	No	No	Christian	Primary incomplete	Negative	DRC	No	No	No	No	Yes	No	No	No	No	No	No	No	No	No	No	No	Yes	0	0	Yes	Yes	Yes	None	No	NA	NA	NA	NA	NA	NA	NA	NA	NA	NA	NA
Above 40 years old	Female	No	No	No	Yes	No	No	No	No	No	Christian	No education	Positive	DRC	No	No	Yes	No	No	No	No	No	Yes	No	No	No	No	No	No	No	No	1	0	Yes	Yes	Yes	None	No	NA	NA	NA	NA	NA	NA	NA	NA	NA	NA	NA
21-40 years old	Female	No	Yes	No	No	No	No	No	No	No	Christian	Primary complete	Negative	DRC	No	No	Yes	No	No	No	Yes	No	No	No	No	No	No	No	No	Yes	No	0	0	No	No	No	atleastone	No	NA	NA	NA	NA	NA	NA	NA	NA	NA	NA	NA
21-40 years old	Female	No	No	No	No	No	No	No	No	No	Christian	Primary incomplete	Negative	DRC	No	No	No	No	Yes	No	No	No	No	No	No	No	No	No	No	No	Yes	0	0	Yes	Yes	Yes	atleastone	No	NA	NA	NA	NA	NA	NA	NA	NA	NA	NA	NA
Above 40 years old	Female	No	No	No	No	No	No	No	No	No	Christian	Primary complete	Negative	DRC	No	No	No	No	Yes	No	No	No	No	No	No	No	No	No	No	No	Yes	0	0	Yes	Yes	Yes	atleastone	No	NA	NA	NA	NA	NA	NA	NA	NA	NA	NA	NA
Above 40 years old	Male	No	No	Yes	No	No	No	No	No	No	Christian	Primary complete	Negative	DRC	No	No	No	No	No	No	No	Yes	No	No	No	No	No	No	No	Yes	No	0	0	Yes	Yes	Yes	atleastone	No	NA	NA	NA	NA	NA	NA	NA	NA	NA	NA	NA
21-40 years old	Male	No	No	No	No	No	No	No	Yes	No	Christian	Secondary complete	Negative	DRC	No	No	No	No	No	No	No	No	No	No	No	No	Yes	No	No	No	Yes	0	0	NA	Yes	NA	atleastone	No	NA	NA	NA	NA	NA	NA	NA	NA	NA	NA	NA
21-40 years old	Male	No	No	No	No	No	No	No	Yes	No	Christian	Secondary complete	Negative	DRC	No	No	Yes	Yes	No	No	No	No	No	No	No	No	Yes	No	No	No	Yes	0	0	Yes	Yes	Yes	atleastone	No	NA	NA	NA	NA	NA	NA	NA	NA	NA	NA	NA
21-40 years old	Female	No	No	No	No	No	No	No	No	No	Christian	Secondary complete	Negative	DRC	No	No	Yes	No	Yes	No	No	No	No	No	No	No	No	No	No	No	Yes	0	0	Yes	Yes	Yes	atleastone	No	NA	NA	NA	NA	NA	NA	NA	NA	NA	NA	NA
21-40 years old	Female	No	No	No	No	No	No	No	No	No	Christian	Primary complete	Negative	DRC	No	No	No	No	Yes	No	No	No	No	No	No	No	No	No	No	No	Yes	0	0	Yes	Yes	Yes	atleastone	No	NA	NA	NA	NA	NA	NA	NA	NA	NA	NA	NA
Above 40 years old	Female	No	No	No	No	No	No	No	No	No	Christian	Secondary complete	Negative	DRC	No	No	No	No	Yes	No	No	No	No	No	No	No	No	No	No	No	Yes	0	0	Yes	Yes	Yes	atleastone	No	NA	NA	NA	NA	NA	NA	NA	NA	NA	NA	NA
Above 40 years old	Female	No	No	Yes	No	No	No	No	No	No	Christian	Primary complete	Negative	DRC	Yes	No	No	No	No	No	No	Yes	No	No	No	No	No	No	No	Yes	No	0	0	Yes	Yes	Yes	atleastone	No	NA	NA	NA	NA	NA	NA	NA	NA	NA	NA	NA
21-40 years old	Female	No	No	No	No	No	No	No	Yes	No	Christian	Secondary complete	Negative	DRC	No	No	No	No	No	No	No	No	No	No	No	No	Yes	No	No	No	Yes	0	0	Yes	Yes	Yes	atleastone	No	NA	NA	NA	NA	NA	NA	NA	NA	NA	NA	NA
21-40 years old	Female	No	No	No	No	No	No	No	Yes	No	Christian	Secondary complete	Negative	DRC	No	No	No	No	No	No	No	No	No	No	No	No	Yes	No	No	No	Yes	0	0	Yes	Yes	Yes	atleastone	No	NA	NA	NA	NA	NA	NA	NA	NA	NA	NA	NA
Above 40 years old	Female	No	No	No	No	No	No	No	No	No	Christian	Primary complete	Negative	DRC	No	No	No	No	Yes	No	No	No	No	No	No	No	No	No	No	No	Yes	0	0	Yes	Yes	Yes	atleastone	No	NA	NA	NA	NA	NA	NA	NA	NA	NA	NA	NA
21-40 years old	Female	No	No	No	No	No	No	No	No	No	Christian	Primary incomplete	Negative	DRC	No	No	No	No	Yes	No	No	No	No	No	No	No	No	No	No	No	Yes	0	0	Yes	Yes	Yes	atleastone	No	NA	NA	NA	NA	NA	NA	NA	NA	NA	NA	NA
21-40 years old	Female	No	Yes	No	No	No	No	No	No	No	Christian	Postgraduate complete	Negative	DRC	No	No	No	No	No	No	Yes	No	No	No	No	No	No	No	No	Yes	No	0	0	Yes	Yes	Yes	atleastone	No	NA	NA	NA	NA	NA	NA	NA	NA	NA	NA	NA
21-40 years old	Female	No	No	No	No	No	No	No	No	No	Christian	Secondary complete	Negative	DRC	No	No	Yes	No	Yes	No	No	No	No	No	No	No	No	No	No	No	Yes	0	0	Yes	Yes	Yes	atleastone	No	NA	NA	NA	NA	NA	NA	NA	NA	NA	NA	NA
21-40 years old	Female	No	No	No	No	No	No	No	No	No	Christian	Primary complete	Negative	DRC	No	No	Yes	No	Yes	No	No	No	No	No	No	No	No	No	No	No	Yes	0	0	Yes	Yes	Yes	atleastone	No	NA	NA	NA	NA	NA	NA	NA	NA	NA	NA	NA
10-20 years old	Female	No	No	No	No	No	No	No	Yes	No	Christian	Primary complete	Negative	DRC	No	No	Yes	No	No	No	No	No	No	No	No	No	Yes	No	No	No	Yes	0	0	No	No	No	atleastone	No	NA	NA	NA	NA	NA	NA	NA	NA	NA	NA	NA
21-40 years old	Female	No	No	No	No	No	No	No	No	No	Christian	Primary complete	Negative	DRC	No	No	No	No	Yes	No	No	No	No	No	No	No	No	No	No	No	Yes	0	0	No	No	No	atleastone	No	NA	NA	NA	NA	NA	NA	NA	NA	NA	NA	NA
21-40 years old	Female	No	No	No	No	No	No	No	No	No	Christian	Primary incomplete	Negative	DRC	No	No	Yes	No	Yes	No	No	No	No	No	No	No	No	No	No	No	Yes	0	0	Yes	Yes	Yes	atleastone	No	NA	NA	NA	NA	NA	NA	NA	NA	NA	NA	NA
21-40 years old	Female	No	No	No	No	No	No	No	No	No	Christian	No education	Negative	DRC	No	No	No	No	Yes	No	No	No	No	No	No	No	No	No	No	No	Yes	0	0	No	No	No	atleastone	No	NA	NA	NA	NA	NA	NA	NA	NA	NA	NA	NA
Above 40 years old	Female	No	Yes	No	No	No	No	No	No	No	Christian	Primary incomplete	Negative	DRC	No	No	No	No	No	No	Yes	No	No	No	No	No	No	No	No	Yes	No	0	0	Yes	Yes	Yes	None	No	NA	NA	NA	NA	NA	NA	NA	NA	NA	NA	NA
21-40 years old	Female	No	Yes	No	No	No	No	No	No	No	Christian	Secondary complete	Negative	DRC	No	No	Yes	No	No	No	Yes	No	No	No	No	No	No	No	No	Yes	No	0	0	Yes	Yes	Yes	None	No	NA	NA	NA	NA	NA	NA	NA	NA	NA	NA	NA
21-40 years old	Female	No	No	No	No	No	No	Yes	No	No	Christian	Postgraduate complete	Negative	DRC	No	No	No	No	No	No	No	No	No	No	No	No	No	No	No	No	No	0	0	Yes	Yes	Yes	atleastone	No	NA	NA	NA	NA	NA	NA	NA	NA	NA	NA	NA
21-40 years old	Female	No	No	No	No	No	No	No	Yes	No	Christian	Tertiary complete	Negative	DRC	No	No	No	No	No	No	No	No	No	No	No	No	Yes	No	No	No	Yes	0	0	Yes	Yes	Yes	None	No	NA	NA	NA	NA	NA	NA	NA	NA	NA	NA	NA
21-40 years old	Male	No	No	No	No	No	No	No	No	No	Christian	Primary complete	Negative	DRC	No	No	No	No	Yes	No	No	No	No	No	No	No	No	No	No	No	Yes	0	0	Yes	Yes	Yes	None	No	NA	NA	NA	NA	NA	NA	NA	NA	NA	NA	NA
21-40 years old	Female	No	No	No	No	No	No	No	No	No	Christian	Secondary complete	Negative	DRC	No	No	No	No	Yes	No	No	No	No	No	No	No	No	No	No	No	Yes	0	0	Yes	Yes	Yes	atleastone	No	NA	NA	NA	NA	NA	NA	NA	NA	NA	NA	NA
21-40 years old	Female	No	No	No	No	No	No	No	No	No	Christian	Tertiary complete	Negative	DRC	No	No	No	No	Yes	No	No	No	No	No	No	No	No	No	No	No	Yes	0	0	Yes	Yes	Yes	atleastone	No	NA	NA	NA	NA	NA	NA	NA	NA	NA	NA	NA
21-40 years old	Female	No	No	No	No	No	No	No	No	No	Christian	Primary complete	Negative	DRC	No	No	No	No	Yes	No	No	No	No	No	No	No	No	No	No	No	Yes	0	0	Yes	Yes	Yes	None	No	NA	NA	NA	NA	NA	NA	NA	NA	NA	NA	NA
21-40 years old	Female	No	No	No	No	No	No	No	No	No	Christian	Tertiary complete	Negative	DRC	No	No	No	No	Yes	No	No	No	No	No	No	No	No	No	No	No	Yes	0	0	Yes	Yes	Yes	None	No	NA	NA	NA	NA	NA	NA	NA	NA	NA	NA	NA
21-40 years old	Female	No	No	No	No	No	No	No	No	No	Christian	Secondary complete	Negative	DRC	No	No	No	No	Yes	No	No	No	No	No	No	No	No	No	No	No	Yes	0	0	Yes	Yes	Yes	atleastone	No	NA	NA	NA	NA	NA	NA	NA	NA	NA	NA	NA
21-40 years old	Female	No	No	No	No	No	No	No	No	Yes	Christian	Primary complete	Negative	DRC	No	No	No	No	No	No	No	No	No	No	No	No	No	Yes	No	Yes	No	0	0	Yes	Yes	Yes	atleastone	No	NA	NA	NA	NA	NA	NA	NA	NA	NA	NA	NA
10-20 years old	Female	No	No	No	No	No	No	No	No	No	Christian	Primary complete	Negative	DRC	No	No	No	No	Yes	No	No	No	No	No	No	No	No	No	No	No	Yes	0	0	Yes	Yes	Yes	atleastone	No	NA	NA	NA	NA	NA	NA	NA	NA	NA	NA	NA
10-20 years old	Female	No	No	No	No	No	No	No	No	No	Christian	Secondary complete	Negative	DRC	No	No	No	No	Yes	No	No	No	No	No	No	No	No	No	No	No	Yes	0	0	Yes	Yes	Yes	atleastone	No	NA	NA	NA	NA	NA	NA	NA	NA	NA	NA	NA
21-40 years old	Female	No	No	No	No	No	No	No	No	No	Christian	Primary complete	Negative	DRC	No	No	No	No	Yes	No	No	No	No	No	No	No	No	No	No	No	Yes	0	0	Yes	Yes	Yes	atleastone	No	NA	NA	NA	NA	NA	NA	NA	NA	NA	NA	NA
21-40 years old	Female	No	No	No	No	No	No	No	No	No	Christian	Primary complete	Negative	DRC	No	No	No	No	Yes	No	No	No	No	No	No	No	No	No	No	No	Yes	0	0	Yes	Yes	Yes	atleastone	No	NA	NA	NA	NA	NA	NA	NA	NA	NA	NA	NA
21-40 years old	Female	No	No	No	No	No	No	No	No	No	Christian	Primary complete	Negative	DRC	No	No	No	No	Yes	No	No	No	No	No	No	No	No	No	No	No	Yes	0	0	Yes	Yes	Yes	atleastone	No	NA	NA	NA	NA	NA	NA	NA	NA	NA	NA	NA
Above 40 years old	Male	No	No	No	No	No	No	Yes	No	No	Christian	Secondary complete	Negative	DRC	No	No	No	No	No	No	No	No	No	No	No	Yes	No	No	No	No	Yes	0	0	Yes	Yes	Yes	None	No	NA	NA	NA	NA	NA	NA	NA	NA	NA	NA	NA
10-20 years old	Female	No	No	No	No	No	No	No	No	No	Christian	Primary incomplete	Negative	DRC	No	No	No	No	Yes	No	No	No	No	No	No	No	No	No	No	No	Yes	0	0	Yes	Yes	Yes	atleastone	No	NA	NA	NA	NA	NA	NA	NA	NA	NA	NA	NA
Above 40 years old	Female	No	No	No	No	No	No	No	No	No	Christian	Primary complete	Negative	DRC	No	No	No	No	Yes	No	No	No	No	No	No	No	No	No	No	No	Yes	0	0	NA	Yes	NA	atleastone	No	NA	NA	NA	NA	NA	NA	NA	NA	NA	NA	NA
21-40 years old	Male	No	Yes	No	No	No	No	No	No	No	Christian	Primary incomplete	Negative	DRC	No	No	No	No	No	No	Yes	No	No	No	No	No	No	No	No	Yes	No	0	0	Yes	Yes	Yes	None	No	NA	NA	NA	NA	NA	NA	NA	NA	NA	NA	NA
10-20 years old	Female	No	No	No	No	No	No	No	No	No	Christian	Primary complete	Negative	DRC	No	No	No	No	Yes	No	No	No	No	No	No	No	No	No	No	No	Yes	0	0	Yes	Yes	Yes	atleastone	No	NA	NA	NA	NA	NA	NA	NA	NA	NA	NA	NA
21-40 years old	Male	No	No	No	No	No	No	No	No	No	Christian	Secondary complete	Negative	DRC	No	No	No	No	Yes	No	No	No	No	No	No	No	No	No	No	No	Yes	0	0	Yes	Yes	Yes	None	No	NA	NA	NA	NA	NA	NA	NA	NA	NA	NA	NA
21-40 years old	Female	No	No	No	No	No	No	No	No	No	Christian	Primary complete	Negative	DRC	No	No	No	No	Yes	No	No	No	No	No	No	No	No	No	No	No	Yes	0	0	Yes	Yes	Yes	atleastone	No	NA	NA	NA	NA	NA	NA	NA	NA	NA	NA	NA
10-20 years old	Female	No	No	No	No	No	No	No	Yes	No	Christian	Secondary complete	Negative	DRC	No	No	No	No	No	No	No	No	No	No	No	No	Yes	No	No	No	Yes	0	0	Yes	Yes	Yes	None	No	NA	NA	NA	NA	NA	NA	NA	NA	NA	NA	NA
21-40 years old	Female	No	No	No	No	No	No	No	No	No	Christian	Secondary complete	Negative	DRC	No	No	No	No	Yes	No	No	No	No	No	No	No	No	No	No	No	Yes	0	0	Yes	Yes	Yes	atleastone	No	NA	NA	NA	NA	NA	NA	NA	NA	NA	NA	NA
21-40 years old	Female	No	No	No	No	No	No	No	No	No	Christian	Secondary complete	Negative	DRC	No	No	No	No	Yes	No	No	No	No	No	No	No	No	No	No	No	Yes	0	0	Yes	Yes	Yes	atleastone	No	NA	NA	NA	NA	NA	NA	NA	NA	NA	NA	NA
21-40 years old	Female	No	No	No	No	No	No	No	Yes	No	Christian	Secondary complete	Negative	DRC	No	No	Yes	No	No	No	No	No	No	No	No	No	Yes	No	No	No	Yes	0	0	Yes	Yes	Yes	atleastone	No	NA	NA	NA	NA	NA	NA	NA	NA	NA	NA	NA
21-40 years old	Female	No	No	No	No	No	No	No	No	No	Christian	Primary complete	Negative	DRC	No	No	No	No	Yes	No	No	No	No	No	No	No	No	No	No	No	Yes	0	0	Yes	Yes	Yes	atleastone	No	NA	NA	NA	NA	NA	NA	NA	NA	NA	NA	NA
10-20 years old	Male	No	No	No	No	No	No	No	Yes	No	Christian	Primary complete	Negative	DRC	No	No	No	No	No	No	No	No	No	No	No	No	Yes	No	No	No	Yes	0	0	Yes	Yes	Yes	atleastone	No	NA	NA	NA	NA	NA	NA	NA	NA	NA	NA	NA
10-20 years old	Female	No	No	No	No	No	No	No	No	No	Christian	Primary complete	Negative	DRC	No	No	No	No	Yes	No	No	No	No	No	No	No	No	No	No	No	Yes	0	0	Yes	Yes	Yes	atleastone	No	NA	NA	NA	NA	NA	NA	NA	NA	NA	NA	NA
21-40 years old	Female	No	No	No	No	No	No	No	No	No	Christian	Primary complete	Negative	DRC	No	No	No	No	Yes	No	No	No	No	No	No	No	No	No	No	No	Yes	0	0	Yes	Yes	Yes	atleastone	No	NA	NA	NA	NA	NA	NA	NA	NA	NA	NA	NA
21-40 years old	Female	No	No	No	No	No	No	No	No	No	Christian	Primary complete	Negative	DRC	No	No	No	No	Yes	No	No	No	No	No	No	No	No	No	No	No	Yes	0	0	Yes	Yes	Yes	atleastone	No	NA	NA	NA	NA	NA	NA	NA	NA	NA	NA	NA
21-40 years old	Female	No	No	No	No	No	No	No	No	No	Christian	Primary complete	Negative	DRC	No	No	No	No	Yes	No	No	No	No	No	No	No	No	No	No	No	Yes	0	0	No	No	No	atleastone	No	NA	NA	NA	NA	NA	NA	NA	NA	NA	NA	NA
10-20 years old	Male	No	No	No	No	No	No	No	Yes	No	Christian	Secondary complete	Negative	DRC	No	No	No	No	No	No	No	No	No	No	No	No	Yes	No	No	No	Yes	0	0	Yes	Yes	Yes	atleastone	No	NA	NA	NA	NA	NA	NA	NA	NA	NA	NA	NA
Above 40 years old	Male	No	No	No	No	No	No	No	No	No	Christian	Primary complete	Negative	DRC	No	No	No	No	Yes	No	No	No	No	No	No	No	No	No	No	No	Yes	0	0	Yes	Yes	Yes	atleastone	No	NA	NA	NA	NA	NA	NA	NA	NA	NA	NA	NA
Above 40 years old	Female	No	No	No	No	No	No	No	No	No	Christian	Secondary complete	Negative	DRC	No	No	Yes	No	Yes	No	No	No	No	No	No	No	No	No	No	No	Yes	0	0	No	No	No	atleastone	No	NA	NA	NA	NA	NA	NA	NA	NA	NA	NA	NA
21-40 years old	Male	No	No	No	No	No	No	No	No	No	Muslim	Primary complete	Negative	DRC	No	No	No	No	Yes	No	No	No	No	No	No	No	No	No	No	No	Yes	0	0	Yes	Yes	Yes	atleastone	No	NA	NA	NA	NA	NA	NA	NA	NA	NA	NA	NA
10-20 years old	Female	No	No	No	No	No	No	No	Yes	No	Christian	Primary complete	Negative	DRC	No	No	Yes	No	No	No	No	No	No	No	No	No	Yes	No	No	No	Yes	0	0	Yes	Yes	Yes	atleastone	No	NA	NA	NA	NA	NA	NA	NA	NA	NA	NA	NA
10-20 years old	Male	No	No	Yes	No	No	No	No	No	No	Muslim	Primary complete	Negative	DRC	No	No	No	No	No	No	No	Yes	No	No	No	No	No	No	No	Yes	No	0	0	Yes	Yes	Yes	atleastone	No	NA	NA	NA	NA	NA	NA	NA	NA	NA	NA	NA
21-40 years old	Female	No	No	No	No	No	No	No	No	No	Christian	Tertiary complete	Negative	DRC	No	No	No	No	Yes	No	No	No	No	No	No	No	No	No	No	No	Yes	0	0	No	No	No	atleastone	No	NA	NA	NA	NA	NA	NA	NA	NA	NA	NA	NA
21-40 years old	Female	Yes	No	No	No	No	No	No	No	No	Christian	Tertiary complete	Negative	DRC	No	No	No	No	No	Yes	No	No	No	No	No	No	No	No	No	No	No	0	0	Yes	Yes	Yes	atleastone	No	NA	NA	NA	NA	NA	NA	NA	NA	NA	NA	NA
21-40 years old	Male	No	No	Yes	No	No	No	No	No	No	Christian	Secondary complete	Negative	DRC	No	No	No	No	No	No	No	Yes	No	No	No	No	No	No	No	Yes	No	0	0	Yes	Yes	Yes	None	No	NA	NA	NA	NA	NA	NA	NA	NA	NA	NA	NA
Above 40 years old	Male	No	No	No	No	No	No	No	No	No	Christian	Secondary complete	Negative	DRC	No	No	No	No	Yes	No	No	No	No	No	No	No	No	No	No	No	Yes	0	0	Yes	Yes	Yes	None	No	NA	NA	NA	NA	NA	NA	NA	NA	NA	NA	NA
10-20 years old	Female	No	No	No	No	No	No	No	Yes	No	Christian	Primary complete	Negative	DRC	No	No	No	No	No	No	No	No	No	No	No	No	Yes	No	No	No	Yes	0	0	Yes	Yes	Yes	atleastone	No	NA	NA	NA	NA	NA	NA	NA	NA	NA	NA	NA
21-40 years old	Female	No	No	Yes	No	No	No	No	No	No	Christian	Secondary complete	Negative	DRC	No	No	No	No	No	No	No	Yes	No	No	No	No	No	No	No	Yes	No	0	0	Yes	Yes	Yes	atleastone	No	NA	NA	NA	NA	NA	NA	NA	NA	NA	NA	NA
21-40 years old	Female	No	No	No	No	No	No	No	Yes	No	Christian	Secondary complete	Negative	DRC	No	No	Yes	No	No	No	No	No	No	No	No	No	Yes	No	No	No	Yes	0	0	Yes	Yes	Yes	atleastone	No	NA	NA	NA	NA	NA	NA	NA	NA	NA	NA	NA
10-20 years old	Female	No	No	No	No	No	No	No	Yes	No	Christian	Secondary complete	Negative	DRC	No	No	No	No	No	No	No	No	No	No	No	No	Yes	No	No	No	Yes	0	0	Yes	Yes	Yes	atleastone	No	NA	NA	NA	NA	NA	NA	NA	NA	NA	NA	NA
21-40 years old	Female	No	No	No	No	No	No	No	No	No	Christian	Primary incomplete	Negative	DRC	No	No	No	No	Yes	No	No	No	No	No	No	No	No	No	No	No	Yes	0	0	Yes	Yes	Yes	atleastone	No	NA	NA	NA	NA	NA	NA	NA	NA	NA	NA	NA
Above 40 years old	Female	No	No	No	No	No	No	No	No	No	Christian	No education	Negative	DRC	No	Yes	Yes	No	Yes	No	No	No	No	No	No	No	No	No	No	No	Yes	0	0	Yes	Yes	Yes	atleastone	No	NA	NA	NA	NA	NA	NA	NA	NA	NA	NA	NA
21-40 years old	Male	No	No	Yes	No	No	No	No	No	No	Muslim	Primary complete	Negative	DRC	No	No	No	No	No	No	No	Yes	No	No	No	No	No	No	No	Yes	No	0	0	Yes	Yes	Yes	atleastone	No	NA	NA	NA	NA	NA	NA	NA	NA	NA	NA	NA
21-40 years old	Female	No	No	No	No	No	No	No	No	No	Muslim	Secondary complete	Negative	DRC	No	No	No	No	Yes	No	No	No	No	No	No	No	No	No	No	No	Yes	0	0	Yes	Yes	Yes	atleastone	No	NA	NA	NA	NA	NA	NA	NA	NA	NA	NA	NA
10-20 years old	Female	No	No	No	No	No	No	No	Yes	No	Christian	Primary complete	Negative	DRC	No	No	No	No	Yes	No	No	No	No	No	No	No	Yes	No	No	No	Yes	0	0	Yes	Yes	Yes	atleastone	No	NA	NA	NA	NA	NA	NA	NA	NA	NA	NA	NA
21-40 years old	Female	No	No	Yes	No	No	No	No	No	No	Christian	Primary complete	Negative	DRC	No	No	No	No	No	No	No	Yes	No	No	No	No	No	No	No	Yes	No	0	0	Yes	Yes	Yes	atleastone	No	NA	NA	NA	NA	NA	NA	NA	NA	NA	NA	NA
21-40 years old	Female	No	No	No	No	No	No	No	No	No	Christian	Secondary complete	Negative	DRC	No	No	No	No	Yes	No	No	No	No	No	No	No	No	No	No	No	Yes	0	0	Yes	Yes	Yes	atleastone	No	NA	NA	NA	NA	NA	NA	NA	NA	NA	NA	NA
10-20 years old	Male	No	No	No	No	No	No	No	No	Yes	Christian	Secondary complete	Negative	DRC	No	No	No	No	No	No	No	No	No	No	No	No	No	Yes	No	Yes	No	0	0	Yes	Yes	Yes	None	No	NA	NA	NA	NA	NA	NA	NA	NA	NA	NA	NA
21-40 years old	Female	No	No	No	No	No	No	No	No	No	Christian	Primary complete	Negative	DRC	No	No	Yes	No	Yes	No	No	No	No	No	No	No	No	No	No	No	Yes	0	0	Yes	Yes	Yes	atleastone	No	NA	NA	NA	NA	NA	NA	NA	NA	NA	NA	NA
21-40 years old	Female	No	No	No	No	No	No	No	No	No	Christian	Secondary complete	Negative	DRC	No	No	No	No	Yes	No	No	No	No	No	No	No	No	No	No	No	Yes	0	0	Yes	Yes	Yes	atleastone	No	NA	NA	NA	NA	NA	NA	NA	NA	NA	NA	NA
10-20 years old	Female	No	No	No	No	No	No	No	Yes	No	Christian	Secondary complete	Negative	DRC	No	No	No	No	No	No	No	No	No	No	No	No	Yes	No	No	No	Yes	0	0	Yes	Yes	Yes	atleastone	No	NA	NA	NA	NA	NA	NA	NA	NA	NA	NA	NA
Above 40 years old	Female	No	No	No	No	No	No	No	No	No	Christian	Primary complete	Negative	DRC	No	No	No	No	Yes	No	No	No	No	No	No	No	No	No	No	No	Yes	0	0	Yes	Yes	Yes	atleastone	No	NA	NA	NA	NA	NA	NA	NA	NA	NA	NA	NA
10-20 years old	Female	No	No	No	No	No	No	No	No	No	Christian	Primary complete	Negative	DRC	No	No	Yes	No	Yes	No	No	No	No	No	No	No	No	No	No	No	Yes	0	0	No	No	No	atleastone	No	NA	NA	NA	NA	NA	NA	NA	NA	NA	NA	NA
21-40 years old	Female	No	No	No	No	No	No	No	No	No	Christian	Primary complete	Negative	DRC	No	No	No	No	Yes	No	No	No	No	No	No	No	No	No	No	No	Yes	0	0	Yes	Yes	Yes	atleastone	No	NA	NA	NA	NA	NA	NA	NA	NA	NA	NA	NA
Above 40 years old	Female	No	No	No	No	No	No	No	No	No	Christian	Primary complete	Negative	DRC	No	No	No	No	Yes	No	No	No	No	No	No	No	No	No	No	No	Yes	0	0	Yes	Yes	Yes	atleastone	No	NA	NA	NA	NA	NA	NA	NA	NA	NA	NA	NA
21-40 years old	Female	No	No	No	No	No	No	No	No	No	Christian	Secondary complete	Negative	DRC	No	No	Yes	No	Yes	No	No	No	No	No	No	No	No	No	No	No	Yes	0	0	Yes	Yes	Yes	atleastone	No	NA	NA	NA	NA	NA	NA	NA	NA	NA	NA	NA
Above 40 years old	Female	No	No	No	No	No	No	No	No	No	Christian	Secondary complete	Negative	DRC	No	No	No	No	Yes	No	No	No	No	No	No	No	No	No	No	No	Yes	0	0	Yes	Yes	Yes	atleastone	No	NA	NA	NA	NA	NA	NA	NA	NA	NA	NA	NA
Above 40 years old	Male	No	No	No	No	No	No	No	No	Yes	Muslim	Secondary complete	Negative	DRC	No	No	No	No	No	No	No	No	No	No	No	No	No	Yes	No	Yes	No	0	0	Yes	Yes	Yes	None	No	NA	NA	NA	NA	NA	NA	NA	NA	NA	NA	NA
21-40 years old	Female	No	No	No	No	No	No	No	No	No	Christian	Secondary complete	Negative	DRC	No	No	No	No	Yes	No	No	No	No	No	No	No	No	No	No	No	Yes	0	0	Yes	Yes	Yes	atleastone	No	NA	NA	NA	NA	NA	NA	NA	NA	NA	NA	NA
21-40 years old	Female	No	No	No	No	No	No	No	No	No	Christian	Secondary complete	Negative	DRC	No	No	No	No	Yes	No	No	No	No	No	No	No	No	No	No	No	Yes	0	0	Yes	Yes	Yes	atleastone	No	NA	NA	NA	NA	NA	NA	NA	NA	NA	NA	NA
21-40 years old	Female	No	No	No	No	No	No	No	No	No	Christian	Primary incomplete	Negative	DRC	No	Yes	Yes	No	Yes	No	No	No	No	No	No	No	No	No	No	No	Yes	0	0	Yes	Yes	Yes	atleastone	No	NA	NA	NA	NA	NA	NA	NA	NA	NA	NA	NA
21-40 years old	Male	No	No	No	No	Yes	No	No	No	No	Christian	Primary incomplete	Negative	DRC	No	No	No	No	No	No	No	No	No	Yes	No	No	No	No	No	No	No	0	0	No	No	No	atleastone	No	NA	NA	NA	NA	NA	NA	NA	NA	NA	NA	NA
Above 40 years old	Male	No	Yes	No	No	No	No	No	No	No	Christian	Secondary complete	Negative	DRC	No	No	No	No	No	No	Yes	No	No	No	No	No	No	No	No	Yes	No	0	0	Yes	Yes	Yes	atleastone	No	NA	NA	NA	NA	NA	NA	NA	NA	NA	NA	NA
Above 40 years old	Male	No	No	Yes	No	No	No	No	No	No	Christian	Primary complete	Negative	DRC	No	No	Yes	No	No	No	No	Yes	No	No	No	No	No	No	No	Yes	No	0	0	Yes	Yes	Yes	atleastone	No	NA	NA	NA	NA	NA	NA	NA	NA	NA	NA	NA
21-40 years old	Female	No	No	No	No	No	No	No	No	Yes	Christian	Secondary complete	Negative	DRC	No	No	No	No	No	No	No	No	No	No	No	No	No	Yes	No	Yes	No	0	0	Yes	Yes	Yes	atleastone	No	NA	NA	NA	NA	NA	NA	NA	NA	NA	NA	NA
10-20 years old	Female	No	No	No	No	No	No	No	No	No	Muslim	Primary complete	Negative	DRC	No	No	Yes	No	Yes	No	No	No	No	No	No	No	No	No	No	No	Yes	0	0	Yes	Yes	Yes	atleastone	No	NA	NA	NA	NA	NA	NA	NA	NA	NA	NA	NA
21-40 years old	Female	No	No	No	No	No	No	No	No	No	Christian	Primary incomplete	Negative	DRC	No	No	No	Yes	Yes	No	No	No	No	No	No	No	No	No	No	No	Yes	0	0	Yes	Yes	Yes	atleastone	No	NA	NA	NA	NA	NA	NA	NA	NA	NA	NA	NA
21-40 years old	Female	No	No	No	No	No	No	No	No	No	Christian	Primary complete	Negative	DRC	No	No	Yes	No	Yes	No	No	No	No	No	No	No	No	No	No	No	Yes	0	0	Yes	Yes	Yes	atleastone	No	NA	NA	NA	NA	NA	NA	NA	NA	NA	NA	NA
21-40 years old	Female	No	No	No	No	No	No	No	No	No	Christian	Secondary complete	Negative	DRC	No	No	No	No	Yes	No	No	No	No	No	No	No	No	No	No	No	Yes	0	0	No	No	No	atleastone	No	NA	NA	NA	NA	NA	NA	NA	NA	NA	NA	NA
21-40 years old	Female	No	No	No	No	No	No	No	No	No	Christian	Primary complete	Negative	DRC	No	No	No	No	Yes	No	No	No	No	No	No	No	No	No	No	No	Yes	0	0	Yes	Yes	Yes	atleastone	No	NA	NA	NA	NA	NA	NA	NA	NA	NA	NA	NA
10-20 years old	Female	No	No	No	No	No	No	No	No	No	Christian	Primary complete	Negative	DRC	No	No	No	No	Yes	No	No	No	No	No	No	No	No	No	No	No	Yes	0	0	Yes	Yes	Yes	atleastone	No	NA	NA	NA	NA	NA	NA	NA	NA	NA	NA	NA
21-40 years old	Female	No	No	No	No	No	No	No	No	No	Muslim	Secondary complete	Negative	DRC	No	No	No	No	Yes	No	No	No	No	No	No	No	No	No	No	No	Yes	0	0	Yes	Yes	Yes	atleastone	No	NA	NA	NA	NA	NA	NA	NA	NA	NA	NA	NA
10-20 years old	Female	No	No	No	No	No	No	No	Yes	No	Christian	Secondary complete	Negative	DRC	No	No	Yes	No	No	No	No	No	No	No	No	No	Yes	No	No	No	Yes	0	0	Yes	Yes	Yes	atleastone	No	NA	NA	NA	NA	NA	NA	NA	NA	NA	NA	NA
21-40 years old	Female	No	No	No	No	No	No	No	No	No	Christian	Primary incomplete	Positive	DRC	No	No	No	No	Yes	No	No	No	No	No	No	No	No	No	No	No	Yes	1	0	Yes	Yes	Yes	atleastone	No	NA	NA	NA	NA	NA	NA	NA	NA	NA	NA	NA
21-40 years old	Female	No	No	No	No	No	No	No	No	No	Christian	Secondary complete	Negative	DRC	No	Yes	No	No	Yes	No	No	No	No	No	No	No	No	No	No	No	Yes	0	0	Yes	Yes	Yes	atleastone	No	NA	NA	NA	NA	NA	NA	NA	NA	NA	NA	NA
21-40 years old	Female	No	No	No	No	No	No	No	Yes	No	Christian	Secondary complete	Negative	DRC	No	No	No	No	No	No	No	No	No	No	No	No	Yes	No	No	No	Yes	0	0	Yes	Yes	Yes	atleastone	No	NA	NA	NA	NA	NA	NA	NA	NA	NA	NA	NA
21-40 years old	Female	No	No	No	No	No	No	No	No	No	Christian	Primary complete	Negative	DRC	No	No	Yes	No	Yes	No	No	No	No	No	No	No	No	No	No	No	Yes	0	0	Yes	Yes	Yes	atleastone	No	NA	NA	NA	NA	NA	NA	NA	NA	NA	NA	NA
10-20 years old	Female	No	No	No	No	No	No	No	Yes	No	Christian	Primary complete	Negative	DRC	No	No	No	No	No	No	No	No	No	No	No	No	Yes	No	No	No	Yes	0	0	Yes	Yes	Yes	atleastone	No	NA	NA	NA	NA	NA	NA	NA	NA	NA	NA	NA
Above 40 years old	Female	No	No	No	No	No	No	No	No	No	Christian	Primary complete	Negative	DRC	No	No	No	No	Yes	No	No	No	No	No	No	No	No	No	No	No	Yes	0	0	Yes	Yes	Yes	atleastone	No	NA	NA	NA	NA	NA	NA	NA	NA	NA	NA	NA
10-20 years old	Female	No	No	No	No	No	No	No	No	No	Christian	Primary complete	Negative	DRC	No	No	No	No	Yes	No	No	No	No	No	No	No	No	No	No	No	Yes	0	0	Yes	Yes	Yes	atleastone	No	NA	NA	NA	NA	NA	NA	NA	NA	NA	NA	NA
21-40 years old	Female	No	No	No	No	No	No	No	No	No	Christian	Primary incomplete	Negative	DRC	No	No	Yes	No	Yes	No	No	No	No	No	No	No	No	No	No	No	Yes	0	0	Yes	Yes	Yes	atleastone	No	NA	NA	NA	NA	NA	NA	NA	NA	NA	NA	NA
10-20 years old	Male	No	No	No	No	No	No	No	Yes	No	Christian	Primary complete	Negative	DRC	No	No	Yes	No	No	No	No	No	No	No	No	No	Yes	No	No	No	Yes	0	0	Yes	Yes	Yes	None	No	NA	NA	NA	NA	NA	NA	NA	NA	NA	NA	NA
21-40 years old	Female	No	No	No	No	No	No	No	No	No	Christian	Primary complete	Negative	DRC	No	No	No	No	Yes	No	No	No	No	No	No	No	No	No	No	No	Yes	0	0	Yes	Yes	Yes	atleastone	No	NA	NA	NA	NA	NA	NA	NA	NA	NA	NA	NA
21-40 years old	Female	No	No	No	No	No	No	No	No	No	Muslim	Primary complete	Negative	DRC	No	No	No	No	Yes	No	No	No	No	No	No	No	No	No	No	No	Yes	0	0	Yes	Yes	Yes	atleastone	No	NA	NA	NA	NA	NA	NA	NA	NA	NA	NA	NA
10-20 years old	Female	No	No	No	No	No	No	No	Yes	No	Muslim	Secondary complete	Negative	DRC	No	No	No	No	No	No	No	No	No	No	No	No	Yes	No	No	No	Yes	0	0	Yes	Yes	Yes	atleastone	No	NA	NA	NA	NA	NA	NA	NA	NA	NA	NA	NA
10-20 years old	Female	No	No	No	No	No	No	No	No	No	Christian	Primary incomplete	Negative	DRC	No	No	Yes	No	Yes	No	No	No	No	No	No	No	No	No	No	No	Yes	0	0	Yes	Yes	Yes	atleastone	No	NA	NA	NA	NA	NA	NA	NA	NA	NA	NA	NA
21-40 years old	Female	No	No	No	No	No	No	No	No	No	Christian	Secondary complete	Negative	DRC	No	No	No	No	Yes	No	No	No	No	No	No	No	No	No	No	No	Yes	0	0	Yes	Yes	Yes	atleastone	No	NA	NA	NA	NA	NA	NA	NA	NA	NA	NA	NA
21-40 years old	Female	No	No	Yes	No	No	No	No	No	No	Christian	Secondary complete	Negative	DRC	No	No	No	No	No	No	No	Yes	No	No	No	No	No	No	No	Yes	No	0	0	Yes	Yes	Yes	atleastone	No	NA	NA	NA	NA	NA	NA	NA	NA	NA	NA	NA
21-40 years old	Male	No	No	No	No	No	No	No	No	Yes	Christian	Primary complete	Negative	DRC	No	No	No	No	No	No	No	No	No	No	No	No	No	Yes	No	Yes	No	0	0	Yes	Yes	Yes	atleastone	No	NA	NA	NA	NA	NA	NA	NA	NA	NA	NA	NA
Above 40 years old	Female	No	No	No	No	No	No	No	No	No	Christian	No education	Negative	DRC	No	No	Yes	No	Yes	No	No	No	No	No	No	No	No	No	No	No	Yes	0	0	Yes	Yes	Yes	atleastone	No	NA	NA	NA	NA	NA	NA	NA	NA	NA	NA	NA
21-40 years old	Female	No	No	No	No	No	No	No	No	No	Christian	Primary incomplete	Negative	DRC	No	No	No	No	Yes	No	No	No	No	No	No	No	No	No	No	No	Yes	0	0	Yes	Yes	Yes	atleastone	No	NA	NA	NA	NA	NA	NA	NA	NA	NA	NA	NA
10-20 years old	Female	No	No	No	No	No	No	No	Yes	No	Christian	Tertiary complete	Negative	DRC	No	No	No	No	No	No	No	No	No	No	No	No	Yes	No	No	No	Yes	0	0	Yes	Yes	Yes	atleastone	No	NA	NA	NA	NA	NA	NA	NA	NA	NA	NA	NA
10-20 years old	Female	No	No	No	No	No	No	No	No	No	Christian	Secondary complete	Negative	DRC	No	No	Yes	No	Yes	No	No	No	No	No	No	No	No	No	No	No	Yes	0	0	Yes	Yes	Yes	atleastone	No	NA	NA	NA	NA	NA	NA	NA	NA	NA	NA	NA
10-20 years old	Male	No	No	No	No	No	No	No	Yes	No	Christian	Primary complete	Negative	DRC	No	No	No	No	No	No	No	No	No	No	No	No	Yes	No	No	No	Yes	0	0	Yes	Yes	Yes	atleastone	No	NA	NA	NA	NA	NA	NA	NA	NA	NA	NA	NA
Above 40 years old	Female	No	No	No	No	No	No	No	No	No	Muslim	Primary complete	Negative	DRC	No	No	No	No	Yes	No	No	No	No	No	No	No	No	No	No	No	Yes	0	0	Yes	Yes	Yes	atleastone	No	NA	NA	NA	NA	NA	NA	NA	NA	NA	NA	NA
21-40 years old	Male	No	No	Yes	No	No	No	No	No	No	Christian	Secondary complete	Negative	DRC	No	No	Yes	No	No	No	No	Yes	No	No	No	No	No	No	No	Yes	No	0	0	Yes	Yes	Yes	atleastone	No	NA	NA	NA	NA	NA	NA	NA	NA	NA	NA	NA
21-40 years old	Male	No	No	No	No	No	No	No	No	No	Christian	Primary complete	Negative	DRC	No	No	No	No	Yes	No	No	No	No	No	No	No	No	No	No	No	Yes	0	0	Yes	Yes	Yes	atleastone	No	NA	NA	NA	NA	NA	NA	NA	NA	NA	NA	NA
21-40 years old	Male	No	No	No	No	No	No	No	No	No	Christian	Primary complete	Negative	DRC	No	No	No	No	Yes	No	No	No	No	No	No	No	No	No	No	No	Yes	0	0	Yes	Yes	Yes	atleastone	No	NA	NA	NA	NA	NA	NA	NA	NA	NA	NA	NA
21-40 years old	Female	No	No	No	No	No	No	No	No	No	Christian	Primary complete	Negative	DRC	No	No	Yes	No	Yes	No	No	No	No	No	No	No	No	No	No	No	Yes	0	0	Yes	Yes	Yes	atleastone	No	NA	NA	NA	NA	NA	NA	NA	NA	NA	NA	NA
Above 40 years old	Female	No	No	No	No	No	No	No	No	No	Christian	Primary complete	Negative	DRC	No	No	No	No	Yes	No	No	No	No	No	No	No	No	No	No	No	Yes	0	0	Yes	Yes	Yes	None	No	NA	NA	NA	NA	NA	NA	NA	NA	NA	NA	NA
21-40 years old	Female	No	No	No	No	No	No	No	Yes	No	Christian	Secondary complete	Negative	DRC	No	No	No	No	No	No	No	No	No	No	No	No	Yes	No	No	No	Yes	0	0	Yes	Yes	Yes	atleastone	No	NA	NA	NA	NA	NA	NA	NA	NA	NA	NA	NA
21-40 years old	Female	No	No	No	No	No	No	No	No	No	Muslim	Secondary complete	Negative	DRC	No	No	No	No	Yes	No	No	No	No	No	No	No	No	No	No	No	Yes	0	0	Yes	Yes	Yes	atleastone	No	NA	NA	NA	NA	NA	NA	NA	NA	NA	NA	NA
10-20 years old	Male	No	No	No	No	No	No	No	No	No	Christian	Primary incomplete	Negative	DRC	No	No	No	No	Yes	No	No	No	No	No	No	No	No	No	No	No	Yes	0	0	Yes	Yes	Yes	None	No	NA	NA	NA	NA	NA	NA	NA	NA	NA	NA	NA
21-40 years old	Male	No	No	No	No	No	No	No	No	No	Christian	Tertiary complete	Negative	DRC	No	No	No	No	Yes	No	No	No	No	No	No	No	No	No	No	No	Yes	0	0	Yes	Yes	Yes	atleastone	No	NA	NA	NA	NA	NA	NA	NA	NA	NA	NA	NA
10-20 years old	Female	No	No	No	No	No	No	No	Yes	No	Christian	Primary complete	Negative	DRC	No	No	No	No	No	No	No	No	No	No	No	No	Yes	No	No	No	Yes	0	0	Yes	Yes	Yes	atleastone	No	NA	NA	NA	NA	NA	NA	NA	NA	NA	NA	NA
21-40 years old	Male	No	No	No	No	No	No	No	No	No	Christian	Tertiary complete	Negative	DRC	No	No	No	Yes	Yes	No	No	No	No	No	No	No	No	No	No	No	Yes	0	0	Yes	Yes	Yes	atleastone	No	NA	NA	NA	NA	NA	NA	NA	NA	NA	NA	NA
21-40 years old	Female	No	No	No	No	No	No	No	No	No	Christian	Primary complete	Negative	DRC	No	No	No	No	Yes	No	No	No	No	No	No	No	No	No	No	No	Yes	0	0	Yes	Yes	Yes	atleastone	No	NA	NA	NA	NA	NA	NA	NA	NA	NA	NA	NA
Above 40 years old	Male	No	No	No	No	No	No	No	No	No	Christian	Primary complete	Positive	DRC	No	No	No	No	Yes	No	No	No	No	No	No	No	No	No	No	No	Yes	1	0	Yes	Yes	Yes	None	No	NA	NA	NA	NA	NA	NA	NA	NA	NA	NA	NA
21-40 years old	Female	No	No	No	No	No	No	No	No	No	Christian	Primary complete	Negative	DRC	No	No	No	No	Yes	No	No	No	No	No	No	No	No	No	No	No	Yes	0	0	Yes	Yes	Yes	atleastone	No	NA	NA	NA	NA	NA	NA	NA	NA	NA	NA	NA
21-40 years old	Female	No	No	No	No	No	No	No	No	No	Christian	Primary complete	Negative	DRC	No	No	No	No	Yes	No	No	No	No	No	No	No	No	No	No	No	Yes	0	0	Yes	Yes	Yes	atleastone	No	NA	NA	NA	NA	NA	NA	NA	NA	NA	NA	NA
21-40 years old	Female	No	No	No	No	No	No	No	No	No	Christian	Primary complete	Negative	DRC	No	No	No	No	Yes	No	No	No	No	No	No	No	No	No	No	No	Yes	0	0	Yes	Yes	Yes	atleastone	No	NA	NA	NA	NA	NA	NA	NA	NA	NA	NA	NA
21-40 years old	Female	No	No	No	No	No	No	No	No	No	Christian	Primary complete	Negative	DRC	No	No	Yes	No	Yes	No	No	No	No	No	No	No	No	No	No	No	Yes	0	0	Yes	Yes	Yes	atleastone	No	NA	NA	NA	NA	NA	NA	NA	NA	NA	NA	NA
Above 40 years old	Male	No	No	No	No	No	No	No	No	No	Christian	Primary complete	Negative	DRC	No	No	No	No	Yes	No	No	No	No	No	No	No	No	No	No	No	Yes	0	0	Yes	Yes	Yes	atleastone	No	NA	NA	NA	NA	NA	NA	NA	NA	NA	NA	NA
10-20 years old	Female	No	No	No	No	No	No	No	Yes	No	Christian	Secondary complete	Negative	DRC	No	No	No	No	No	No	No	No	No	No	No	No	Yes	No	No	No	Yes	0	0	Yes	Yes	Yes	atleastone	No	NA	NA	NA	NA	NA	NA	NA	NA	NA	NA	NA
21-40 years old	Female	No	No	No	No	No	No	No	No	No	Christian	Secondary complete	Negative	DRC	No	No	No	No	Yes	No	No	No	No	No	No	No	No	No	No	No	Yes	0	0	Yes	Yes	Yes	atleastone	No	NA	NA	NA	NA	NA	NA	NA	NA	NA	NA	NA
21-40 years old	Female	No	No	No	No	No	No	No	No	No	Christian	Secondary complete	Negative	DRC	No	No	No	No	Yes	No	No	No	No	No	No	No	No	No	No	No	Yes	0	0	Yes	Yes	Yes	atleastone	No	NA	NA	NA	NA	NA	NA	NA	NA	NA	NA	NA
21-40 years old	Male	No	No	No	No	No	No	No	No	No	Christian	Primary complete	Negative	DRC	No	No	Yes	No	Yes	No	No	No	No	No	No	No	No	No	No	No	Yes	0	0	Yes	Yes	Yes	atleastone	No	NA	NA	NA	NA	NA	NA	NA	NA	NA	NA	NA
Above 40 years old	Male	No	No	No	No	No	No	No	No	No	Christian	No education	Negative	DRC	No	No	No	No	Yes	No	No	No	No	No	No	No	No	No	No	No	Yes	0	0	Yes	Yes	Yes	atleastone	No	NA	NA	NA	NA	NA	NA	NA	NA	NA	NA	NA
21-40 years old	Female	No	No	No	No	No	No	No	No	No	Christian	Primary complete	Negative	DRC	No	No	No	No	Yes	No	No	No	No	No	No	No	No	No	No	No	Yes	0	0	Yes	Yes	Yes	atleastone	No	NA	NA	NA	NA	NA	NA	NA	NA	NA	NA	NA
21-40 years old	Female	No	No	No	No	No	No	No	No	No	Muslim	Secondary complete	Negative	DRC	No	No	No	No	Yes	No	No	No	No	No	No	No	No	No	No	No	Yes	0	0	Yes	Yes	Yes	atleastone	No	NA	NA	NA	NA	NA	NA	NA	NA	NA	NA	NA
10-20 years old	Female	No	No	No	No	No	No	No	No	No	Muslim	Primary complete	Negative	DRC	No	No	No	No	Yes	No	No	No	No	No	No	No	No	No	No	No	Yes	0	0	Yes	Yes	Yes	atleastone	No	NA	NA	NA	NA	NA	NA	NA	NA	NA	NA	NA
21-40 years old	Female	No	No	No	No	No	No	No	No	No	Christian	Secondary complete	Negative	DRC	No	No	No	No	Yes	No	No	No	No	No	No	No	No	No	No	No	Yes	0	0	Yes	Yes	Yes	atleastone	No	NA	NA	NA	NA	NA	NA	NA	NA	NA	NA	NA
21-40 years old	Female	No	No	No	No	No	No	No	Yes	No	Christian	Secondary complete	Negative	DRC	No	No	No	No	No	No	No	No	No	No	No	No	Yes	No	No	No	Yes	0	0	Yes	Yes	Yes	atleastone	No	NA	NA	NA	NA	NA	NA	NA	NA	NA	NA	NA
Above 40 years old	Male	No	Yes	No	No	No	No	No	No	No	Christian	Secondary complete	Negative	DRC	No	No	Yes	No	No	No	Yes	No	No	No	No	No	No	No	No	Yes	No	0	0	Yes	Yes	Yes	atleastone	No	NA	NA	NA	NA	NA	NA	NA	NA	NA	NA	NA
21-40 years old	Male	No	No	Yes	No	No	No	No	No	No	Christian	Primary complete	Negative	DRC	No	No	No	No	No	No	No	Yes	No	No	No	No	No	No	No	Yes	No	0	0	Yes	Yes	Yes	atleastone	No	NA	NA	NA	NA	NA	NA	NA	NA	NA	NA	NA
10-20 years old	Female	No	No	No	No	No	No	No	Yes	No	Christian	Primary complete	Negative	DRC	No	No	No	No	No	No	No	No	No	No	No	No	Yes	No	No	No	Yes	0	0	No	No	No	None	No	NA	NA	NA	NA	NA	NA	NA	NA	NA	NA	NA
Above 40 years old	Male	No	No	No	No	No	No	No	No	No	Christian	Primary complete	Negative	DRC	No	No	No	No	Yes	No	No	No	No	No	No	No	No	No	No	No	Yes	0	0	Yes	Yes	Yes	None	No	NA	NA	NA	NA	NA	NA	NA	NA	NA	NA	NA
10-20 years old	Female	No	No	No	No	No	No	No	Yes	No	Christian	Secondary complete	Negative	DRC	No	No	Yes	No	No	No	No	No	No	No	No	No	Yes	No	No	No	Yes	0	0	Yes	Yes	Yes	atleastone	No	NA	NA	NA	NA	NA	NA	NA	NA	NA	NA	NA
21-40 years old	Female	No	No	No	No	No	No	No	No	No	Christian	Primary complete	Negative	DRC	No	No	No	No	Yes	No	No	No	No	No	No	No	No	No	No	No	Yes	0	0	Yes	Yes	Yes	atleastone	No	NA	NA	NA	NA	NA	NA	NA	NA	NA	NA	NA
10-20 years old	Female	No	No	No	No	No	No	No	No	No	Christian	Primary complete	Negative	DRC	No	No	No	No	Yes	No	No	No	No	No	No	No	No	No	No	No	Yes	0	0	Yes	Yes	Yes	atleastone	No	NA	NA	NA	NA	NA	NA	NA	NA	NA	NA	NA
Above 40 years old	Female	No	No	No	No	No	No	No	No	No	Christian	Primary complete	Negative	DRC	No	No	Yes	No	Yes	No	No	No	No	No	No	No	No	No	No	No	Yes	0	0	Yes	Yes	Yes	atleastone	No	NA	NA	NA	NA	NA	NA	NA	NA	NA	NA	NA
21-40 years old	Female	No	No	No	No	No	No	No	No	No	Christian	Primary complete	Negative	DRC	No	No	No	No	Yes	No	No	No	No	No	No	No	No	No	No	No	Yes	0	0	Yes	Yes	Yes	atleastone	No	NA	NA	NA	NA	NA	NA	NA	NA	NA	NA	NA
21-40 years old	Female	No	No	No	No	No	No	No	No	No	Christian	Secondary complete	Negative	DRC	No	No	No	No	Yes	No	No	No	No	No	No	No	No	No	No	No	Yes	0	0	Yes	Yes	Yes	atleastone	No	NA	NA	NA	NA	NA	NA	NA	NA	NA	NA	NA
21-40 years old	Female	No	No	No	No	No	No	No	No	No	Muslim	Primary complete	Negative	DRC	No	No	No	No	Yes	No	No	No	No	No	No	No	No	No	No	No	Yes	0	0	Yes	Yes	Yes	atleastone	No	NA	NA	NA	NA	NA	NA	NA	NA	NA	NA	NA
21-40 years old	Female	No	No	No	No	No	No	No	No	No	Christian	Primary complete	Negative	DRC	No	No	No	No	Yes	No	No	No	No	No	No	No	No	No	No	No	Yes	0	0	No	No	No	None	No	NA	NA	NA	NA	NA	NA	NA	NA	NA	NA	NA
21-40 years old	Female	No	No	Yes	No	No	No	No	No	No	Christian	Primary complete	Negative	DRC	No	No	No	No	No	No	No	Yes	No	No	No	No	No	No	No	Yes	No	0	0	Yes	Yes	Yes	atleastone	No	NA	NA	NA	NA	NA	NA	NA	NA	NA	NA	NA
21-40 years old	Male	No	No	No	No	Yes	No	No	No	No	Christian	Primary complete	Negative	DRC	No	No	No	No	No	No	No	No	No	Yes	No	No	No	No	No	No	No	0	0	Yes	Yes	Yes	atleastone	No	NA	NA	NA	NA	NA	NA	NA	NA	NA	NA	NA
21-40 years old	Female	No	No	Yes	No	No	No	No	No	No	Christian	Primary complete	Negative	DRC	No	No	No	Yes	No	No	No	Yes	No	No	No	No	No	No	No	Yes	No	0	0	Yes	Yes	Yes	atleastone	No	NA	NA	NA	NA	NA	NA	NA	NA	NA	NA	NA
21-40 years old	Female	No	No	No	No	No	No	No	No	No	Christian	Secondary complete	Negative	DRC	No	No	No	Yes	Yes	No	No	No	No	No	No	No	No	No	No	No	Yes	0	0	Yes	Yes	Yes	atleastone	No	NA	NA	NA	NA	NA	NA	NA	NA	NA	NA	NA
21-40 years old	Male	No	No	No	No	No	No	No	No	No	Christian	Primary complete	Negative	DRC	No	No	No	No	Yes	No	No	No	No	No	No	No	No	No	No	No	Yes	0	0	Yes	Yes	Yes	atleastone	No	NA	NA	NA	NA	NA	NA	NA	NA	NA	NA	NA
21-40 years old	Female	No	No	No	No	No	No	No	No	No	Christian	Secondary complete	Negative	DRC	No	No	Yes	No	Yes	No	No	No	No	No	No	No	No	No	No	No	Yes	0	0	Yes	Yes	Yes	atleastone	No	NA	NA	NA	NA	NA	NA	NA	NA	NA	NA	NA
21-40 years old	Female	No	No	No	No	No	No	No	No	No	Christian	Primary complete	Negative	DRC	No	No	No	Yes	Yes	No	No	No	No	No	No	No	No	No	No	No	Yes	0	0	Yes	Yes	Yes	atleastone	No	NA	NA	NA	NA	NA	NA	NA	NA	NA	NA	NA
10-20 years old	Female	No	No	No	No	No	No	No	No	No	Christian	Secondary complete	Negative	DRC	No	No	No	No	Yes	No	No	No	No	No	No	No	No	No	No	No	Yes	0	0	Yes	Yes	Yes	atleastone	No	NA	NA	NA	NA	NA	NA	NA	NA	NA	NA	NA
10-20 years old	Male	No	No	No	No	No	No	No	No	Yes	Christian	Primary incomplete	Negative	DRC	No	No	No	No	No	No	No	No	No	No	No	No	No	Yes	No	Yes	No	0	0	Yes	Yes	Yes	None	No	NA	NA	NA	NA	NA	NA	NA	NA	NA	NA	NA
21-40 years old	Male	No	No	Yes	No	No	No	No	No	No	Christian	Primary complete	Negative	DRC	No	No	No	No	No	No	No	Yes	No	No	No	No	No	No	No	Yes	No	0	0	Yes	Yes	Yes	atleastone	No	NA	NA	NA	NA	NA	NA	NA	NA	NA	NA	NA
10-20 years old	Female	No	No	No	No	No	No	No	Yes	No	Christian	Primary complete	Negative	DRC	No	No	Yes	No	No	No	No	No	No	No	No	No	Yes	No	No	No	Yes	0	0	Yes	Yes	Yes	atleastone	No	NA	NA	NA	NA	NA	NA	NA	NA	NA	NA	NA
21-40 years old	Female	No	No	No	No	No	No	No	No	No	Christian	Secondary complete	Negative	DRC	No	No	No	No	Yes	No	No	No	No	No	No	No	No	No	No	No	Yes	0	0	Yes	Yes	Yes	None	No	NA	NA	NA	NA	NA	NA	NA	NA	NA	NA	NA
Above 40 years old	Male	No	No	No	No	No	No	No	No	No	Christian	Primary complete	Negative	DRC	No	No	No	No	Yes	No	No	No	No	No	No	No	No	No	No	No	Yes	0	0	Yes	Yes	Yes	atleastone	No	NA	NA	NA	NA	NA	NA	NA	NA	NA	NA	NA
21-40 years old	Female	No	Yes	No	No	No	No	No	No	No	Christian	Secondary complete	Negative	DRC	Yes	No	Yes	Yes	No	No	Yes	No	No	No	No	No	No	No	No	Yes	No	0	0	Yes	Yes	Yes	atleastone	No	NA	NA	NA	NA	NA	NA	NA	NA	NA	NA	NA
10-20 years old	Female	No	No	No	No	No	No	No	No	No	Christian	Secondary complete	Negative	DRC	No	No	No	No	Yes	No	No	No	No	No	No	No	No	No	No	No	Yes	0	0	Yes	Yes	Yes	atleastone	No	NA	NA	NA	NA	NA	NA	NA	NA	NA	NA	NA
21-40 years old	Male	No	Yes	No	No	No	No	No	No	No	Christian	Secondary complete	Negative	DRC	Yes	No	No	Yes	No	No	Yes	No	No	No	No	No	No	No	No	Yes	No	0	0	Yes	Yes	Yes	atleastone	No	NA	NA	NA	NA	NA	NA	NA	NA	NA	NA	NA
21-40 years old	Male	No	No	No	No	No	No	No	No	No	Muslim	Primary complete	Negative	DRC	No	No	No	No	Yes	No	No	No	No	No	No	No	No	No	No	No	Yes	0	0	Yes	Yes	Yes	atleastone	No	NA	NA	NA	NA	NA	NA	NA	NA	NA	NA	NA
10-20 years old	Female	No	No	No	No	No	No	No	No	No	Christian	Secondary complete	Negative	DRC	No	No	No	Yes	Yes	No	No	No	No	No	No	No	No	No	No	No	Yes	0	0	Yes	Yes	Yes	atleastone	No	NA	NA	NA	NA	NA	NA	NA	NA	NA	NA	NA
21-40 years old	Female	No	No	No	No	No	No	No	No	No	Christian	Secondary complete	Negative	DRC	No	No	No	No	Yes	No	No	No	No	No	No	No	No	No	No	No	Yes	0	0	Yes	Yes	Yes	atleastone	No	NA	NA	NA	NA	NA	NA	NA	NA	NA	NA	NA
21-40 years old	Female	No	No	No	No	No	No	No	Yes	No	Christian	Secondary complete	Negative	DRC	No	No	No	No	No	No	No	No	No	No	No	No	Yes	No	No	No	Yes	0	0	Yes	Yes	Yes	None	No	NA	NA	NA	NA	NA	NA	NA	NA	NA	NA	NA
Above 40 years old	Female	No	No	No	No	No	No	No	No	No	Christian	Primary complete	Negative	DRC	No	No	No	No	Yes	No	No	No	No	No	No	No	No	No	No	No	Yes	0	0	Yes	Yes	Yes	atleastone	No	NA	NA	NA	NA	NA	NA	NA	NA	NA	NA	NA
21-40 years old	Female	No	No	No	No	No	No	No	No	No	Christian	Secondary complete	Negative	DRC	No	No	No	No	Yes	No	No	No	No	No	No	No	No	No	No	No	Yes	0	0	Yes	Yes	Yes	atleastone	No	NA	NA	NA	NA	NA	NA	NA	NA	NA	NA	NA
21-40 years old	Female	No	No	No	No	No	No	No	No	No	Muslim	Primary complete	Negative	DRC	No	No	No	No	Yes	No	No	No	No	No	No	No	No	No	No	No	Yes	0	0	Yes	Yes	Yes	atleastone	No	NA	NA	NA	NA	NA	NA	NA	NA	NA	NA	NA
21-40 years old	Female	No	No	No	No	No	No	No	No	No	Christian	Secondary complete	Negative	DRC	No	No	No	No	Yes	No	No	No	No	No	No	No	No	No	No	No	Yes	0	0	Yes	Yes	Yes	atleastone	No	NA	NA	NA	NA	NA	NA	NA	NA	NA	NA	NA
21-40 years old	Female	No	No	No	No	No	No	No	No	No	Christian	Secondary complete	Negative	DRC	No	No	No	No	Yes	No	No	No	No	No	No	No	No	No	No	No	Yes	0	0	Yes	Yes	Yes	atleastone	No	NA	NA	NA	NA	NA	NA	NA	NA	NA	NA	NA
21-40 years old	Female	No	No	No	No	No	No	No	No	No	Christian	Primary incomplete	Negative	DRC	No	No	No	Yes	Yes	No	No	No	No	No	No	No	No	No	No	No	Yes	0	0	Yes	Yes	Yes	atleastone	No	NA	NA	NA	NA	NA	NA	NA	NA	NA	NA	NA
21-40 years old	Female	No	No	No	No	No	No	No	No	No	Christian	Primary complete	Negative	DRC	No	No	No	No	Yes	No	No	No	No	No	No	No	No	No	No	No	Yes	0	0	Yes	Yes	Yes	atleastone	No	NA	NA	NA	NA	NA	NA	NA	NA	NA	NA	NA
21-40 years old	Female	No	No	No	No	No	No	No	No	No	Christian	Primary complete	Negative	DRC	No	No	Yes	No	Yes	No	No	No	No	No	No	No	No	No	No	No	Yes	0	0	Yes	Yes	Yes	atleastone	No	NA	NA	NA	NA	NA	NA	NA	NA	NA	NA	NA
21-40 years old	Female	No	No	No	No	No	No	No	No	No	Christian	Primary incomplete	Negative	DRC	No	No	Yes	No	Yes	No	No	No	No	No	No	No	No	No	No	No	Yes	0	0	Yes	Yes	Yes	atleastone	No	NA	NA	NA	NA	NA	NA	NA	NA	NA	NA	NA
21-40 years old	Female	No	No	No	No	No	No	No	No	No	Christian	Primary complete	Negative	DRC	No	No	No	No	Yes	No	No	No	No	No	No	No	No	No	No	No	Yes	0	0	Yes	Yes	Yes	atleastone	No	NA	NA	NA	NA	NA	NA	NA	NA	NA	NA	NA
10-20 years old	Female	No	No	No	No	No	No	No	Yes	No	Christian	Postgraduate complete	Negative	DRC	No	No	No	No	No	No	No	No	No	No	No	No	Yes	No	No	No	Yes	0	0	Yes	Yes	Yes	atleastone	No	NA	NA	NA	NA	NA	NA	NA	NA	NA	NA	NA
21-40 years old	Male	No	Yes	No	No	No	No	No	No	No	Christian	Secondary complete	Negative	DRC	No	No	No	No	No	No	Yes	No	No	No	No	No	No	No	No	Yes	No	0	0	No	No	No	None	No	NA	NA	NA	NA	NA	NA	NA	NA	NA	NA	NA
Above 40 years old	Female	Yes	No	No	No	No	No	No	No	No	Christian	Secondary complete	Negative	DRC	No	No	Yes	No	No	Yes	No	No	No	No	No	No	No	No	No	No	No	0	0	Yes	Yes	Yes	atleastone	No	NA	NA	NA	NA	NA	NA	NA	NA	NA	NA	NA
Above 40 years old	Female	Yes	No	No	No	No	No	No	No	No	Christian	Postgraduate complete	Negative	DRC	No	No	No	No	No	Yes	No	No	No	No	No	No	No	No	No	No	No	0	0	Yes	Yes	Yes	atleastone	No	NA	NA	NA	NA	NA	NA	NA	NA	NA	NA	NA
21-40 years old	Female	No	No	No	No	No	No	No	No	No	Christian	Secondary complete	Negative	DRC	No	No	Yes	No	Yes	No	No	No	No	No	No	No	No	No	No	No	Yes	0	0	Yes	Yes	Yes	atleastone	No	NA	NA	NA	NA	NA	NA	NA	NA	NA	NA	NA
10-20 years old	Female	No	No	No	No	No	No	No	No	No	Christian	Primary complete	Negative	DRC	No	No	Yes	Yes	Yes	No	No	No	No	No	No	No	No	No	No	No	Yes	0	0	Yes	Yes	Yes	atleastone	No	NA	NA	NA	NA	NA	NA	NA	NA	NA	NA	NA
21-40 years old	Female	No	No	No	No	No	No	No	No	Yes	Christian	Secondary complete	Negative	DRC	No	No	No	No	No	No	No	No	No	No	No	No	No	Yes	No	Yes	No	0	0	No	No	No	atleastone	No	NA	NA	NA	NA	NA	NA	NA	NA	NA	NA	NA
21-40 years old	Male	No	No	No	No	No	No	No	No	Yes	Christian	Primary complete	Negative	DRC	No	No	Yes	No	No	No	No	No	No	No	No	No	No	Yes	No	Yes	No	0	0	Yes	Yes	Yes	None	No	NA	NA	NA	NA	NA	NA	NA	NA	NA	NA	NA
21-40 years old	Female	No	Yes	No	No	No	No	No	No	No	Christian	Secondary complete	Negative	DRC	No	No	No	No	No	No	Yes	No	No	No	No	No	No	No	No	Yes	No	0	0	Yes	Yes	Yes	atleastone	No	NA	NA	NA	NA	NA	NA	NA	NA	NA	NA	NA
10-20 years old	Male	No	No	No	No	No	No	No	No	No	Christian	Primary incomplete	Negative	DRC	No	No	No	Yes	Yes	No	No	No	No	No	No	No	No	No	No	No	Yes	0	0	Yes	Yes	Yes	atleastone	No	NA	NA	NA	NA	NA	NA	NA	NA	NA	NA	NA
Above 40 years old	Female	No	No	No	No	No	No	No	No	No	Christian	Secondary complete	Negative	DRC	No	No	No	No	Yes	No	No	No	No	No	No	No	No	No	No	No	Yes	0	0	Yes	Yes	Yes	atleastone	No	NA	NA	NA	NA	NA	NA	NA	NA	NA	NA	NA
Above 40 years old	Male	No	Yes	No	No	No	No	No	No	No	Christian	Postgraduate complete	Negative	DRC	No	No	No	No	No	No	Yes	No	No	No	No	No	No	No	No	Yes	No	0	0	Yes	Yes	Yes	None	No	NA	NA	NA	NA	NA	NA	NA	NA	NA	NA	NA
Above 40 years old	Male	No	No	No	No	No	No	No	No	Yes	Christian	Primary complete	Negative	DRC	No	No	No	No	No	No	No	No	No	No	No	No	No	Yes	No	Yes	No	0	0	Yes	Yes	Yes	None	No	NA	NA	NA	NA	NA	NA	NA	NA	NA	NA	NA
Above 40 years old	Male	No	No	Yes	No	No	No	No	No	Yes	Christian	Secondary complete	Negative	DRC	No	No	No	No	No	No	No	Yes	No	No	No	No	No	Yes	No	Yes	No	0	0	No	No	No	atleastone	No	NA	NA	NA	NA	NA	NA	NA	NA	NA	NA	NA
Above 40 years old	Female	No	No	No	No	No	No	No	No	No	Christian	Primary complete	Negative	DRC	No	No	Yes	No	Yes	No	No	No	No	No	No	No	No	No	No	No	Yes	0	0	Yes	Yes	Yes	atleastone	No	NA	NA	NA	NA	NA	NA	NA	NA	NA	NA	NA
10-20 years old	Male	No	No	No	No	No	No	No	Yes	No	Christian	Primary complete	Negative	DRC	No	No	No	No	No	No	No	No	No	No	No	No	Yes	No	No	No	Yes	0	0	Yes	Yes	Yes	atleastone	No	NA	NA	NA	NA	NA	NA	NA	NA	NA	NA	NA
Above 40 years old	Male	No	No	No	No	No	No	No	No	No	Christian	Primary complete	Negative	DRC	No	No	Yes	No	Yes	No	No	No	No	No	No	No	No	No	No	No	Yes	0	0	Yes	Yes	Yes	atleastone	No	NA	NA	NA	NA	NA	NA	NA	NA	NA	NA	NA
21-40 years old	Female	No	No	No	No	No	No	No	No	No	Christian	Primary complete	Negative	DRC	No	No	Yes	No	Yes	No	No	No	No	No	No	No	No	No	No	No	Yes	0	0	Yes	Yes	Yes	atleastone	No	NA	NA	NA	NA	NA	NA	NA	NA	NA	NA	NA
21-40 years old	Female	No	No	No	No	No	No	No	No	No	Christian	Primary complete	Negative	DRC	No	No	No	No	Yes	No	No	No	No	No	No	No	No	No	No	No	Yes	0	0	Yes	Yes	Yes	atleastone	No	NA	NA	NA	NA	NA	NA	NA	NA	NA	NA	NA
10-20 years old	Female	No	No	No	No	No	No	No	Yes	No	Christian	Secondary complete	Negative	DRC	No	No	No	No	No	No	No	No	No	No	No	No	Yes	No	No	No	Yes	0	0	Yes	Yes	Yes	atleastone	No	NA	NA	NA	NA	NA	NA	NA	NA	NA	NA	NA
10-20 years old	Female	No	No	No	No	No	No	No	Yes	No	Christian	Primary complete	Negative	DRC	No	No	No	No	No	No	No	No	No	No	No	No	Yes	No	No	No	Yes	0	0	Yes	Yes	Yes	None	No	NA	NA	NA	NA	NA	NA	NA	NA	NA	NA	NA
10-20 years old	Female	No	No	No	No	No	No	No	Yes	No	Christian	Primary complete	Negative	DRC	No	No	Yes	No	No	No	No	No	No	No	No	No	Yes	No	No	No	Yes	0	0	Yes	Yes	Yes	atleastone	No	NA	NA	NA	NA	NA	NA	NA	NA	NA	NA	NA
21-40 years old	Female	No	No	No	No	No	No	No	No	No	Christian	Primary complete	Negative	DRC	No	No	Yes	No	Yes	No	No	No	No	No	No	No	No	No	No	No	Yes	0	0	Yes	Yes	Yes	atleastone	No	NA	NA	NA	NA	NA	NA	NA	NA	NA	NA	NA
Above 40 years old	Female	No	No	No	No	No	No	No	No	No	Christian	Primary complete	Negative	DRC	No	No	Yes	Yes	Yes	No	No	No	No	No	No	No	No	No	No	No	Yes	0	0	Yes	Yes	Yes	None	No	NA	NA	NA	NA	NA	NA	NA	NA	NA	NA	NA
21-40 years old	Female	No	No	No	No	No	No	No	No	No	Christian	Primary complete	Negative	DRC	No	No	Yes	No	Yes	No	No	No	No	No	No	No	No	No	No	No	Yes	0	0	Yes	Yes	Yes	atleastone	No	NA	NA	NA	NA	NA	NA	NA	NA	NA	NA	NA
21-40 years old	Female	No	No	No	No	No	No	No	Yes	No	Christian	Primary complete	Negative	DRC	No	No	No	No	No	No	No	No	No	No	No	No	Yes	No	No	No	Yes	0	0	Yes	Yes	Yes	atleastone	No	NA	NA	NA	NA	NA	NA	NA	NA	NA	NA	NA
10-20 years old	Female	No	No	No	No	No	No	No	No	No	Christian	Secondary complete	Negative	DRC	No	No	No	No	Yes	No	No	No	No	No	No	No	No	No	No	No	Yes	0	0	Yes	Yes	Yes	atleastone	No	NA	NA	NA	NA	NA	NA	NA	NA	NA	NA	NA
21-40 years old	Female	No	Yes	No	No	No	No	No	No	No	Christian	Secondary complete	Negative	DRC	No	No	No	No	No	No	Yes	No	No	No	No	No	No	No	No	Yes	No	0	0	Yes	Yes	Yes	atleastone	No	NA	NA	NA	NA	NA	NA	NA	NA	NA	NA	NA
21-40 years old	Male	No	No	No	No	Yes	No	No	No	No	Christian	Primary complete	Negative	DRC	No	No	Yes	No	No	No	No	No	No	Yes	No	No	No	No	No	No	No	0	0	Yes	Yes	Yes	atleastone	No	NA	NA	NA	NA	NA	NA	NA	NA	NA	NA	NA
21-40 years old	Male	No	No	No	No	No	No	No	Yes	No	Christian	Secondary complete	Negative	DRC	No	No	No	No	No	No	No	No	No	No	No	No	Yes	No	No	No	Yes	0	0	Yes	Yes	Yes	None	No	NA	NA	NA	NA	NA	NA	NA	NA	NA	NA	NA
21-40 years old	Female	No	No	No	No	No	No	No	No	No	Christian	Secondary complete	Negative	DRC	No	No	No	No	Yes	No	No	No	No	No	No	No	No	No	No	No	Yes	0	0	Yes	Yes	Yes	None	No	NA	NA	NA	NA	NA	NA	NA	NA	NA	NA	NA
21-40 years old	Male	No	No	No	No	No	No	No	Yes	No	Christian	Primary complete	Negative	DRC	No	No	No	No	No	No	No	No	No	No	No	No	Yes	No	No	No	Yes	0	0	Yes	Yes	Yes	None	No	NA	NA	NA	NA	NA	NA	NA	NA	NA	NA	NA
21-40 years old	Female	No	No	No	No	No	No	No	No	No	Christian	Primary incomplete	Negative	DRC	No	No	No	No	Yes	No	No	No	No	No	No	No	No	No	No	No	Yes	0	0	Yes	Yes	Yes	atleastone	No	NA	NA	NA	NA	NA	NA	NA	NA	NA	NA	NA
21-40 years old	Male	No	Yes	No	No	No	No	No	No	No	Christian	Secondary complete	Negative	DRC	No	No	No	No	No	No	Yes	No	No	No	No	No	No	No	No	Yes	No	0	0	Yes	Yes	Yes	None	No	NA	NA	NA	NA	NA	NA	NA	NA	NA	NA	NA
21-40 years old	Female	No	No	No	No	No	No	No	No	No	Christian	Primary incomplete	Negative	DRC	No	No	No	No	Yes	No	No	No	No	No	No	No	No	No	No	No	Yes	0	0	Yes	Yes	Yes	atleastone	No	NA	NA	NA	NA	NA	NA	NA	NA	NA	NA	NA
21-40 years old	Female	No	No	No	No	No	No	No	No	No	Christian	No education	Negative	DRC	No	No	No	No	Yes	No	No	No	No	No	No	No	No	No	No	No	Yes	0	0	No	No	No	atleastone	No	NA	NA	NA	NA	NA	NA	NA	NA	NA	NA	NA
21-40 years old	Female	No	No	No	No	No	No	No	No	No	Christian	No education	Negative	DRC	No	No	Yes	No	Yes	No	No	No	No	No	No	No	No	No	No	No	Yes	0	0	Yes	Yes	Yes	atleastone	No	NA	NA	NA	NA	NA	NA	NA	NA	NA	NA	NA
Above 40 years old	Female	No	No	No	No	No	No	No	No	No	Christian	Primary complete	Negative	DRC	No	No	No	No	Yes	No	No	No	No	No	No	No	No	No	No	No	Yes	0	0	Yes	Yes	Yes	atleastone	No	NA	NA	NA	NA	NA	NA	NA	NA	NA	NA	NA
21-40 years old	Female	No	No	No	No	No	No	No	No	No	Christian	No education	Negative	DRC	No	No	No	No	Yes	No	No	No	No	No	No	No	No	No	No	No	Yes	0	0	Yes	Yes	Yes	atleastone	No	NA	NA	NA	NA	NA	NA	NA	NA	NA	NA	NA
21-40 years old	Male	No	No	No	No	No	No	No	No	Yes	Christian	Postgraduate complete	Negative	DRC	No	No	No	No	No	No	No	No	No	No	No	No	No	Yes	No	Yes	No	0	0	Yes	Yes	Yes	None	No	NA	NA	NA	NA	NA	NA	NA	NA	NA	NA	NA
21-40 years old	Female	No	No	No	No	No	No	No	No	No	Christian	No education	Negative	DRC	No	No	No	No	Yes	No	No	No	No	No	No	No	No	No	No	No	Yes	0	0	Yes	Yes	Yes	atleastone	No	NA	NA	NA	NA	NA	NA	NA	NA	NA	NA	NA
10-20 years old	Male	No	No	No	No	Yes	No	No	No	No	Christian	Primary complete	Negative	DRC	Yes	No	No	Yes	No	No	No	No	No	Yes	No	No	No	No	No	No	No	0	0	Yes	Yes	Yes	atleastone	No	NA	NA	NA	NA	NA	NA	NA	NA	NA	NA	NA
Above 40 years old	Male	No	Yes	No	No	No	No	No	No	No	Christian	Secondary complete	Negative	DRC	No	No	Yes	No	No	No	Yes	No	No	No	No	No	No	No	No	Yes	No	0	0	Yes	Yes	Yes	atleastone	No	NA	NA	NA	NA	NA	NA	NA	NA	NA	NA	NA
10-20 years old	Female	No	No	No	No	No	No	No	Yes	No	Christian	Primary complete	Negative	DRC	No	Yes	No	No	No	No	No	No	No	No	No	No	Yes	No	No	No	Yes	0	0	Yes	Yes	Yes	None	No	NA	NA	NA	NA	NA	NA	NA	NA	NA	NA	NA
Above 40 years old	Male	No	No	No	No	No	No	No	No	No	Christian	Primary complete	Negative	DRC	No	No	No	Yes	Yes	No	No	No	No	No	No	No	No	No	No	No	Yes	0	0	Yes	Yes	Yes	atleastone	No	NA	NA	NA	NA	NA	NA	NA	NA	NA	NA	NA
21-40 years old	Female	No	No	No	No	No	No	No	No	No	Christian	Primary incomplete	Negative	DRC	No	No	No	No	Yes	No	No	No	No	No	No	No	No	No	No	No	Yes	0	0	Yes	Yes	Yes	atleastone	No	NA	NA	NA	NA	NA	NA	NA	NA	NA	NA	NA
21-40 years old	Male	No	No	No	No	No	No	No	No	No	Christian	Secondary complete	Negative	DRC	No	No	No	No	Yes	No	No	No	No	No	No	No	No	No	No	No	Yes	0	0	Yes	Yes	Yes	atleastone	No	NA	NA	NA	NA	NA	NA	NA	NA	NA	NA	NA
Above 40 years old	Female	No	No	No	No	No	No	No	No	No	Christian	Primary incomplete	Negative	DRC	No	No	No	No	Yes	No	No	No	No	No	No	No	No	No	No	No	Yes	0	0	Yes	Yes	Yes	None	No	NA	NA	NA	NA	NA	NA	NA	NA	NA	NA	NA
21-40 years old	Male	No	No	No	No	No	No	No	No	Yes	Christian	Secondary complete	Negative	DRC	No	No	No	No	No	No	No	No	No	No	No	No	No	Yes	No	Yes	No	0	0	Yes	Yes	Yes	None	No	NA	NA	NA	NA	NA	NA	NA	NA	NA	NA	NA
10-20 years old	Male	No	No	No	No	No	No	No	Yes	No	Christian	Primary complete	Negative	DRC	No	No	No	No	No	No	No	No	No	No	No	No	Yes	No	No	No	Yes	0	0	Yes	Yes	Yes	None	No	NA	NA	NA	NA	NA	NA	NA	NA	NA	NA	NA
21-40 years old	Female	No	No	No	No	No	No	No	No	No	Christian	Primary complete	Negative	DRC	No	No	No	No	Yes	No	No	No	No	No	No	No	No	No	No	No	Yes	0	0	Yes	Yes	Yes	atleastone	No	NA	NA	NA	NA	NA	NA	NA	NA	NA	NA	NA
21-40 years old	Male	No	Yes	No	No	No	No	No	No	No	Christian	Secondary complete	Negative	DRC	No	No	Yes	No	No	No	Yes	No	No	No	No	No	No	No	No	Yes	No	0	0	Yes	Yes	Yes	atleastone	No	NA	NA	NA	NA	NA	NA	NA	NA	NA	NA	NA
Above 40 years old	Female	No	No	No	No	No	No	No	No	No	Muslim	Primary complete	Negative	DRC	No	No	No	No	Yes	No	No	No	No	No	No	No	No	No	No	No	Yes	0	0	Yes	Yes	Yes	atleastone	No	NA	NA	NA	NA	NA	NA	NA	NA	NA	NA	NA
21-40 years old	Female	No	No	Yes	No	No	No	No	No	No	Christian	Primary complete	Negative	DRC	No	No	No	No	No	No	No	Yes	No	No	No	No	No	No	No	Yes	No	0	0	Yes	Yes	Yes	atleastone	No	NA	NA	NA	NA	NA	NA	NA	NA	NA	NA	NA
21-40 years old	Female	No	No	No	No	No	No	No	No	No	Christian	Tertiary complete	Negative	DRC	No	No	No	No	Yes	No	No	No	No	No	No	No	No	No	No	No	Yes	0	0	Yes	Yes	Yes	atleastone	No	NA	NA	NA	NA	NA	NA	NA	NA	NA	NA	NA
21-40 years old	Male	No	No	No	No	No	No	No	No	Yes	Christian	Secondary complete	Negative	DRC	No	No	No	No	No	No	No	No	No	No	No	No	No	Yes	No	Yes	No	0	0	Yes	Yes	Yes	None	No	NA	NA	NA	NA	NA	NA	NA	NA	NA	NA	NA
21-40 years old	Female	No	No	No	No	No	No	No	Yes	No	Christian	Secondary complete	Negative	DRC	No	No	No	No	No	No	No	No	No	No	No	No	Yes	No	No	No	Yes	0	0	Yes	Yes	Yes	atleastone	No	NA	NA	NA	NA	NA	NA	NA	NA	NA	NA	NA
10-20 years old	Female	No	No	No	No	No	No	No	No	No	Christian	No education	Negative	DRC	No	No	No	No	Yes	No	No	No	No	No	No	No	No	No	No	No	Yes	0	0	Yes	Yes	Yes	None	No	NA	NA	NA	NA	NA	NA	NA	NA	NA	NA	NA
10-20 years old	Female	No	No	No	No	No	No	No	Yes	No	Christian	Primary complete	Negative	DRC	No	No	Yes	No	No	No	No	No	No	No	No	No	Yes	No	No	No	Yes	0	0	Yes	Yes	Yes	None	No	NA	NA	NA	NA	NA	NA	NA	NA	NA	NA	NA
21-40 years old	Male	No	Yes	No	No	No	No	No	No	No	Christian	Tertiary complete	Negative	DRC	No	No	No	No	No	No	Yes	No	No	No	No	No	No	No	No	Yes	No	0	0	Yes	Yes	Yes	atleastone	No	NA	NA	NA	NA	NA	NA	NA	NA	NA	NA	NA
Above 40 years old	Female	No	No	No	No	No	No	No	No	No	Christian	Primary complete	Negative	DRC	No	No	No	No	Yes	No	No	No	No	No	No	No	No	No	No	No	Yes	0	0	Yes	Yes	Yes	None	No	NA	NA	NA	NA	NA	NA	NA	NA	NA	NA	NA
21-40 years old	Female	No	No	No	No	No	No	No	Yes	No	Christian	Secondary complete	Negative	DRC	No	No	No	No	Yes	No	No	No	No	No	No	No	Yes	No	No	No	Yes	0	0	Yes	Yes	Yes	None	No	NA	NA	NA	NA	NA	NA	NA	NA	NA	NA	NA
21-40 years old	Male	No	No	No	No	No	No	No	No	No	Christian	Secondary complete	Negative	DRC	No	No	No	No	Yes	No	No	No	No	No	No	No	No	No	No	No	Yes	0	0	Yes	Yes	Yes	None	No	NA	NA	NA	NA	NA	NA	NA	NA	NA	NA	NA
10-20 years old	Male	No	No	No	No	No	No	No	Yes	No	Christian	Primary complete	Negative	DRC	No	No	No	No	No	No	No	No	No	No	No	No	Yes	No	No	No	Yes	0	0	Yes	Yes	Yes	None	No	NA	NA	NA	NA	NA	NA	NA	NA	NA	NA	NA
Above 40 years old	Female	No	No	No	No	No	No	No	No	No	Christian	Secondary complete	Negative	DRC	No	No	No	No	Yes	No	No	No	No	No	No	No	No	No	No	No	Yes	0	0	Yes	Yes	Yes	atleastone	No	NA	NA	NA	NA	NA	NA	NA	NA	NA	NA	NA
21-40 years old	Female	No	No	No	No	No	No	No	No	No	Christian	Secondary complete	Negative	DRC	No	No	No	No	Yes	No	No	No	No	No	No	No	No	No	No	No	Yes	0	0	Yes	Yes	Yes	atleastone	No	NA	NA	NA	NA	NA	NA	NA	NA	NA	NA	NA
Above 40 years old	Male	No	No	No	No	No	No	No	No	No	Christian	Primary complete	Negative	DRC	No	No	No	No	Yes	No	No	No	No	No	No	No	No	No	No	No	Yes	0	0	Yes	Yes	Yes	atleastone	No	NA	NA	NA	NA	NA	NA	NA	NA	NA	NA	NA
10-20 years old	Female	No	No	No	No	No	No	No	No	No	Christian	Primary complete	Negative	DRC	No	No	No	No	Yes	No	No	No	No	No	No	No	No	No	No	No	Yes	0	0	Yes	Yes	Yes	atleastone	No	NA	NA	NA	NA	NA	NA	NA	NA	NA	NA	NA
21-40 years old	Female	No	No	No	No	No	No	No	No	No	Christian	Secondary complete	Negative	DRC	No	No	No	No	Yes	No	No	No	No	No	No	No	No	No	No	No	Yes	0	0	Yes	Yes	Yes	None	No	NA	NA	NA	NA	NA	NA	NA	NA	NA	NA	NA
21-40 years old	Female	No	No	No	No	No	No	No	No	No	Christian	Secondary complete	Negative	DRC	No	No	No	No	Yes	No	No	No	No	No	No	No	No	No	No	No	Yes	0	0	Yes	Yes	Yes	atleastone	No	NA	NA	NA	NA	NA	NA	NA	NA	NA	NA	NA
21-40 years old	Female	No	No	No	No	No	No	No	No	No	Christian	Secondary complete	Negative	DRC	No	No	No	No	Yes	No	No	No	No	No	No	No	No	No	No	No	Yes	0	0	Yes	Yes	Yes	atleastone	No	NA	NA	NA	NA	NA	NA	NA	NA	NA	NA	NA
Above 40 years old	Female	No	No	No	No	No	No	No	No	No	Christian	Primary complete	Negative	DRC	No	Yes	Yes	No	Yes	No	No	No	No	No	No	No	No	No	No	No	Yes	0	0	No	No	No	None	No	NA	NA	NA	NA	NA	NA	NA	NA	NA	NA	NA
10-20 years old	Female	No	No	No	No	No	No	No	No	Yes	Christian	Primary complete	Negative	DRC	No	No	No	No	No	No	No	No	No	No	No	No	No	Yes	No	Yes	No	0	0	Yes	Yes	Yes	atleastone	No	NA	NA	NA	NA	NA	NA	NA	NA	NA	NA	NA
10-20 years old	Female	No	No	No	No	No	No	No	No	Yes	Christian	Primary complete	Negative	DRC	No	No	No	No	No	No	No	No	No	No	No	No	No	Yes	No	Yes	No	0	0	Yes	Yes	Yes	atleastone	No	NA	NA	NA	NA	NA	NA	NA	NA	NA	NA	NA
10-20 years old	Male	No	No	No	No	No	No	No	No	Yes	Christian	Primary complete	Negative	DRC	No	No	Yes	No	No	No	No	No	No	No	No	No	No	Yes	No	Yes	No	0	0	Yes	Yes	Yes	atleastone	No	NA	NA	NA	NA	NA	NA	NA	NA	NA	NA	NA
10-20 years old	Female	No	No	No	No	No	No	No	No	Yes	Christian	No education	Negative	DRC	No	No	No	No	No	No	No	No	No	No	No	No	No	Yes	No	Yes	No	0	0	Yes	Yes	Yes	atleastone	No	NA	NA	NA	NA	NA	NA	NA	NA	NA	NA	NA
21-40 years old	Female	No	No	No	No	No	No	No	No	No	Muslim	Primary complete	Negative	DRC	No	No	No	No	Yes	No	No	No	No	No	No	No	No	No	No	No	Yes	0	0	Yes	Yes	Yes	atleastone	No	NA	NA	NA	NA	NA	NA	NA	NA	NA	NA	NA
10-20 years old	Male	No	No	No	No	No	No	No	No	Yes	Muslim	Primary complete	Negative	DRC	No	No	No	No	No	No	No	No	No	No	No	No	No	Yes	No	Yes	No	0	0	Yes	Yes	Yes	atleastone	No	NA	NA	NA	NA	NA	NA	NA	NA	NA	NA	NA
Above 40 years old	Female	No	No	No	No	No	No	No	No	No	Christian	No education	Negative	DRC	No	No	No	No	Yes	No	No	No	No	No	No	No	No	No	No	No	Yes	0	0	Yes	Yes	Yes	atleastone	No	NA	NA	NA	NA	NA	NA	NA	NA	NA	NA	NA
21-40 years old	Female	No	No	No	No	No	No	No	No	No	Christian	Primary incomplete	Negative	DRC	No	No	No	No	Yes	No	No	No	No	No	No	No	No	No	No	No	Yes	0	0	Yes	Yes	Yes	None	No	NA	NA	NA	NA	NA	NA	NA	NA	NA	NA	NA
Above 40 years old	Male	No	No	Yes	No	No	No	No	No	No	Christian	Primary complete	Negative	DRC	No	No	No	No	No	No	No	Yes	No	No	No	No	No	No	No	Yes	No	0	0	No	No	No	atleastone	No	NA	NA	NA	NA	NA	NA	NA	NA	NA	NA	NA
21-40 years old	Female	No	No	No	No	No	No	No	No	No	Christian	Primary complete	Negative	DRC	No	No	No	No	Yes	No	No	No	No	No	No	No	No	No	No	No	Yes	0	0	Yes	Yes	Yes	atleastone	No	NA	NA	NA	NA	NA	NA	NA	NA	NA	NA	NA
Above 40 years old	Female	No	No	No	No	No	No	No	No	No	Christian	Primary complete	Negative	DRC	No	No	No	No	Yes	No	No	No	No	No	No	No	No	No	No	No	Yes	0	0	Yes	Yes	Yes	atleastone	No	NA	NA	NA	NA	NA	NA	NA	NA	NA	NA	NA
Above 40 years old	Female	No	No	No	No	No	No	No	No	No	Christian	No education	Negative	DRC	No	Yes	Yes	No	Yes	No	No	No	No	No	No	No	No	No	No	No	Yes	0	0	Yes	Yes	Yes	None	No	NA	NA	NA	NA	NA	NA	NA	NA	NA	NA	NA
Above 40 years old	Female	No	No	No	No	No	No	No	No	No	Christian	Tertiary complete	Negative	DRC	No	No	No	No	Yes	No	No	No	No	No	No	No	No	No	No	No	Yes	0	0	Yes	Yes	Yes	None	No	NA	NA	NA	NA	NA	NA	NA	NA	NA	NA	NA
Above 40 years old	Female	No	No	No	No	No	No	No	No	No	Christian	Secondary complete	Negative	DRC	No	No	No	No	Yes	No	No	No	No	No	No	No	No	No	No	No	Yes	0	0	Yes	Yes	Yes	atleastone	No	NA	NA	NA	NA	NA	NA	NA	NA	NA	NA	NA
21-40 years old	Female	No	No	No	No	No	No	No	Yes	No	Christian	Secondary complete	Negative	DRC	No	No	No	No	No	No	No	No	No	No	No	No	Yes	No	No	No	Yes	0	0	Yes	Yes	Yes	atleastone	No	NA	NA	NA	NA	NA	NA	NA	NA	NA	NA	NA
21-40 years old	Female	No	No	No	No	No	No	No	No	Yes	Christian	Secondary complete	Negative	DRC	No	No	No	No	No	No	No	No	No	No	No	No	No	Yes	No	Yes	No	0	0	Yes	Yes	Yes	None	No	NA	NA	NA	NA	NA	NA	NA	NA	NA	NA	NA
10-20 years old	Female	No	No	No	No	No	No	No	No	No	Christian	Primary complete	Negative	DRC	No	No	No	No	Yes	No	No	No	No	No	No	No	No	No	No	No	Yes	0	0	Yes	Yes	Yes	None	No	NA	NA	NA	NA	NA	NA	NA	NA	NA	NA	NA
21-40 years old	Female	No	No	No	No	No	No	No	No	Yes	Christian	Secondary complete	Negative	DRC	No	No	No	No	No	No	No	No	No	No	No	No	No	Yes	No	Yes	No	0	0	Yes	Yes	Yes	None	No	NA	NA	NA	NA	NA	NA	NA	NA	NA	NA	NA
Above 40 years old	Male	No	Yes	No	No	No	No	No	No	Yes	Christian	Secondary complete	Negative	DRC	No	No	Yes	No	No	No	Yes	No	No	No	No	No	No	Yes	No	Yes	No	0	0	Yes	Yes	Yes	None	No	NA	NA	NA	NA	NA	NA	NA	NA	NA	NA	NA
21-40 years old	Male	No	No	No	No	No	No	No	Yes	No	Christian	Secondary complete	Negative	DRC	No	No	Yes	No	No	No	No	No	No	No	No	No	Yes	No	No	No	Yes	0	0	Yes	Yes	Yes	None	No	NA	NA	NA	NA	NA	NA	NA	NA	NA	NA	NA
10-20 years old	Female	No	No	No	No	No	No	No	Yes	No	Christian	Secondary complete	Negative	DRC	No	No	Yes	No	No	No	No	No	No	No	No	No	Yes	No	No	No	Yes	0	0	Yes	Yes	Yes	None	No	NA	NA	NA	NA	NA	NA	NA	NA	NA	NA	NA
21-40 years old	Female	No	No	No	No	No	No	No	No	No	Christian	Primary incomplete	Negative	DRC	No	No	No	No	Yes	No	No	No	No	No	No	No	No	No	No	No	Yes	0	0	Yes	Yes	Yes	atleastone	No	NA	NA	NA	NA	NA	NA	NA	NA	NA	NA	NA
Above 40 years old	Female	No	No	No	No	No	No	No	No	No	Muslim	Secondary complete	Negative	DRC	No	No	Yes	No	Yes	No	No	No	No	No	No	No	No	No	No	No	Yes	0	0	Yes	Yes	Yes	atleastone	No	NA	NA	NA	NA	NA	NA	NA	NA	NA	NA	NA
21-40 years old	Female	No	No	No	No	No	No	No	No	No	Christian	No education	Negative	DRC	No	No	No	No	Yes	No	No	No	No	No	No	No	No	No	No	No	Yes	0	0	Yes	Yes	Yes	atleastone	No	NA	NA	NA	NA	NA	NA	NA	NA	NA	NA	NA
21-40 years old	Female	No	No	No	No	No	No	No	No	No	Christian	Secondary complete	Negative	DRC	No	No	No	No	Yes	No	No	No	No	No	No	No	No	No	No	No	Yes	0	0	Yes	Yes	Yes	atleastone	No	NA	NA	NA	NA	NA	NA	NA	NA	NA	NA	NA
21-40 years old	Female	No	No	No	No	No	No	No	No	No	Christian	Secondary complete	Negative	DRC	No	No	Yes	No	Yes	No	No	No	No	No	No	No	No	No	No	No	Yes	0	0	No	No	No	atleastone	No	NA	NA	NA	NA	NA	NA	NA	NA	NA	NA	NA
10-20 years old	Female	No	No	No	No	No	No	No	No	No	Christian	Primary complete	Negative	DRC	No	No	Yes	No	Yes	No	No	No	No	No	No	No	No	No	No	No	Yes	0	0	Yes	Yes	Yes	atleastone	No	NA	NA	NA	NA	NA	NA	NA	NA	NA	NA	NA
21-40 years old	Male	No	Yes	No	No	No	No	No	No	No	Christian	Tertiary complete	Negative	DRC	No	No	No	No	No	No	Yes	No	No	No	No	No	No	No	No	Yes	No	0	0	No	No	No	None	No	NA	NA	NA	NA	NA	NA	NA	NA	NA	NA	NA
21-40 years old	Male	No	No	No	No	No	No	No	Yes	No	Christian	Postgraduate complete	Negative	DRC	No	No	No	No	No	No	No	No	No	No	No	No	Yes	No	No	No	Yes	0	0	Yes	Yes	Yes	None	No	NA	NA	NA	NA	NA	NA	NA	NA	NA	NA	NA
21-40 years old	Female	No	No	No	No	No	No	No	No	No	Christian	Tertiary complete	Negative	DRC	No	No	Yes	No	Yes	No	No	No	No	No	No	No	No	No	No	No	Yes	0	0	Yes	Yes	Yes	atleastone	No	NA	NA	NA	NA	NA	NA	NA	NA	NA	NA	NA
21-40 years old	Female	No	No	No	No	No	No	No	No	No	Christian	Secondary complete	Negative	DRC	No	No	No	No	Yes	No	No	No	No	No	No	No	No	No	No	No	Yes	0	0	Yes	Yes	Yes	atleastone	No	NA	NA	NA	NA	NA	NA	NA	NA	NA	NA	NA
10-20 years old	Male	No	No	No	No	No	No	No	Yes	No	Christian	Primary complete	Negative	DRC	No	No	No	No	No	No	No	No	No	No	No	No	Yes	No	No	No	Yes	0	0	Yes	Yes	Yes	None	No	NA	NA	NA	NA	NA	NA	NA	NA	NA	NA	NA
21-40 years old	Female	No	No	No	No	No	No	No	No	No	Christian	No education	Negative	DRC	No	No	Yes	No	Yes	No	No	No	No	No	No	No	No	No	No	No	Yes	0	0	Yes	Yes	Yes	atleastone	No	NA	NA	NA	NA	NA	NA	NA	NA	NA	NA	NA
21-40 years old	Female	No	No	No	No	No	No	No	No	No	Christian	Primary complete	Negative	DRC	No	No	Yes	No	Yes	No	No	No	No	No	No	No	No	No	No	No	Yes	0	0	Yes	Yes	Yes	atleastone	No	NA	NA	NA	NA	NA	NA	NA	NA	NA	NA	NA
10-20 years old	Male	No	No	No	No	No	No	No	No	No	Christian	Primary complete	Negative	DRC	No	No	Yes	No	Yes	No	No	No	No	No	No	No	No	No	No	No	Yes	0	0	No	No	No	atleastone	No	NA	NA	NA	NA	NA	NA	NA	NA	NA	NA	NA
21-40 years old	Female	No	No	No	No	No	No	No	No	No	Christian	Secondary complete	Negative	DRC	No	No	No	No	Yes	No	No	No	No	No	No	No	No	No	No	No	Yes	0	0	Yes	Yes	Yes	atleastone	No	NA	NA	NA	NA	NA	NA	NA	NA	NA	NA	NA
21-40 years old	Male	No	No	No	No	No	No	No	No	No	Christian	No education	Negative	DRC	No	No	No	No	Yes	No	No	No	No	No	No	No	No	No	No	No	Yes	0	0	Yes	Yes	Yes	atleastone	No	NA	NA	NA	NA	NA	NA	NA	NA	NA	NA	NA
21-40 years old	Male	No	No	No	No	No	No	No	No	No	Christian	No education	Negative	DRC	No	No	Yes	Yes	Yes	No	No	No	No	No	No	No	No	No	No	No	Yes	0	0	Yes	Yes	Yes	atleastone	No	NA	NA	NA	NA	NA	NA	NA	NA	NA	NA	NA
21-40 years old	Female	No	No	No	No	No	No	No	No	No	Christian	No education	Negative	DRC	No	No	No	No	Yes	No	No	No	No	No	No	No	No	No	No	No	Yes	0	0	Yes	Yes	Yes	atleastone	No	NA	NA	NA	NA	NA	NA	NA	NA	NA	NA	NA
Above 40 years old	Female	No	No	No	No	No	No	No	No	No	Christian	Secondary complete	Negative	DRC	No	No	No	No	Yes	No	No	No	No	No	No	No	No	No	No	No	Yes	0	0	Yes	Yes	Yes	atleastone	No	NA	NA	NA	NA	NA	NA	NA	NA	NA	NA	NA
21-40 years old	Female	No	No	No	No	No	No	No	No	No	Christian	Primary complete	Negative	DRC	No	No	Yes	No	Yes	No	No	No	No	No	No	No	No	No	No	No	Yes	0	0	Yes	Yes	Yes	atleastone	No	NA	NA	NA	NA	NA	NA	NA	NA	NA	NA	NA
21-40 years old	Female	No	No	Yes	No	No	No	No	No	No	Christian	Primary complete	Negative	DRC	No	No	No	No	No	No	No	Yes	No	No	No	No	No	No	No	Yes	No	0	0	Yes	Yes	Yes	atleastone	No	NA	NA	NA	NA	NA	NA	NA	NA	NA	NA	NA
21-40 years old	Female	No	No	Yes	No	No	No	No	No	No	Christian	Primary complete	Negative	DRC	No	No	Yes	No	No	No	No	Yes	No	No	No	No	No	No	No	Yes	No	0	0	Yes	Yes	Yes	atleastone	No	NA	NA	NA	NA	NA	NA	NA	NA	NA	NA	NA
Above 40 years old	Female	No	No	No	No	Yes	No	No	No	No	Christian	No education	Negative	DRC	No	No	No	No	No	No	No	No	No	Yes	No	No	No	No	No	No	No	0	0	Yes	Yes	Yes	None	No	NA	NA	NA	NA	NA	NA	NA	NA	NA	NA	NA
Above 40 years old	Male	No	No	No	No	Yes	No	No	No	No	Christian	No education	Negative	DRC	No	No	No	No	No	No	No	No	No	Yes	No	No	No	No	No	No	No	0	0	Yes	Yes	Yes	None	No	NA	NA	NA	NA	NA	NA	NA	NA	NA	NA	NA
21-40 years old	Female	No	Yes	No	No	No	No	No	No	No	Christian	Secondary complete	Negative	DRC	No	No	No	No	No	No	Yes	No	No	No	No	No	No	No	No	Yes	No	0	0	Yes	Yes	Yes	None	No	NA	NA	NA	NA	NA	NA	NA	NA	NA	NA	NA
Above 40 years old	Male	No	No	No	No	No	No	No	No	No	Christian	Primary complete	Negative	DRC	No	No	No	No	Yes	No	No	No	No	No	No	No	No	No	No	No	Yes	0	0	Yes	Yes	Yes	atleastone	No	NA	NA	NA	NA	NA	NA	NA	NA	NA	NA	NA
10-20 years old	Female	No	No	No	No	No	No	No	Yes	No	Christian	Primary complete	Negative	DRC	No	No	No	No	No	No	No	No	No	No	No	No	Yes	No	No	No	Yes	0	0	Yes	Yes	Yes	None	No	NA	NA	NA	NA	NA	NA	NA	NA	NA	NA	NA
Above 40 years old	Male	No	No	No	No	No	No	No	No	No	Christian	Secondary complete	Negative	DRC	No	No	Yes	No	Yes	No	No	No	No	No	No	No	No	No	No	No	Yes	0	0	No	No	No	atleastone	No	NA	NA	NA	NA	NA	NA	NA	NA	NA	NA	NA
Above 40 years old	Female	No	No	No	No	No	No	No	No	No	Christian	No education	Negative	DRC	No	No	Yes	No	Yes	No	No	No	No	No	No	No	No	No	No	No	Yes	0	0	Yes	Yes	Yes	atleastone	No	NA	NA	NA	NA	NA	NA	NA	NA	NA	NA	NA
Above 40 years old	Female	No	No	No	No	No	No	No	No	No	Christian	Secondary complete	Negative	DRC	No	No	No	No	Yes	No	No	No	No	No	No	No	No	No	No	No	Yes	0	0	Yes	Yes	Yes	atleastone	No	NA	NA	NA	NA	NA	NA	NA	NA	NA	NA	NA
Above 40 years old	Female	No	No	No	No	No	No	No	No	No	Christian	No education	Negative	DRC	No	No	No	No	Yes	No	No	No	No	No	No	No	No	No	No	No	Yes	0	0	No	No	No	atleastone	No	NA	NA	NA	NA	NA	NA	NA	NA	NA	NA	NA
21-40 years old	Female	No	Yes	No	No	No	No	No	No	No	Christian	Secondary complete	Negative	DRC	No	No	No	No	No	No	Yes	No	No	No	No	No	No	No	No	Yes	No	0	2	Yes	Yes	Yes	atleastone	Yes	Healthcare workers	NA	NA	NA	NA	NA	NA	NA	NA	NA	NA
Above 40 years old	Female	No	No	No	No	No	No	No	No	No	Christian	Primary complete	Negative	DRC	No	No	No	No	Yes	No	No	No	No	No	No	No	No	No	No	No	Yes	0	0	Yes	Yes	Yes	atleastone	No	NA	NA	NA	NA	NA	NA	NA	NA	NA	NA	NA
21-40 years old	Female	No	No	No	No	No	No	No	No	No	Christian	Secondary complete	Negative	DRC	No	No	Yes	No	Yes	No	No	No	No	No	No	No	No	No	No	No	Yes	0	0	Yes	Yes	Yes	atleastone	No	NA	NA	NA	NA	NA	NA	NA	NA	NA	NA	NA
21-40 years old	Male	No	Yes	No	No	No	No	No	No	No	Christian	Secondary complete	Negative	DRC	No	No	No	No	No	No	Yes	No	No	No	No	No	No	No	No	Yes	No	0	0	Yes	Yes	Yes	atleastone	No	NA	NA	NA	NA	NA	NA	NA	NA	NA	NA	NA
21-40 years old	Male	No	No	No	No	No	No	No	No	No	No religion	No education	Negative	DRC	No	No	No	No	Yes	No	No	No	No	No	No	No	No	No	No	No	Yes	0	0	Yes	Yes	Yes	None	No	NA	NA	NA	NA	NA	NA	NA	NA	NA	NA	NA
Above 40 years old	Male	No	No	No	No	No	No	No	No	Yes	Muslim	Secondary complete	Positive	DRC	No	No	No	No	No	No	No	No	No	No	No	No	No	Yes	No	Yes	No	1	0	No	No	No	None	No	NA	NA	NA	NA	NA	NA	NA	NA	NA	NA	NA
21-40 years old	Male	No	No	No	No	No	No	No	No	Yes	Christian	Primary complete	Negative	DRC	No	No	No	No	No	No	No	No	No	No	No	No	No	Yes	No	Yes	No	0	0	Yes	Yes	Yes	None	No	NA	NA	NA	NA	NA	NA	NA	NA	NA	NA	NA
21-40 years old	Female	No	No	No	No	No	No	No	No	No	Christian	No education	Negative	DRC	No	No	No	No	Yes	No	No	No	No	No	No	No	No	No	No	No	Yes	0	0	Yes	Yes	Yes	atleastone	No	NA	NA	NA	NA	NA	NA	NA	NA	NA	NA	NA
21-40 years old	Female	No	No	No	No	No	No	No	No	No	Christian	Primary complete	Negative	DRC	No	No	No	No	Yes	No	No	No	No	No	No	No	No	No	No	No	Yes	0	0	Yes	Yes	Yes	atleastone	No	NA	NA	NA	NA	NA	NA	NA	NA	NA	NA	NA
21-40 years old	Female	No	No	No	No	No	No	No	No	No	Christian	No education	Negative	DRC	No	No	Yes	No	Yes	No	No	No	No	No	No	No	No	No	No	No	Yes	0	0	Yes	Yes	Yes	None	No	NA	NA	NA	NA	NA	NA	NA	NA	NA	NA	NA
Above 40 years old	Female	No	No	No	No	Yes	No	No	No	No	Muslim	Primary incomplete	Negative	DRC	No	No	No	No	No	No	No	No	No	Yes	No	No	No	No	No	No	No	0	0	Yes	Yes	Yes	None	No	NA	NA	NA	NA	NA	NA	NA	NA	NA	NA	NA
21-40 years old	Female	No	No	No	No	No	No	No	Yes	No	Christian	Primary complete	Negative	DRC	No	No	No	No	No	No	No	No	No	No	No	No	Yes	No	No	No	Yes	0	0	Yes	Yes	Yes	atleastone	No	NA	NA	NA	NA	NA	NA	NA	NA	NA	NA	NA
21-40 years old	Female	No	No	No	No	No	No	No	No	No	Christian	Primary complete	Negative	DRC	No	No	No	No	Yes	No	No	No	No	No	No	No	No	No	No	No	Yes	0	0	Yes	Yes	Yes	atleastone	No	NA	NA	NA	NA	NA	NA	NA	NA	NA	NA	NA
21-40 years old	Female	No	No	No	No	No	No	No	No	No	Christian	Secondary complete	Negative	DRC	No	No	No	No	Yes	No	No	No	No	No	No	No	No	No	No	No	Yes	0	0	Yes	Yes	Yes	atleastone	No	NA	NA	NA	NA	NA	NA	NA	NA	NA	NA	NA
Above 40 years old	Female	No	No	No	No	No	No	No	No	No	Christian	Primary complete	Negative	DRC	No	No	No	No	Yes	No	No	No	No	No	No	No	No	No	No	No	Yes	0	0	Yes	Yes	Yes	atleastone	No	NA	NA	NA	NA	NA	NA	NA	NA	NA	NA	NA
21-40 years old	Female	No	No	No	No	No	No	No	No	No	Christian	Secondary complete	Negative	DRC	No	No	No	No	Yes	No	No	No	No	No	No	No	No	No	No	No	Yes	0	0	Yes	Yes	Yes	atleastone	No	NA	NA	NA	NA	NA	NA	NA	NA	NA	NA	NA
21-40 years old	Female	No	No	No	No	No	No	No	No	No	Christian	Primary complete	Negative	DRC	No	No	Yes	No	Yes	No	No	No	No	No	No	No	No	No	No	No	Yes	0	0	No	No	No	atleastone	No	NA	NA	NA	NA	NA	NA	NA	NA	NA	NA	NA
10-20 years old	Female	No	No	No	No	No	No	No	No	Yes	Christian	Primary incomplete	Negative	DRC	No	No	Yes	No	No	No	No	No	No	No	No	No	No	Yes	No	Yes	No	0	0	Yes	Yes	Yes	atleastone	No	NA	NA	NA	NA	NA	NA	NA	NA	NA	NA	NA
21-40 years old	Female	No	No	No	No	No	No	No	No	No	Christian	No education	Negative	DRC	No	No	Yes	No	Yes	No	No	No	No	No	No	No	No	No	No	No	Yes	0	0	Yes	Yes	Yes	atleastone	No	NA	NA	NA	NA	NA	NA	NA	NA	NA	NA	NA
21-40 years old	Female	No	No	No	No	No	No	No	No	No	Christian	No education	Negative	DRC	No	No	Yes	No	Yes	No	No	No	No	No	No	No	No	No	No	No	Yes	0	0	Yes	Yes	Yes	atleastone	No	NA	NA	NA	NA	NA	NA	NA	NA	NA	NA	NA
10-20 years old	Female	No	No	No	No	No	No	No	No	No	Christian	Primary complete	Negative	DRC	No	No	No	No	Yes	No	No	No	No	No	No	No	No	No	No	No	Yes	0	0	Yes	Yes	Yes	atleastone	No	NA	NA	NA	NA	NA	NA	NA	NA	NA	NA	NA
10-20 years old	Female	No	No	No	No	No	No	No	No	Yes	Christian	Primary incomplete	Negative	DRC	No	No	No	No	No	No	No	No	No	No	No	No	No	Yes	No	Yes	No	0	0	No	No	No	atleastone	No	NA	NA	NA	NA	NA	NA	NA	NA	NA	NA	NA
21-40 years old	Female	Yes	No	No	No	No	No	No	No	No	Christian	Tertiary complete	Negative	DRC	No	No	No	No	No	Yes	No	No	No	No	No	No	No	No	No	No	No	0	0	Yes	Yes	Yes	atleastone	No	NA	NA	NA	NA	NA	NA	NA	NA	NA	NA	NA
21-40 years old	Female	No	No	No	No	No	No	No	No	No	Christian	Secondary complete	Negative	DRC	No	No	No	No	Yes	No	No	No	No	No	No	No	No	No	No	No	Yes	0	0	No	No	No	atleastone	No	NA	NA	NA	NA	NA	NA	NA	NA	NA	NA	NA
10-20 years old	Female	No	No	No	No	No	No	No	No	Yes	Christian	Secondary complete	Negative	DRC	No	No	No	No	No	No	No	No	No	No	No	No	No	Yes	No	Yes	No	0	0	Yes	Yes	Yes	atleastone	No	NA	NA	NA	NA	NA	NA	NA	NA	NA	NA	NA
10-20 years old	Female	No	No	No	No	No	No	No	Yes	No	Christian	Secondary complete	Negative	DRC	No	No	No	No	No	No	No	No	No	No	No	No	Yes	No	No	No	Yes	0	0	Yes	Yes	Yes	atleastone	No	NA	NA	NA	NA	NA	NA	NA	NA	NA	NA	NA
Above 40 years old	Male	No	No	No	No	No	No	No	No	No	Christian	Primary complete	Negative	DRC	No	No	No	No	Yes	No	No	No	No	No	No	No	No	No	No	No	Yes	0	0	Yes	Yes	Yes	None	No	NA	NA	NA	NA	NA	NA	NA	NA	NA	NA	NA
Above 40 years old	Male	No	Yes	No	No	No	No	No	No	No	Christian	Secondary complete	Negative	DRC	No	No	No	No	No	No	Yes	No	No	No	No	No	No	No	No	Yes	No	0	0	Yes	Yes	Yes	atleastone	No	NA	NA	NA	NA	NA	NA	NA	NA	NA	NA	NA
21-40 years old	Male	No	No	No	No	No	No	No	No	No	Muslim	No education	Negative	DRC	No	No	No	No	Yes	No	No	No	No	No	No	No	No	No	No	No	Yes	0	0	Yes	Yes	Yes	atleastone	No	NA	NA	NA	NA	NA	NA	NA	NA	NA	NA	NA
21-40 years old	Female	No	No	No	No	No	No	No	Yes	No	Christian	Secondary complete	Negative	DRC	No	No	No	No	No	No	No	No	No	No	No	No	Yes	No	No	No	Yes	0	0	Yes	Yes	Yes	atleastone	No	NA	NA	NA	NA	NA	NA	NA	NA	NA	NA	NA
21-40 years old	Male	No	No	No	No	No	No	No	Yes	No	Christian	Tertiary complete	Negative	DRC	No	No	No	No	No	No	No	No	No	No	No	No	Yes	No	No	No	Yes	0	0	Yes	Yes	Yes	atleastone	No	NA	NA	NA	NA	NA	NA	NA	NA	NA	NA	NA
Above 40 years old	Female	No	Yes	No	No	No	No	No	No	No	Christian	Secondary complete	Negative	DRC	No	No	No	No	No	No	Yes	No	No	No	No	No	No	No	No	Yes	No	0	0	Yes	Yes	Yes	atleastone	No	NA	NA	NA	NA	NA	NA	NA	NA	NA	NA	NA
10-20 years old	Female	No	No	No	No	No	No	No	Yes	No	Christian	Primary complete	Negative	DRC	No	No	No	No	No	No	No	No	No	No	No	No	Yes	No	No	No	Yes	0	0	Yes	Yes	Yes	atleastone	No	NA	NA	NA	NA	NA	NA	NA	NA	NA	NA	NA
10-20 years old	Female	No	No	No	No	No	No	No	No	Yes	Muslim	Primary complete	Negative	DRC	No	No	Yes	No	No	No	No	No	No	No	No	No	No	Yes	No	Yes	No	0	0	No	No	No	atleastone	No	NA	NA	NA	NA	NA	NA	NA	NA	NA	NA	NA
21-40 years old	Male	No	No	No	No	No	No	No	No	Yes	Christian	Secondary complete	Negative	DRC	No	No	No	No	No	No	No	No	No	No	No	No	No	Yes	No	Yes	No	0	0	Yes	Yes	Yes	atleastone	No	NA	NA	NA	NA	NA	NA	NA	NA	NA	NA	NA
10-20 years old	Female	No	No	No	No	No	No	No	Yes	No	Christian	Primary complete	Negative	DRC	No	No	No	No	No	No	No	No	No	No	No	No	Yes	No	No	No	Yes	0	0	Yes	Yes	Yes	None	No	NA	NA	NA	NA	NA	NA	NA	NA	NA	NA	NA
21-40 years old	Male	No	No	No	No	No	No	No	No	Yes	Christian	Primary complete	Negative	DRC	No	No	No	No	No	No	No	No	No	No	No	No	No	Yes	No	Yes	No	0	0	Yes	Yes	Yes	None	No	NA	NA	NA	NA	NA	NA	NA	NA	NA	NA	NA
21-40 years old	Female	No	No	No	No	No	No	No	No	No	Christian	Primary complete	Negative	DRC	No	No	No	No	Yes	No	No	No	No	No	No	No	No	No	No	No	Yes	0	0	Yes	Yes	Yes	atleastone	No	NA	NA	NA	NA	NA	NA	NA	NA	NA	NA	NA
10-20 years old	Female	No	No	No	No	No	No	No	Yes	No	Christian	Primary complete	Negative	DRC	No	No	No	No	No	No	No	No	No	No	No	No	Yes	No	No	No	Yes	0	0	Yes	Yes	Yes	None	No	NA	NA	NA	NA	NA	NA	NA	NA	NA	NA	NA
21-40 years old	Male	No	Yes	No	No	No	No	No	No	No	Christian	Secondary complete	Negative	DRC	No	No	Yes	No	No	No	Yes	No	No	No	No	No	No	No	No	Yes	No	0	0	Yes	Yes	Yes	atleastone	No	NA	NA	NA	NA	NA	NA	NA	NA	NA	NA	NA
21-40 years old	Female	No	Yes	No	No	No	No	No	No	No	Christian	Secondary complete	Negative	DRC	No	No	No	No	No	No	Yes	No	No	No	No	No	No	No	No	Yes	No	0	0	Yes	Yes	Yes	None	No	NA	NA	NA	NA	NA	NA	NA	NA	NA	NA	NA
10-20 years old	Female	No	No	No	No	No	No	No	No	No	Christian	No education	Negative	DRC	No	No	No	No	Yes	No	No	No	No	No	No	No	No	No	No	No	Yes	0	0	Yes	Yes	Yes	atleastone	No	NA	NA	NA	NA	NA	NA	NA	NA	NA	NA	NA
10-20 years old	Female	No	No	No	No	No	No	No	Yes	No	Christian	Secondary complete	Negative	DRC	No	No	No	No	No	No	No	No	No	No	No	No	Yes	No	No	No	Yes	0	0	Yes	Yes	Yes	atleastone	No	NA	NA	NA	NA	NA	NA	NA	NA	NA	NA	NA
21-40 years old	Female	No	Yes	No	No	No	No	No	No	No	Christian	Tertiary complete	Negative	DRC	No	Yes	Yes	No	No	No	Yes	No	No	No	No	No	No	No	No	Yes	No	0	0	Yes	Yes	Yes	atleastone	No	NA	NA	NA	NA	NA	NA	NA	NA	NA	NA	NA
21-40 years old	Male	Yes	No	No	No	No	No	No	No	No	Christian	Tertiary complete	Negative	DRC	No	No	No	No	No	Yes	No	No	No	No	No	No	No	No	No	No	No	0	0	Yes	Yes	Yes	atleastone	No	NA	NA	NA	NA	NA	NA	NA	NA	NA	NA	NA
10-20 years old	Female	No	No	No	No	No	No	No	Yes	No	Christian	Secondary complete	Negative	DRC	No	No	No	No	Yes	No	No	No	No	No	No	No	Yes	No	No	No	Yes	0	0	Yes	Yes	Yes	atleastone	No	NA	NA	NA	NA	NA	NA	NA	NA	NA	NA	NA
10-20 years old	Female	No	No	No	No	No	No	No	Yes	No	Christian	Primary complete	Negative	DRC	No	No	No	No	No	No	No	No	No	No	No	No	Yes	No	No	No	Yes	0	0	Yes	Yes	Yes	atleastone	No	NA	NA	NA	NA	NA	NA	NA	NA	NA	NA	NA
10-20 years old	Female	No	No	No	No	No	No	No	No	Yes	Christian	Secondary complete	Negative	DRC	No	No	Yes	No	No	No	No	No	No	No	No	No	No	Yes	No	Yes	No	0	0	Yes	Yes	Yes	atleastone	No	NA	NA	NA	NA	NA	NA	NA	NA	NA	NA	NA
21-40 years old	Female	Yes	No	No	No	No	No	No	No	No	Christian	Tertiary complete	Negative	DRC	No	No	No	No	No	Yes	No	No	No	No	No	No	No	No	No	No	No	0	0	Yes	Yes	Yes	atleastone	No	NA	NA	NA	NA	NA	NA	NA	NA	NA	NA	NA
Above 40 years old	Male	No	No	No	No	No	No	No	No	Yes	Christian	Secondary complete	Negative	DRC	No	No	No	No	No	No	No	No	No	No	No	No	No	Yes	No	Yes	No	0	0	Yes	Yes	Yes	None	No	NA	NA	NA	NA	NA	NA	NA	NA	NA	NA	NA
21-40 years old	Female	No	No	No	No	No	No	No	No	No	Christian	Secondary complete	Negative	DRC	No	No	No	No	Yes	No	No	No	No	No	No	No	No	No	No	No	Yes	0	0	Yes	Yes	Yes	atleastone	No	NA	NA	NA	NA	NA	NA	NA	NA	NA	NA	NA
Above 40 years old	Female	No	No	No	No	No	No	No	No	No	Christian	Secondary complete	Negative	DRC	No	No	No	No	Yes	No	No	No	No	No	No	No	No	No	No	No	Yes	0	0	Yes	Yes	Yes	None	No	NA	NA	NA	NA	NA	NA	NA	NA	NA	NA	NA
21-40 years old	Female	No	No	No	No	No	No	No	No	No	Christian	Secondary complete	Negative	DRC	No	No	No	No	Yes	No	No	No	No	No	No	No	No	No	No	No	Yes	0	0	Yes	Yes	Yes	atleastone	No	NA	NA	NA	NA	NA	NA	NA	NA	NA	NA	NA
21-40 years old	Female	No	No	No	No	No	No	No	No	No	Christian	Primary complete	Negative	DRC	No	No	No	No	Yes	No	No	No	No	No	No	No	No	No	No	No	Yes	0	0	Yes	Yes	Yes	atleastone	No	NA	NA	NA	NA	NA	NA	NA	NA	NA	NA	NA
21-40 years old	Male	No	No	No	No	Yes	No	No	No	No	Christian	Primary incomplete	Negative	DRC	No	No	No	No	No	No	No	No	No	Yes	No	No	No	No	No	No	No	0	0	Yes	Yes	Yes	None	No	NA	NA	NA	NA	NA	NA	NA	NA	NA	NA	NA
21-40 years old	Male	No	Yes	No	No	No	No	No	No	No	Christian	Secondary complete	Negative	DRC	No	No	No	No	No	No	Yes	No	No	No	No	No	No	No	No	Yes	No	0	0	Yes	Yes	Yes	atleastone	No	NA	NA	NA	NA	NA	NA	NA	NA	NA	NA	NA
Above 40 years old	Female	No	No	No	No	No	No	No	No	No	Muslim	No education	Negative	DRC	No	No	No	No	Yes	No	No	No	No	No	No	No	No	No	No	No	Yes	0	0	Yes	Yes	Yes	atleastone	No	NA	NA	NA	NA	NA	NA	NA	NA	NA	NA	NA
10-20 years old	Male	No	No	No	No	No	No	No	Yes	No	Christian	Primary complete	Negative	DRC	No	No	No	No	No	No	No	No	No	No	No	No	Yes	No	No	No	Yes	0	0	Yes	Yes	Yes	None	No	NA	NA	NA	NA	NA	NA	NA	NA	NA	NA	NA
10-20 years old	Female	No	No	No	No	No	No	No	No	No	Christian	Primary complete	Negative	DRC	No	No	No	No	Yes	No	No	No	No	No	No	No	No	No	No	No	Yes	0	0	Yes	Yes	Yes	atleastone	No	NA	NA	NA	NA	NA	NA	NA	NA	NA	NA	NA
21-40 years old	Female	No	No	No	No	No	No	No	No	No	Muslim	Secondary complete	Negative	DRC	No	No	No	No	Yes	No	No	No	No	No	No	No	No	No	No	No	Yes	0	0	Yes	Yes	Yes	atleastone	No	NA	NA	NA	NA	NA	NA	NA	NA	NA	NA	NA
10-20 years old	Female	No	No	No	No	No	No	No	No	No	Christian	Primary complete	Negative	DRC	No	No	No	No	Yes	No	No	No	No	No	No	No	No	No	No	No	Yes	0	0	Yes	Yes	Yes	atleastone	No	NA	NA	NA	NA	NA	NA	NA	NA	NA	NA	NA
21-40 years old	Male	No	No	No	No	No	No	No	No	Yes	Christian	Secondary complete	Negative	DRC	No	No	No	No	No	No	No	No	No	No	No	No	No	Yes	No	Yes	No	0	0	Yes	Yes	Yes	None	No	NA	NA	NA	NA	NA	NA	NA	NA	NA	NA	NA
Above 40 years old	Male	No	No	Yes	No	No	No	No	No	No	Christian	Primary complete	Negative	DRC	No	No	No	No	No	No	No	Yes	No	No	No	No	No	No	No	Yes	No	0	0	Yes	Yes	Yes	atleastone	No	NA	NA	NA	NA	NA	NA	NA	NA	NA	NA	NA
21-40 years old	Female	No	No	No	Yes	No	No	No	No	No	Christian	Primary complete	Negative	DRC	No	No	No	No	Yes	No	No	No	Yes	No	No	No	No	No	No	No	Yes	0	0	Yes	Yes	Yes	None	No	NA	NA	NA	NA	NA	NA	NA	NA	NA	NA	NA
21-40 years old	Female	No	No	No	No	No	No	No	No	No	Christian	Secondary complete	Negative	DRC	No	No	No	No	Yes	No	No	No	No	No	No	No	No	No	No	No	Yes	0	0	Yes	Yes	Yes	atleastone	No	NA	NA	NA	NA	NA	NA	NA	NA	NA	NA	NA
21-40 years old	Female	No	No	No	No	No	No	No	No	No	Christian	Secondary complete	Negative	DRC	No	No	No	No	Yes	No	No	No	No	No	No	No	No	No	No	No	Yes	0	0	Yes	Yes	Yes	atleastone	No	NA	NA	NA	NA	NA	NA	NA	NA	NA	NA	NA
21-40 years old	Female	No	No	No	No	No	No	No	No	No	Christian	Secondary complete	Negative	DRC	No	No	No	No	Yes	No	No	No	No	No	No	No	No	No	No	No	Yes	0	0	Yes	Yes	Yes	atleastone	No	NA	NA	NA	NA	NA	NA	NA	NA	NA	NA	NA
Above 40 years old	Female	No	No	No	No	No	No	No	No	No	Christian	No education	Negative	DRC	No	No	No	No	Yes	No	No	No	No	No	No	No	No	No	No	No	Yes	0	0	Yes	Yes	Yes	None	No	NA	NA	NA	NA	NA	NA	NA	NA	NA	NA	NA
Above 40 years old	Female	No	No	No	No	No	No	No	No	Yes	Muslim	Primary complete	Negative	DRC	No	No	No	No	No	No	No	No	No	No	No	No	No	Yes	No	Yes	No	0	0	Yes	Yes	Yes	None	No	NA	NA	NA	NA	NA	NA	NA	NA	NA	NA	NA
Above 40 years old	Female	No	No	No	No	No	No	No	No	No	Christian	Secondary complete	Negative	DRC	No	No	No	No	Yes	No	No	No	No	No	No	No	No	No	No	No	Yes	0	0	Yes	Yes	Yes	atleastone	No	NA	NA	NA	NA	NA	NA	NA	NA	NA	NA	NA
21-40 years old	Female	No	No	No	No	No	No	No	Yes	No	Christian	Tertiary complete	Negative	DRC	No	No	No	No	No	No	No	No	No	No	No	No	Yes	No	No	No	Yes	0	0	Yes	Yes	Yes	None	No	NA	NA	NA	NA	NA	NA	NA	NA	NA	NA	NA
21-40 years old	Female	No	No	No	No	No	No	No	No	No	Christian	Secondary complete	Negative	DRC	No	No	No	No	Yes	No	No	No	No	No	No	No	No	No	No	No	Yes	0	0	Yes	Yes	Yes	atleastone	No	NA	NA	NA	NA	NA	NA	NA	NA	NA	NA	NA
10-20 years old	Female	No	No	No	No	No	No	No	No	Yes	Christian	Primary incomplete	Negative	DRC	No	No	Yes	No	No	No	No	No	No	No	No	No	No	Yes	No	Yes	No	0	0	Yes	Yes	Yes	atleastone	No	NA	NA	NA	NA	NA	NA	NA	NA	NA	NA	NA
10-20 years old	Female	No	No	No	No	No	No	No	Yes	No	Christian	Secondary complete	Negative	DRC	No	No	No	No	No	No	No	No	No	No	No	No	Yes	No	No	No	Yes	0	0	Yes	Yes	Yes	None	No	NA	NA	NA	NA	NA	NA	NA	NA	NA	NA	NA
21-40 years old	Female	No	Yes	No	No	No	No	No	No	No	Christian	Secondary complete	Negative	DRC	No	No	No	No	No	No	Yes	No	No	No	No	No	No	No	No	Yes	No	0	0	Yes	Yes	Yes	atleastone	No	NA	NA	NA	NA	NA	NA	NA	NA	NA	NA	NA
21-40 years old	Female	No	No	No	No	No	No	No	No	Yes	Christian	Primary complete	Negative	DRC	No	No	No	No	No	No	No	No	No	No	No	No	No	Yes	No	Yes	No	0	0	Yes	Yes	Yes	None	No	NA	NA	NA	NA	NA	NA	NA	NA	NA	NA	NA
21-40 years old	Female	No	No	No	No	No	No	No	No	No	Christian	Secondary complete	Negative	DRC	No	No	No	No	Yes	No	No	No	No	No	No	No	No	No	No	No	Yes	0	0	Yes	Yes	Yes	atleastone	No	NA	NA	NA	NA	NA	NA	NA	NA	NA	NA	NA
10-20 years old	Female	No	No	No	No	No	No	No	Yes	No	Christian	Secondary complete	Negative	DRC	No	No	No	No	No	No	No	No	No	No	No	No	Yes	No	No	No	Yes	0	0	Yes	Yes	Yes	atleastone	No	NA	NA	NA	NA	NA	NA	NA	NA	NA	NA	NA
21-40 years old	Female	No	No	No	No	No	No	No	No	No	Christian	Primary complete	Negative	DRC	Yes	No	No	Yes	Yes	No	No	No	No	No	No	No	No	No	No	No	Yes	0	0	Yes	Yes	Yes	atleastone	No	NA	NA	NA	NA	NA	NA	NA	NA	NA	NA	NA
21-40 years old	Female	No	Yes	No	No	No	No	No	No	No	Christian	Tertiary complete	Negative	DRC	No	No	Yes	No	No	No	Yes	No	No	No	No	No	No	No	No	Yes	No	0	0	No	No	No	atleastone	No	NA	NA	NA	NA	NA	NA	NA	NA	NA	NA	NA
21-40 years old	Female	No	No	No	No	No	No	No	No	No	Christian	Primary complete	Negative	DRC	No	No	No	No	Yes	No	No	No	No	No	No	No	No	No	No	No	Yes	0	0	Yes	Yes	Yes	None	No	NA	NA	NA	NA	NA	NA	NA	NA	NA	NA	NA
21-40 years old	Female	No	No	No	No	No	No	No	No	No	Christian	Primary incomplete	Negative	DRC	No	No	No	No	Yes	No	No	No	No	No	No	No	No	No	No	No	Yes	0	0	Yes	Yes	Yes	atleastone	No	NA	NA	NA	NA	NA	NA	NA	NA	NA	NA	NA
21-40 years old	Female	No	No	No	No	No	No	No	No	No	Christian	Primary incomplete	Negative	DRC	No	No	No	No	Yes	No	No	No	No	No	No	No	No	No	No	No	Yes	0	0	Yes	Yes	Yes	atleastone	No	NA	NA	NA	NA	NA	NA	NA	NA	NA	NA	NA
Above 40 years old	Male	No	No	No	No	No	No	No	No	No	Christian	Primary incomplete	Negative	DRC	No	No	No	No	Yes	No	No	No	No	No	No	No	No	No	No	No	Yes	0	0	Yes	Yes	Yes	None	No	NA	NA	NA	NA	NA	NA	NA	NA	NA	NA	NA
Above 40 years old	Male	No	No	No	No	No	No	No	No	No	Christian	Primary complete	Negative	DRC	Yes	No	No	Yes	Yes	No	No	No	No	No	No	No	No	No	No	No	Yes	0	0	Yes	Yes	Yes	atleastone	No	NA	NA	NA	NA	NA	NA	NA	NA	NA	NA	NA
Above 40 years old	Male	No	No	No	No	No	No	No	No	Yes	Christian	Secondary complete	Negative	DRC	No	No	No	No	No	No	No	No	No	No	No	No	No	Yes	No	Yes	No	0	0	Yes	Yes	Yes	None	No	NA	NA	NA	NA	NA	NA	NA	NA	NA	NA	NA
Above 40 years old	Male	Yes	No	No	No	No	No	No	No	No	Christian	Postgraduate complete	Negative	DRC	No	No	No	No	No	Yes	No	No	No	No	No	No	No	No	No	No	No	0	2	Yes	Yes	Yes	atleastone	Yes	Healthcare workers	NA	NA	NA	NA	NA	NA	NA	NA	NA	NA
21-40 years old	Female	No	No	No	No	No	No	No	No	No	Christian	Secondary complete	Negative	DRC	No	No	No	No	Yes	No	No	No	No	No	No	No	No	No	No	No	Yes	0	0	Yes	Yes	Yes	atleastone	No	NA	NA	NA	NA	NA	NA	NA	NA	NA	NA	NA
21-40 years old	Female	No	No	No	No	No	No	No	No	No	Christian	Primary complete	Negative	DRC	No	No	No	No	Yes	No	No	No	No	No	No	No	No	No	No	No	Yes	0	0	Yes	Yes	Yes	atleastone	No	NA	NA	NA	NA	NA	NA	NA	NA	NA	NA	NA
10-20 years old	Female	No	No	No	No	No	No	No	No	No	Christian	Primary incomplete	Negative	DRC	No	No	No	No	Yes	No	No	No	No	No	No	No	No	No	No	No	Yes	0	0	Yes	Yes	Yes	None	No	NA	NA	NA	NA	NA	NA	NA	NA	NA	NA	NA
Above 40 years old	Male	No	No	No	No	No	No	No	No	No	Christian	Primary incomplete	Negative	DRC	No	No	No	No	Yes	No	No	No	No	No	No	No	No	No	No	No	Yes	0	0	Yes	Yes	Yes	atleastone	No	NA	NA	NA	NA	NA	NA	NA	NA	NA	NA	NA
Above 40 years old	Female	No	No	No	No	No	No	No	No	No	Christian	No education	Negative	DRC	No	No	No	No	Yes	No	No	No	No	No	No	No	No	No	No	No	Yes	0	0	Yes	Yes	Yes	None	No	NA	NA	NA	NA	NA	NA	NA	NA	NA	NA	NA
21-40 years old	Female	No	No	No	No	No	No	No	No	No	Christian	No education	Negative	DRC	No	No	No	No	Yes	No	No	No	No	No	No	No	No	No	No	No	Yes	0	0	Yes	Yes	Yes	None	No	NA	NA	NA	NA	NA	NA	NA	NA	NA	NA	NA
21-40 years old	Female	Yes	No	No	No	No	No	No	No	No	Christian	Tertiary complete	Negative	DRC	No	No	No	No	No	Yes	No	No	No	No	No	No	No	No	No	No	No	0	2	Yes	Yes	Yes	atleastone	Yes	Healthcare workers	NA	NA	NA	NA	NA	NA	NA	NA	NA	NA
Above 40 years old	Male	No	No	Yes	No	No	No	No	No	No	Christian	Secondary complete	Negative	DRC	No	No	No	Yes	No	No	No	Yes	No	No	No	No	No	No	No	Yes	No	0	0	Yes	Yes	Yes	atleastone	No	NA	NA	NA	NA	NA	NA	NA	NA	NA	NA	NA
21-40 years old	Male	No	Yes	No	No	No	No	No	No	No	Christian	Secondary complete	Negative	DRC	No	No	No	No	No	No	Yes	No	No	No	No	No	No	No	No	Yes	No	0	0	Yes	Yes	Yes	atleastone	No	NA	NA	NA	NA	NA	NA	NA	NA	NA	NA	NA
21-40 years old	Male	No	No	No	No	No	No	No	Yes	No	Christian	Secondary complete	Negative	DRC	No	No	No	Yes	No	No	No	No	No	No	No	No	Yes	No	No	No	Yes	0	0	Yes	Yes	Yes	atleastone	No	NA	NA	NA	NA	NA	NA	NA	NA	NA	NA	NA
10-20 years old	Female	No	No	No	No	No	No	No	Yes	No	Christian	Secondary complete	Negative	DRC	No	No	Yes	Yes	No	No	No	No	No	No	No	No	Yes	No	No	No	Yes	0	0	Yes	Yes	Yes	atleastone	No	NA	NA	NA	NA	NA	NA	NA	NA	NA	NA	NA
10-20 years old	Male	No	No	No	No	No	No	No	No	No	Christian	No education	Negative	DRC	No	No	No	No	Yes	No	No	No	No	No	No	No	No	No	No	No	Yes	0	0	Yes	Yes	Yes	None	No	NA	NA	NA	NA	NA	NA	NA	NA	NA	NA	NA
21-40 years old	Female	No	No	No	No	No	No	No	No	No	Christian	No education	Negative	DRC	No	No	Yes	No	Yes	No	No	No	No	No	No	No	No	No	No	No	Yes	0	0	Yes	Yes	Yes	None	No	NA	NA	NA	NA	NA	NA	NA	NA	NA	NA	NA
21-40 years old	Female	No	No	No	No	Yes	No	No	No	No	Christian	Secondary complete	Negative	DRC	No	No	No	No	No	No	No	No	No	Yes	No	No	No	No	No	No	No	0	0	Yes	Yes	Yes	atleastone	No	NA	NA	NA	NA	NA	NA	NA	NA	NA	NA	NA
Above 40 years old	Male	No	No	No	No	Yes	No	No	No	No	Christian	Primary complete	Negative	DRC	No	No	No	No	No	No	No	No	No	Yes	No	No	No	No	No	No	No	0	0	Yes	Yes	Yes	atleastone	No	NA	NA	NA	NA	NA	NA	NA	NA	NA	NA	NA
21-40 years old	Female	No	No	No	No	No	No	No	No	Yes	Muslim	Secondary complete	Negative	DRC	No	No	Yes	No	No	No	No	No	No	No	No	No	No	Yes	No	Yes	No	0	0	Yes	Yes	Yes	atleastone	No	NA	NA	NA	NA	NA	NA	NA	NA	NA	NA	NA
21-40 years old	Male	No	No	No	No	No	No	No	No	No	Christian	Secondary complete	Positive	DRC	No	No	No	No	Yes	No	No	No	No	No	No	No	No	No	No	No	Yes	1	0	Yes	Yes	Yes	None	No	NA	NA	NA	NA	NA	NA	NA	NA	NA	NA	NA
Above 40 years old	Male	No	Yes	No	No	No	No	No	No	No	Christian	Secondary complete	Negative	DRC	No	No	No	No	No	No	Yes	No	No	No	No	No	No	No	No	Yes	No	0	0	Yes	Yes	Yes	atleastone	No	NA	NA	NA	NA	NA	NA	NA	NA	NA	NA	NA
10-20 years old	Male	No	No	No	No	No	No	No	Yes	No	Christian	Primary complete	Negative	DRC	No	No	Yes	No	No	No	No	No	No	No	No	No	Yes	No	No	No	Yes	0	0	Yes	Yes	Yes	None	No	NA	NA	NA	NA	NA	NA	NA	NA	NA	NA	NA
10-20 years old	Female	No	No	No	No	Yes	No	No	No	No	Christian	Primary complete	Negative	DRC	No	No	No	Yes	No	No	No	No	No	Yes	No	No	No	No	No	No	No	0	0	Yes	Yes	Yes	atleastone	No	NA	NA	NA	NA	NA	NA	NA	NA	NA	NA	NA
10-20 years old	Female	No	No	No	No	No	No	No	No	No	Christian	No education	Negative	DRC	No	No	No	No	Yes	No	No	No	No	No	No	No	No	No	No	No	Yes	0	0	Yes	Yes	Yes	None	No	NA	NA	NA	NA	NA	NA	NA	NA	NA	NA	NA
21-40 years old	Male	No	Yes	No	No	No	No	No	No	No	Christian	Secondary complete	Negative	DRC	No	No	No	No	No	No	Yes	No	No	No	No	No	No	No	No	Yes	No	0	0	Yes	Yes	Yes	None	No	NA	NA	NA	NA	NA	NA	NA	NA	NA	NA	NA
21-40 years old	Male	No	No	No	No	No	No	No	Yes	No	Christian	Secondary complete	Negative	DRC	No	No	No	No	No	No	No	No	No	No	No	No	Yes	No	No	No	Yes	0	0	Yes	Yes	Yes	atleastone	No	NA	NA	NA	NA	NA	NA	NA	NA	NA	NA	NA
21-40 years old	Female	No	Yes	No	No	No	No	No	No	No	Christian	Secondary complete	Negative	DRC	No	No	Yes	No	No	No	Yes	No	No	No	No	No	No	No	No	Yes	No	0	0	Yes	Yes	Yes	atleastone	No	NA	NA	NA	NA	NA	NA	NA	NA	NA	NA	NA
Above 40 years old	Male	No	No	No	No	No	No	No	No	No	Christian	Secondary complete	Negative	DRC	No	No	No	No	Yes	No	No	No	No	No	No	No	No	No	No	No	Yes	0	0	Yes	Yes	Yes	atleastone	No	NA	NA	NA	NA	NA	NA	NA	NA	NA	NA	NA
21-40 years old	Female	No	Yes	No	No	No	No	No	No	No	Christian	Secondary complete	Negative	DRC	No	No	No	No	No	No	Yes	No	No	No	No	No	No	No	No	Yes	No	0	0	Yes	Yes	Yes	atleastone	No	NA	NA	NA	NA	NA	NA	NA	NA	NA	NA	NA
21-40 years old	Male	No	Yes	No	No	No	No	No	No	No	Christian	Secondary complete	Negative	DRC	No	No	No	No	No	No	Yes	No	No	No	No	No	No	No	No	Yes	No	0	0	Yes	Yes	Yes	atleastone	No	NA	NA	NA	NA	NA	NA	NA	NA	NA	NA	NA
10-20 years old	Female	No	No	No	No	No	No	No	Yes	No	Christian	Primary incomplete	Negative	DRC	No	No	No	No	No	No	No	No	No	No	No	No	Yes	No	No	No	Yes	0	0	Yes	Yes	Yes	None	No	NA	NA	NA	NA	NA	NA	NA	NA	NA	NA	NA
10-20 years old	Female	No	No	No	No	No	No	No	No	Yes	Christian	Primary complete	Negative	DRC	No	No	No	No	No	No	No	No	No	No	No	No	No	Yes	No	Yes	No	0	0	Yes	Yes	Yes	atleastone	No	NA	NA	NA	NA	NA	NA	NA	NA	NA	NA	NA
10-20 years old	Female	No	No	No	No	No	No	No	No	Yes	Christian	Secondary complete	Negative	DRC	No	No	No	No	No	No	No	No	No	No	No	No	No	Yes	No	Yes	No	0	0	Yes	Yes	Yes	None	No	NA	NA	NA	NA	NA	NA	NA	NA	NA	NA	NA
21-40 years old	Female	No	No	No	No	No	No	No	Yes	No	Muslim	Secondary complete	Negative	DRC	No	No	Yes	No	No	No	No	No	No	No	No	No	Yes	No	No	No	Yes	0	0	Yes	Yes	Yes	atleastone	No	NA	NA	NA	NA	NA	NA	NA	NA	NA	NA	NA
10-20 years old	Female	No	No	No	No	No	No	No	No	Yes	Christian	Primary complete	Negative	DRC	No	No	No	No	No	No	No	No	No	No	No	No	No	Yes	No	Yes	No	0	0	Yes	Yes	Yes	atleastone	No	NA	NA	NA	NA	NA	NA	NA	NA	NA	NA	NA
21-40 years old	Female	No	No	No	No	No	No	No	No	No	Christian	Secondary complete	Negative	DRC	No	No	No	No	Yes	No	No	No	No	No	No	No	No	No	No	No	Yes	0	0	Yes	Yes	Yes	atleastone	No	NA	NA	NA	NA	NA	NA	NA	NA	NA	NA	NA
21-40 years old	Female	No	No	No	No	No	No	No	No	No	Christian	Primary incomplete	Negative	DRC	No	No	Yes	Yes	Yes	No	No	No	No	No	No	No	No	No	No	No	Yes	0	0	No	No	No	atleastone	No	NA	NA	NA	NA	NA	NA	NA	NA	NA	NA	NA
21-40 years old	Female	No	No	No	No	No	No	No	No	No	Christian	Primary complete	Negative	DRC	No	No	Yes	Yes	Yes	No	No	No	No	No	No	No	No	No	No	No	Yes	0	0	Yes	Yes	Yes	atleastone	No	NA	NA	NA	NA	NA	NA	NA	NA	NA	NA	NA
21-40 years old	Female	No	No	No	No	No	No	No	No	No	Christian	Primary incomplete	Negative	DRC	No	No	No	No	Yes	No	No	No	No	No	No	No	No	No	No	No	Yes	0	0	Yes	Yes	Yes	atleastone	No	NA	NA	NA	NA	NA	NA	NA	NA	NA	NA	NA
10-20 years old	Male	No	No	No	No	No	No	No	No	No	Christian	Primary incomplete	Negative	DRC	No	No	No	No	Yes	No	No	No	No	No	No	No	No	No	No	No	Yes	0	0	Yes	Yes	Yes	None	No	NA	NA	NA	NA	NA	NA	NA	NA	NA	NA	NA
21-40 years old	Female	No	No	No	No	No	No	No	No	No	Christian	Secondary complete	Negative	DRC	No	No	Yes	No	Yes	No	No	No	No	No	No	No	No	No	No	No	Yes	0	0	Yes	Yes	Yes	atleastone	No	NA	NA	NA	NA	NA	NA	NA	NA	NA	NA	NA
Above 40 years old	Male	No	Yes	No	No	No	No	No	No	No	Christian	Tertiary complete	Negative	DRC	No	No	No	No	No	No	Yes	No	No	No	No	No	No	No	No	Yes	No	0	0	Yes	Yes	Yes	atleastone	No	NA	NA	NA	NA	NA	NA	NA	NA	NA	NA	NA
21-40 years old	Female	No	No	No	No	No	No	No	No	No	Christian	Primary complete	Negative	DRC	No	No	Yes	No	Yes	No	No	No	No	No	No	No	No	No	No	No	Yes	0	0	Yes	Yes	Yes	None	No	NA	NA	NA	NA	NA	NA	NA	NA	NA	NA	NA
21-40 years old	Female	No	No	No	No	No	No	No	No	No	Christian	Secondary complete	Negative	DRC	No	No	Yes	No	Yes	No	No	No	No	No	No	No	No	No	No	No	Yes	0	0	Yes	Yes	Yes	None	No	NA	NA	NA	NA	NA	NA	NA	NA	NA	NA	NA
21-40 years old	Female	No	No	No	No	No	No	No	Yes	No	Christian	Secondary complete	Negative	DRC	No	No	No	No	No	No	No	No	No	No	No	No	Yes	No	No	No	Yes	0	0	Yes	Yes	Yes	atleastone	No	NA	NA	NA	NA	NA	NA	NA	NA	NA	NA	NA
21-40 years old	Female	No	No	No	No	No	No	No	No	No	Christian	Secondary complete	Negative	DRC	No	No	No	No	Yes	No	No	No	No	No	No	No	No	No	No	No	Yes	0	0	Yes	Yes	Yes	None	No	NA	NA	NA	NA	NA	NA	NA	NA	NA	NA	NA
10-20 years old	Female	No	No	No	No	No	No	No	Yes	Yes	Christian	Primary complete	Negative	DRC	No	No	No	No	No	No	No	No	No	No	No	No	Yes	Yes	No	Yes	Yes	0	0	Yes	Yes	Yes	atleastone	No	NA	NA	NA	NA	NA	NA	NA	NA	NA	NA	NA
Above 40 years old	Male	No	No	No	No	Yes	No	No	No	No	Muslim	Primary complete	Negative	DRC	No	No	Yes	No	No	No	No	No	No	Yes	No	No	No	No	No	No	No	0	0	No	No	No	atleastone	No	NA	NA	NA	NA	NA	NA	NA	NA	NA	NA	NA
10-20 years old	Female	No	Yes	No	No	No	No	No	No	No	Christian	Secondary complete	Negative	DRC	No	No	No	No	No	No	Yes	No	No	No	No	No	No	No	No	Yes	No	0	0	Yes	Yes	Yes	atleastone	No	NA	NA	NA	NA	NA	NA	NA	NA	NA	NA	NA
21-40 years old	Female	No	No	No	No	No	No	No	No	No	Christian	Tertiary complete	Negative	DRC	No	No	No	No	Yes	No	No	No	No	No	No	No	No	No	No	No	Yes	0	0	Yes	Yes	Yes	atleastone	No	NA	NA	NA	NA	NA	NA	NA	NA	NA	NA	NA
21-40 years old	Male	No	No	No	No	Yes	No	No	No	No	Christian	Secondary complete	Negative	DRC	No	No	No	No	No	No	No	No	No	Yes	No	No	No	No	No	No	No	0	0	Yes	Yes	Yes	atleastone	No	NA	NA	NA	NA	NA	NA	NA	NA	NA	NA	NA
21-40 years old	Male	No	Yes	No	No	No	No	No	No	No	Christian	Secondary complete	Negative	DRC	No	No	No	No	No	No	Yes	No	No	No	No	No	No	No	No	Yes	No	0	0	Yes	Yes	Yes	atleastone	No	NA	NA	NA	NA	NA	NA	NA	NA	NA	NA	NA
21-40 years old	Female	No	No	No	No	Yes	No	No	No	No	Christian	Secondary complete	Negative	DRC	No	No	No	No	No	No	No	No	No	Yes	No	No	No	No	No	No	No	0	0	Yes	Yes	Yes	atleastone	No	NA	NA	NA	NA	NA	NA	NA	NA	NA	NA	NA
21-40 years old	Female	No	No	No	No	Yes	No	No	No	No	Christian	Primary complete	Negative	DRC	No	No	Yes	No	No	No	No	No	No	Yes	No	No	No	No	No	No	No	0	0	Yes	Yes	Yes	atleastone	No	NA	NA	NA	NA	NA	NA	NA	NA	NA	NA	NA
Above 40 years old	Female	Yes	No	No	No	No	No	No	No	No	Christian	Tertiary complete	Negative	DRC	No	No	No	No	No	Yes	No	No	No	No	No	No	No	No	No	No	No	0	0	Yes	Yes	Yes	atleastone	No	NA	NA	NA	NA	NA	NA	NA	NA	NA	NA	NA
21-40 years old	Female	No	No	No	No	No	No	No	No	No	Christian	Secondary complete	Negative	DRC	No	No	No	No	Yes	No	No	No	No	No	No	No	No	No	No	No	Yes	0	0	Yes	Yes	Yes	None	No	NA	NA	NA	NA	NA	NA	NA	NA	NA	NA	NA
10-20 years old	Female	No	No	No	No	No	No	No	Yes	No	Christian	Primary complete	Negative	DRC	No	No	No	No	No	No	No	No	No	No	No	No	Yes	No	No	No	Yes	0	0	Yes	Yes	Yes	None	No	NA	NA	NA	NA	NA	NA	NA	NA	NA	NA	NA
21-40 years old	Female	No	No	No	No	No	No	No	No	No	Christian	No education	Negative	DRC	No	No	No	No	Yes	No	No	No	No	No	No	No	No	No	No	No	Yes	0	0	Yes	Yes	Yes	None	No	NA	NA	NA	NA	NA	NA	NA	NA	NA	NA	NA
21-40 years old	Female	No	Yes	No	No	No	No	No	No	No	Christian	Secondary complete	Negative	DRC	No	No	No	No	No	No	Yes	No	No	No	No	No	No	No	No	Yes	No	0	0	Yes	Yes	Yes	atleastone	No	NA	NA	NA	NA	NA	NA	NA	NA	NA	NA	NA
Above 40 years old	Male	No	No	No	No	Yes	No	No	No	No	Christian	Primary complete	Negative	DRC	Yes	No	No	Yes	No	No	No	No	No	Yes	No	No	No	No	No	No	No	0	0	Yes	Yes	Yes	atleastone	No	NA	NA	NA	NA	NA	NA	NA	NA	NA	NA	NA
21-40 years old	Male	No	No	No	No	No	No	No	No	Yes	Christian	Primary complete	Negative	DRC	No	No	No	No	No	No	No	No	No	No	No	No	No	Yes	No	Yes	No	0	0	Yes	Yes	Yes	None	No	NA	NA	NA	NA	NA	NA	NA	NA	NA	NA	NA
10-20 years old	Male	No	No	No	No	No	No	No	Yes	No	Christian	Primary incomplete	Negative	DRC	No	No	No	No	No	No	No	No	No	No	No	No	Yes	No	No	No	Yes	0	0	Yes	Yes	Yes	atleastone	No	NA	NA	NA	NA	NA	NA	NA	NA	NA	NA	NA
21-40 years old	Female	No	No	No	No	No	No	No	No	Yes	Christian	Secondary complete	Negative	DRC	No	No	No	No	No	No	No	No	No	No	No	No	No	Yes	No	Yes	No	0	0	Yes	Yes	Yes	None	No	NA	NA	NA	NA	NA	NA	NA	NA	NA	NA	NA
21-40 years old	Female	No	No	No	No	No	No	No	No	No	Christian	No education	Negative	DRC	No	No	No	No	Yes	No	No	No	No	No	No	No	No	No	No	No	Yes	0	0	Yes	Yes	Yes	None	No	NA	NA	NA	NA	NA	NA	NA	NA	NA	NA	NA
Above 40 years old	Female	No	No	No	No	Yes	No	No	No	No	Christian	Primary incomplete	Negative	DRC	No	No	No	No	No	No	No	No	No	Yes	No	No	No	No	No	No	No	0	0	Yes	Yes	Yes	atleastone	No	NA	NA	NA	NA	NA	NA	NA	NA	NA	NA	NA
21-40 years old	Female	No	No	No	No	No	No	No	Yes	No	Christian	Primary complete	Negative	DRC	No	No	No	No	No	No	No	No	No	No	No	No	Yes	No	No	No	Yes	0	0	Yes	Yes	Yes	atleastone	No	NA	NA	NA	NA	NA	NA	NA	NA	NA	NA	NA
21-40 years old	Female	No	No	No	No	No	No	No	No	Yes	Christian	Primary complete	Negative	DRC	No	No	No	No	No	No	No	No	No	No	No	No	No	Yes	No	Yes	No	0	0	Yes	Yes	Yes	atleastone	No	NA	NA	NA	NA	NA	NA	NA	NA	NA	NA	NA
10-20 years old	Male	No	No	No	No	No	No	No	Yes	No	Christian	Primary complete	Negative	DRC	No	No	No	No	No	No	No	No	No	No	No	No	Yes	No	No	No	Yes	0	0	Yes	Yes	Yes	atleastone	No	NA	NA	NA	NA	NA	NA	NA	NA	NA	NA	NA
10-20 years old	Female	No	Yes	No	No	No	No	No	No	No	Christian	Secondary complete	Negative	DRC	No	No	Yes	No	No	No	Yes	No	No	No	No	No	No	No	No	Yes	No	0	0	Yes	Yes	Yes	atleastone	No	NA	NA	NA	NA	NA	NA	NA	NA	NA	NA	NA
10-20 years old	Female	No	Yes	No	No	No	No	No	No	No	Christian	Secondary complete	Negative	DRC	No	No	No	No	No	No	Yes	No	No	No	No	No	No	No	No	Yes	No	0	0	No	No	No	atleastone	No	NA	NA	NA	NA	NA	NA	NA	NA	NA	NA	NA
10-20 years old	Female	No	No	No	No	No	No	No	No	No	Christian	Secondary complete	Negative	DRC	No	No	No	No	Yes	No	No	No	No	No	No	No	No	No	No	No	Yes	0	0	Yes	Yes	Yes	atleastone	No	NA	NA	NA	NA	NA	NA	NA	NA	NA	NA	NA
21-40 years old	Female	No	No	No	No	No	No	No	No	No	Christian	Primary complete	Negative	DRC	No	No	No	No	Yes	No	No	No	No	No	No	No	No	No	No	No	Yes	0	0	Yes	Yes	Yes	None	No	NA	NA	NA	NA	NA	NA	NA	NA	NA	NA	NA
21-40 years old	Female	No	No	Yes	No	No	No	No	No	No	Christian	Secondary complete	Negative	DRC	No	No	Yes	No	No	No	No	Yes	No	No	No	No	No	No	No	Yes	No	0	0	No	No	No	atleastone	No	NA	NA	NA	NA	NA	NA	NA	NA	NA	NA	NA
21-40 years old	Female	No	No	No	No	No	No	No	No	No	Christian	Primary complete	Negative	DRC	No	No	No	No	Yes	No	No	No	No	No	No	No	No	No	No	No	Yes	0	0	Yes	Yes	Yes	atleastone	No	NA	NA	NA	NA	NA	NA	NA	NA	NA	NA	NA
21-40 years old	Female	No	No	No	No	No	No	No	No	Yes	Christian	Secondary complete	Negative	DRC	No	No	No	No	No	No	No	No	No	No	No	No	No	Yes	No	Yes	No	0	0	Yes	Yes	Yes	None	No	NA	NA	NA	NA	NA	NA	NA	NA	NA	NA	NA
10-20 years old	Female	No	No	No	No	No	No	No	No	No	Christian	Primary complete	Negative	DRC	No	No	No	No	Yes	No	No	No	No	No	No	No	No	No	No	No	Yes	0	0	Yes	Yes	Yes	None	No	NA	NA	NA	NA	NA	NA	NA	NA	NA	NA	NA
21-40 years old	Female	No	No	No	No	No	No	No	No	Yes	Christian	Secondary complete	Negative	DRC	No	No	No	No	No	No	No	No	No	No	No	No	No	Yes	No	Yes	No	0	0	Yes	Yes	Yes	None	No	NA	NA	NA	NA	NA	NA	NA	NA	NA	NA	NA
21-40 years old	Female	No	No	No	No	No	No	No	Yes	No	Christian	Secondary complete	Negative	DRC	No	No	No	No	No	No	No	No	No	No	No	No	Yes	No	No	No	Yes	0	0	Yes	Yes	Yes	None	No	NA	NA	NA	NA	NA	NA	NA	NA	NA	NA	NA
10-20 years old	Female	No	No	No	No	No	No	No	Yes	No	Christian	Secondary complete	Negative	DRC	No	No	No	No	No	No	No	No	No	No	No	No	Yes	No	No	No	Yes	0	0	Yes	Yes	Yes	atleastone	No	NA	NA	NA	NA	NA	NA	NA	NA	NA	NA	NA
21-40 years old	Female	No	No	No	No	No	No	No	No	No	Christian	Secondary complete	Negative	DRC	No	No	No	No	Yes	No	No	No	No	No	No	No	No	No	No	No	Yes	0	0	Yes	Yes	Yes	atleastone	No	NA	NA	NA	NA	NA	NA	NA	NA	NA	NA	NA
Above 40 years old	Female	No	No	No	No	No	No	No	No	No	Christian	Secondary complete	Negative	DRC	No	No	No	No	Yes	No	No	No	No	No	No	No	No	No	No	No	Yes	0	0	Yes	Yes	Yes	atleastone	No	NA	NA	NA	NA	NA	NA	NA	NA	NA	NA	NA
Above 40 years old	Male	No	No	No	No	No	No	No	No	No	Christian	Secondary complete	Negative	DRC	No	No	No	No	Yes	No	No	No	No	No	No	No	No	No	No	No	Yes	0	0	Yes	Yes	Yes	None	No	NA	NA	NA	NA	NA	NA	NA	NA	NA	NA	NA
10-20 years old	Female	No	Yes	No	No	No	No	No	No	No	Christian	Secondary complete	Negative	DRC	No	No	No	No	No	No	Yes	No	No	No	No	No	No	No	No	Yes	No	0	0	Yes	Yes	Yes	atleastone	No	NA	NA	NA	NA	NA	NA	NA	NA	NA	NA	NA
21-40 years old	Female	No	No	Yes	No	No	No	No	No	No	Christian	Primary complete	Negative	DRC	No	No	No	No	No	No	No	Yes	No	No	No	No	No	No	No	Yes	No	0	0	No	No	No	atleastone	No	NA	NA	NA	NA	NA	NA	NA	NA	NA	NA	NA
Above 40 years old	Female	No	No	No	No	Yes	No	No	No	No	Christian	No education	Negative	DRC	No	No	No	No	No	No	No	No	No	Yes	No	No	No	No	No	No	No	0	0	Yes	Yes	Yes	atleastone	No	NA	NA	NA	NA	NA	NA	NA	NA	NA	NA	NA
Above 40 years old	Male	No	No	No	No	No	No	No	No	No	Christian	Tertiary complete	Negative	DRC	No	No	No	Yes	Yes	No	No	No	No	No	No	No	No	No	No	No	Yes	0	0	Yes	Yes	Yes	atleastone	No	NA	NA	NA	NA	NA	NA	NA	NA	NA	NA	NA
21-40 years old	Female	No	Yes	No	No	No	No	No	No	No	Christian	Tertiary complete	Negative	DRC	No	No	No	No	No	No	Yes	No	No	No	No	No	No	No	No	Yes	No	0	0	Yes	Yes	Yes	atleastone	No	NA	NA	NA	NA	NA	NA	NA	NA	NA	NA	NA
Above 40 years old	Female	No	No	No	No	No	No	No	No	No	Christian	Primary incomplete	Negative	DRC	No	No	No	No	Yes	No	No	No	No	No	No	No	No	No	No	No	Yes	0	0	Yes	Yes	Yes	None	No	NA	NA	NA	NA	NA	NA	NA	NA	NA	NA	NA
21-40 years old	Male	No	Yes	No	No	No	No	No	No	No	Christian	Secondary complete	Negative	DRC	No	No	No	No	No	No	Yes	No	No	No	No	No	No	No	No	Yes	No	0	0	Yes	Yes	Yes	None	No	NA	NA	NA	NA	NA	NA	NA	NA	NA	NA	NA
Above 40 years old	Female	No	No	No	No	No	No	No	No	No	Christian	Primary complete	Negative	DRC	No	No	No	No	Yes	No	No	No	No	No	No	No	No	No	No	No	Yes	0	0	No	No	No	atleastone	No	NA	NA	NA	NA	NA	NA	NA	NA	NA	NA	NA
10-20 years old	Male	No	No	No	No	No	No	No	No	No	Christian	No education	Negative	DRC	No	No	Yes	Yes	Yes	No	No	No	No	No	No	No	No	No	No	No	Yes	0	0	Yes	Yes	Yes	atleastone	No	NA	NA	NA	NA	NA	NA	NA	NA	NA	NA	NA
10-20 years old	Female	No	No	No	No	No	No	No	No	No	Christian	Secondary complete	Negative	DRC	No	No	Yes	No	Yes	No	No	No	No	No	No	No	No	No	No	No	Yes	0	0	Yes	Yes	Yes	atleastone	No	NA	NA	NA	NA	NA	NA	NA	NA	NA	NA	NA
21-40 years old	Female	No	No	No	No	No	No	No	No	No	Christian	Secondary complete	Negative	DRC	No	No	No	No	Yes	No	No	No	No	No	No	No	No	No	No	No	Yes	0	0	Yes	Yes	Yes	atleastone	No	NA	NA	NA	NA	NA	NA	NA	NA	NA	NA	NA
21-40 years old	Female	No	No	No	No	No	No	No	No	No	Christian	No education	Negative	DRC	No	No	Yes	No	Yes	No	No	No	No	No	No	No	No	No	No	No	Yes	0	0	Yes	Yes	Yes	None	No	NA	NA	NA	NA	NA	NA	NA	NA	NA	NA	NA
Above 40 years old	Female	No	No	No	No	No	No	No	No	No	Christian	Primary complete	Negative	DRC	No	No	No	No	Yes	No	No	No	No	No	No	No	No	No	No	No	Yes	0	0	Yes	Yes	Yes	atleastone	No	NA	NA	NA	NA	NA	NA	NA	NA	NA	NA	NA
10-20 years old	Female	No	No	No	No	No	No	No	Yes	No	Christian	Secondary complete	Negative	DRC	No	No	No	No	No	No	No	No	No	No	No	No	Yes	No	No	No	Yes	0	0	Yes	Yes	Yes	None	No	NA	NA	NA	NA	NA	NA	NA	NA	NA	NA	NA
21-40 years old	Female	No	Yes	No	No	No	No	No	No	No	Christian	Secondary complete	Negative	DRC	No	No	No	No	No	No	Yes	No	No	No	No	No	No	No	No	Yes	No	0	0	Yes	Yes	Yes	None	No	NA	NA	NA	NA	NA	NA	NA	NA	NA	NA	NA
21-40 years old	Male	No	No	No	No	No	No	No	No	No	Christian	Primary complete	Negative	DRC	No	No	Yes	No	Yes	No	No	No	No	No	No	No	No	No	No	No	Yes	0	0	Yes	Yes	Yes	atleastone	No	NA	NA	NA	NA	NA	NA	NA	NA	NA	NA	NA
10-20 years old	Male	No	No	No	No	No	No	No	No	No	Christian	Secondary complete	Negative	DRC	Yes	No	No	No	Yes	No	No	No	No	No	No	No	No	No	No	No	Yes	0	0	Yes	Yes	Yes	atleastone	No	NA	NA	NA	NA	NA	NA	NA	NA	NA	NA	NA
21-40 years old	Female	No	No	No	No	No	No	No	No	Yes	Muslim	Secondary complete	Negative	DRC	No	No	No	No	No	No	No	No	No	No	No	No	No	Yes	No	Yes	No	0	0	Yes	Yes	Yes	atleastone	No	NA	NA	NA	NA	NA	NA	NA	NA	NA	NA	NA
10-20 years old	Female	No	Yes	No	No	No	No	No	No	No	Christian	Secondary complete	Negative	DRC	No	No	No	No	No	No	Yes	No	No	No	No	No	No	No	No	Yes	No	0	0	Yes	Yes	Yes	atleastone	No	NA	NA	NA	NA	NA	NA	NA	NA	NA	NA	NA
21-40 years old	Female	No	No	No	No	No	No	No	No	No	Christian	Secondary complete	Negative	DRC	No	No	No	No	Yes	No	No	No	No	No	No	No	No	No	No	No	Yes	0	0	Yes	Yes	Yes	None	No	NA	NA	NA	NA	NA	NA	NA	NA	NA	NA	NA
21-40 years old	Male	No	No	Yes	No	No	No	No	No	No	Christian	Secondary complete	Negative	DRC	No	No	No	No	No	No	No	Yes	No	No	No	No	No	No	No	Yes	No	0	0	Yes	Yes	Yes	None	No	NA	NA	NA	NA	NA	NA	NA	NA	NA	NA	NA
Above 40 years old	Female	No	No	No	No	No	No	No	No	No	Christian	No education	Negative	DRC	No	No	No	No	Yes	No	No	No	No	No	No	No	No	No	No	No	Yes	0	0	Yes	Yes	Yes	None	No	NA	NA	NA	NA	NA	NA	NA	NA	NA	NA	NA
10-20 years old	Female	No	No	No	No	No	No	No	No	No	Christian	Primary incomplete	Negative	DRC	No	No	No	No	Yes	No	No	No	No	No	No	No	No	No	No	No	Yes	0	0	Yes	Yes	Yes	None	No	NA	NA	NA	NA	NA	NA	NA	NA	NA	NA	NA
21-40 years old	Female	No	No	No	No	No	No	No	No	No	Christian	Secondary complete	Negative	DRC	No	No	No	No	Yes	No	No	No	No	No	No	No	No	No	No	No	Yes	0	0	Yes	Yes	Yes	None	No	NA	NA	NA	NA	NA	NA	NA	NA	NA	NA	NA
21-40 years old	Female	No	No	No	No	No	No	No	No	No	Christian	No education	Negative	DRC	No	No	No	No	Yes	No	No	No	No	No	No	No	No	No	No	No	Yes	0	0	Yes	Yes	Yes	atleastone	No	NA	NA	NA	NA	NA	NA	NA	NA	NA	NA	NA
21-40 years old	Female	No	No	No	No	No	No	No	No	Yes	Christian	Secondary complete	Negative	DRC	No	No	No	No	No	No	No	No	No	No	No	No	No	Yes	No	Yes	No	0	0	Yes	Yes	Yes	atleastone	No	NA	NA	NA	NA	NA	NA	NA	NA	NA	NA	NA
Above 40 years old	Female	No	No	No	No	No	No	No	No	No	Christian	Primary complete	Negative	DRC	No	No	No	No	Yes	No	No	No	No	No	No	No	No	No	No	No	Yes	0	0	Yes	Yes	Yes	atleastone	No	NA	NA	NA	NA	NA	NA	NA	NA	NA	NA	NA
10-20 years old	Female	No	No	No	No	No	No	No	Yes	No	Christian	Secondary complete	Negative	DRC	No	No	No	No	No	No	No	No	No	No	No	No	Yes	No	No	No	Yes	0	0	Yes	Yes	Yes	atleastone	No	NA	NA	NA	NA	NA	NA	NA	NA	NA	NA	NA
21-40 years old	Male	No	Yes	No	No	No	No	No	No	No	Christian	Secondary complete	Negative	DRC	No	No	No	No	No	No	Yes	No	No	No	No	No	No	No	No	Yes	No	0	0	Yes	Yes	Yes	atleastone	No	NA	NA	NA	NA	NA	NA	NA	NA	NA	NA	NA
21-40 years old	Male	No	Yes	No	No	No	No	No	No	No	Christian	Secondary complete	Negative	DRC	No	No	No	No	No	No	Yes	No	No	No	No	No	No	No	No	Yes	No	0	0	Yes	Yes	Yes	None	No	NA	NA	NA	NA	NA	NA	NA	NA	NA	NA	NA
21-40 years old	Female	No	Yes	No	No	No	No	No	No	No	Christian	Secondary complete	Negative	DRC	No	No	Yes	No	No	No	Yes	No	No	No	No	No	No	No	No	Yes	No	0	0	Yes	Yes	Yes	atleastone	No	NA	NA	NA	NA	NA	NA	NA	NA	NA	NA	NA
10-20 years old	Female	No	No	No	No	No	No	No	Yes	No	Christian	Primary complete	Negative	DRC	No	No	No	No	No	No	No	No	No	No	No	No	Yes	No	No	No	Yes	0	0	Yes	Yes	Yes	None	No	NA	NA	NA	NA	NA	NA	NA	NA	NA	NA	NA
Above 40 years old	Male	No	No	No	No	No	No	No	No	No	Christian	Primary complete	Negative	DRC	No	No	Yes	No	Yes	No	No	No	No	No	No	No	No	No	No	No	Yes	0	0	Yes	Yes	Yes	atleastone	No	NA	NA	NA	NA	NA	NA	NA	NA	NA	NA	NA
10-20 years old	Male	No	No	No	No	No	No	No	Yes	No	Christian	Secondary complete	Negative	DRC	No	No	No	No	No	No	No	No	No	No	No	No	Yes	No	No	No	Yes	0	0	Yes	Yes	Yes	None	No	NA	NA	NA	NA	NA	NA	NA	NA	NA	NA	NA
21-40 years old	Female	No	No	Yes	No	No	No	No	No	No	Christian	Secondary complete	Negative	DRC	No	No	No	No	No	No	No	Yes	No	No	No	No	No	No	No	Yes	No	0	0	Yes	Yes	Yes	None	No	NA	NA	NA	NA	NA	NA	NA	NA	NA	NA	NA
21-40 years old	Female	No	No	No	No	No	No	No	No	No	Christian	Primary incomplete	Negative	DRC	No	No	No	No	Yes	No	No	No	No	No	No	No	No	No	No	No	Yes	0	0	Yes	Yes	Yes	None	No	NA	NA	NA	NA	NA	NA	NA	NA	NA	NA	NA
10-20 years old	Female	No	No	No	No	No	No	No	No	No	Christian	Secondary complete	Negative	DRC	No	No	No	No	Yes	No	No	No	No	No	No	No	No	No	No	No	Yes	0	0	Yes	Yes	Yes	None	No	NA	NA	NA	NA	NA	NA	NA	NA	NA	NA	NA
21-40 years old	Male	No	No	Yes	No	No	No	No	No	No	Christian	Primary complete	Negative	DRC	Yes	No	Yes	No	No	No	No	Yes	No	No	No	No	No	No	No	Yes	No	0	0	Yes	Yes	Yes	atleastone	No	NA	NA	NA	NA	NA	NA	NA	NA	NA	NA	NA
21-40 years old	Male	No	Yes	No	No	No	No	No	No	No	Christian	Secondary complete	Negative	DRC	No	No	No	No	No	No	Yes	No	No	No	No	No	No	No	No	Yes	No	0	0	Yes	Yes	Yes	None	No	NA	NA	NA	NA	NA	NA	NA	NA	NA	NA	NA
21-40 years old	Female	No	Yes	No	No	No	No	No	No	No	Christian	Secondary complete	Negative	DRC	No	No	No	No	No	No	Yes	No	No	No	No	No	No	No	No	Yes	No	0	0	Yes	Yes	Yes	None	No	NA	NA	NA	NA	NA	NA	NA	NA	NA	NA	NA
21-40 years old	Male	No	Yes	No	No	No	No	No	No	No	Christian	Secondary complete	Negative	DRC	Yes	No	No	No	No	No	Yes	No	No	No	No	No	No	No	No	Yes	No	0	0	Yes	Yes	Yes	atleastone	No	NA	NA	NA	NA	NA	NA	NA	NA	NA	NA	NA
10-20 years old	Female	No	No	No	No	No	No	No	No	No	Christian	Secondary complete	Negative	DRC	No	No	No	No	Yes	No	No	No	No	No	No	No	No	No	No	No	Yes	0	0	Yes	Yes	Yes	atleastone	No	NA	NA	NA	NA	NA	NA	NA	NA	NA	NA	NA
Above 40 years old	Female	No	No	No	No	No	No	No	No	No	Christian	Primary incomplete	Negative	DRC	No	No	No	No	Yes	No	No	No	No	No	No	No	No	No	No	No	Yes	0	0	Yes	Yes	Yes	None	No	NA	NA	NA	NA	NA	NA	NA	NA	NA	NA	NA
10-20 years old	Female	No	No	No	No	No	No	No	No	No	Christian	Secondary complete	Negative	DRC	No	No	No	No	Yes	No	No	No	No	No	No	No	No	No	No	No	Yes	0	0	Yes	Yes	Yes	atleastone	No	NA	NA	NA	NA	NA	NA	NA	NA	NA	NA	NA
21-40 years old	Female	No	No	No	No	No	No	No	No	No	Christian	Primary complete	Negative	DRC	No	No	No	No	Yes	No	No	No	No	No	No	No	No	No	No	No	Yes	0	0	Yes	Yes	Yes	None	No	NA	NA	NA	NA	NA	NA	NA	NA	NA	NA	NA
21-40 years old	Female	No	No	No	No	No	No	No	No	No	Christian	No education	Negative	DRC	No	No	No	No	Yes	No	No	No	No	No	No	No	No	No	No	No	Yes	0	0	Yes	Yes	Yes	None	No	NA	NA	NA	NA	NA	NA	NA	NA	NA	NA	NA
21-40 years old	Male	No	No	No	No	No	No	No	Yes	No	Christian	Secondary complete	Negative	DRC	No	No	No	No	No	No	No	No	No	No	No	No	Yes	No	No	No	Yes	0	0	Yes	Yes	Yes	None	No	NA	NA	NA	NA	NA	NA	NA	NA	NA	NA	NA
Above 40 years old	Female	No	No	No	No	No	No	No	No	No	Christian	Secondary complete	Negative	DRC	No	No	No	No	Yes	No	No	No	No	No	No	No	No	No	No	No	Yes	0	0	Yes	Yes	Yes	atleastone	No	NA	NA	NA	NA	NA	NA	NA	NA	NA	NA	NA
21-40 years old	Female	No	Yes	No	No	No	No	No	No	No	Christian	Secondary complete	Negative	DRC	No	No	No	No	No	No	Yes	No	No	No	No	No	No	No	No	Yes	No	0	0	Yes	Yes	Yes	None	No	NA	NA	NA	NA	NA	NA	NA	NA	NA	NA	NA
10-20 years old	Female	No	No	No	No	No	No	No	No	No	Christian	Secondary complete	Negative	DRC	No	No	No	No	Yes	No	No	No	No	No	No	No	No	No	No	No	Yes	0	0	Yes	Yes	Yes	atleastone	No	NA	NA	NA	NA	NA	NA	NA	NA	NA	NA	NA
21-40 years old	Female	No	No	No	No	Yes	No	No	No	No	Christian	Primary incomplete	Negative	DRC	No	No	No	No	No	No	No	No	No	Yes	No	No	No	No	No	No	No	0	0	Yes	Yes	Yes	atleastone	No	NA	NA	NA	NA	NA	NA	NA	NA	NA	NA	NA
21-40 years old	Female	No	No	No	No	No	No	No	No	Yes	Christian	Secondary complete	Negative	DRC	No	No	No	No	No	No	No	No	No	No	No	No	No	Yes	No	Yes	No	0	0	Yes	Yes	Yes	None	No	NA	NA	NA	NA	NA	NA	NA	NA	NA	NA	NA
21-40 years old	Male	No	Yes	No	No	No	No	No	No	No	Christian	Primary complete	Negative	DRC	No	No	No	No	No	No	Yes	No	No	No	No	No	No	No	No	Yes	No	0	0	Yes	Yes	Yes	atleastone	No	NA	NA	NA	NA	NA	NA	NA	NA	NA	NA	NA
21-40 years old	Female	No	No	Yes	No	No	No	No	No	No	Christian	Primary complete	Negative	DRC	No	No	No	No	No	No	No	Yes	No	No	No	No	No	No	No	Yes	No	0	0	Yes	Yes	Yes	atleastone	No	NA	NA	NA	NA	NA	NA	NA	NA	NA	NA	NA
Above 40 years old	Female	No	No	No	No	No	No	No	No	No	Christian	Primary complete	Negative	DRC	No	No	No	No	Yes	No	No	No	No	No	No	No	No	No	No	No	Yes	0	0	No	No	No	atleastone	No	NA	NA	NA	NA	NA	NA	NA	NA	NA	NA	NA
10-20 years old	Female	No	No	No	No	No	No	No	No	No	Christian	Secondary complete	Negative	DRC	No	No	Yes	No	Yes	No	No	No	No	No	No	No	No	No	No	No	Yes	0	0	Yes	Yes	Yes	None	No	NA	NA	NA	NA	NA	NA	NA	NA	NA	NA	NA
21-40 years old	Female	No	No	No	No	No	No	No	No	No	Christian	Primary complete	Negative	DRC	No	No	No	No	Yes	No	No	No	No	No	No	No	No	No	No	No	Yes	0	0	Yes	Yes	Yes	None	No	NA	NA	NA	NA	NA	NA	NA	NA	NA	NA	NA
10-20 years old	Female	No	No	No	No	No	No	No	No	No	Christian	Secondary complete	Negative	DRC	No	No	No	No	Yes	No	No	No	No	No	No	No	No	No	No	No	Yes	0	0	Yes	Yes	Yes	atleastone	No	NA	NA	NA	NA	NA	NA	NA	NA	NA	NA	NA
21-40 years old	Female	No	No	No	No	Yes	No	No	No	No	Christian	Primary complete	Negative	DRC	No	No	No	No	No	No	No	No	No	Yes	No	No	No	No	No	No	No	0	0	Yes	Yes	Yes	atleastone	No	NA	NA	NA	NA	NA	NA	NA	NA	NA	NA	NA
21-40 years old	Female	Yes	No	No	No	No	No	No	No	No	Christian	Tertiary complete	Negative	DRC	No	No	No	No	No	Yes	No	No	No	No	No	No	No	No	No	No	No	0	0	Yes	Yes	Yes	atleastone	No	NA	NA	NA	NA	NA	NA	NA	NA	NA	NA	NA
21-40 years old	Female	No	No	No	No	No	No	No	No	No	Christian	Primary incomplete	Negative	DRC	No	No	No	No	Yes	No	No	No	No	No	No	No	No	No	No	No	Yes	0	0	Yes	Yes	Yes	None	No	NA	NA	NA	NA	NA	NA	NA	NA	NA	NA	NA
21-40 years old	Female	No	No	No	Yes	No	No	No	No	No	Christian	No education	Negative	DRC	No	No	No	No	No	No	No	No	Yes	No	No	No	No	No	No	No	No	0	0	Yes	Yes	Yes	atleastone	No	NA	NA	NA	NA	NA	NA	NA	NA	NA	NA	NA
21-40 years old	Female	No	No	No	No	No	No	No	No	No	Christian	No education	Negative	DRC	No	No	No	No	Yes	No	No	No	No	No	No	No	No	No	No	No	Yes	0	0	Yes	Yes	Yes	None	No	NA	NA	NA	NA	NA	NA	NA	NA	NA	NA	NA
Above 40 years old	Female	No	Yes	No	No	No	No	No	No	No	Christian	Primary complete	Negative	DRC	No	No	Yes	No	No	No	Yes	No	No	No	No	No	No	No	No	Yes	No	0	0	Yes	Yes	Yes	atleastone	No	NA	NA	NA	NA	NA	NA	NA	NA	NA	NA	NA
21-40 years old	Female	No	No	No	No	Yes	No	No	No	No	Christian	No education	Negative	DRC	No	No	No	No	No	No	No	No	No	Yes	No	No	No	No	No	No	No	0	0	Yes	Yes	Yes	None	No	NA	NA	NA	NA	NA	NA	NA	NA	NA	NA	NA
Above 40 years old	Male	No	Yes	No	No	No	No	No	No	No	Christian	Tertiary complete	Negative	DRC	No	No	No	No	No	No	Yes	No	No	No	No	No	No	No	No	Yes	No	0	0	Yes	Yes	Yes	atleastone	No	NA	NA	NA	NA	NA	NA	NA	NA	NA	NA	NA
Above 40 years old	Female	No	No	No	No	No	No	No	No	Yes	Muslim	Secondary complete	Negative	DRC	No	No	No	No	No	No	No	No	No	No	No	No	No	Yes	No	Yes	No	0	0	Yes	Yes	Yes	None	No	NA	NA	NA	NA	NA	NA	NA	NA	NA	NA	NA
21-40 years old	Female	No	No	No	No	No	No	No	No	No	Christian	Secondary complete	Negative	DRC	No	No	No	No	Yes	No	No	No	No	No	No	No	No	No	No	No	Yes	0	0	Yes	Yes	Yes	atleastone	No	NA	NA	NA	NA	NA	NA	NA	NA	NA	NA	NA
21-40 years old	Female	No	No	No	No	No	No	No	No	No	No religion	Secondary complete	Negative	DRC	No	No	Yes	No	Yes	No	No	No	No	No	No	No	No	No	No	No	Yes	0	0	Yes	Yes	Yes	None	No	NA	NA	NA	NA	NA	NA	NA	NA	NA	NA	NA
21-40 years old	Female	No	No	No	No	No	No	No	No	No	Christian	Secondary complete	Negative	DRC	No	No	No	No	Yes	No	No	No	No	No	No	No	No	No	No	No	Yes	0	0	Yes	Yes	Yes	None	No	NA	NA	NA	NA	NA	NA	NA	NA	NA	NA	NA
21-40 years old	Female	No	No	No	No	No	No	No	Yes	No	Christian	Secondary complete	Negative	DRC	No	No	No	No	No	No	No	No	No	No	No	No	Yes	No	No	No	Yes	0	0	Yes	Yes	Yes	None	No	NA	NA	NA	NA	NA	NA	NA	NA	NA	NA	NA
21-40 years old	Male	No	Yes	No	No	No	No	No	No	No	Christian	Tertiary complete	Negative	DRC	No	No	No	No	No	No	Yes	No	No	No	No	No	No	No	No	Yes	No	0	0	Yes	Yes	Yes	atleastone	No	NA	NA	NA	NA	NA	NA	NA	NA	NA	NA	NA
Above 40 years old	Male	No	No	No	No	Yes	No	No	No	No	Christian	Secondary complete	Negative	DRC	No	No	No	No	No	No	No	No	No	Yes	No	No	No	No	No	No	No	0	0	Yes	Yes	Yes	atleastone	No	NA	NA	NA	NA	NA	NA	NA	NA	NA	NA	NA
21-40 years old	Female	No	No	No	No	No	No	No	No	Yes	Christian	Secondary complete	Negative	DRC	No	No	No	No	No	No	No	No	No	No	No	No	No	Yes	No	Yes	No	0	0	Yes	Yes	Yes	None	No	NA	NA	NA	NA	NA	NA	NA	NA	NA	NA	NA
21-40 years old	Male	No	No	No	No	No	No	No	No	No	Christian	Primary incomplete	Negative	DRC	No	No	No	No	Yes	No	No	No	No	No	No	No	No	No	No	No	Yes	0	0	Yes	Yes	Yes	None	No	NA	NA	NA	NA	NA	NA	NA	NA	NA	NA	NA
Above 40 years old	Female	No	No	No	No	Yes	No	No	No	No	Christian	Primary complete	Negative	DRC	No	No	No	No	No	No	No	No	No	Yes	No	No	No	No	No	No	No	0	0	Yes	Yes	Yes	None	No	NA	NA	NA	NA	NA	NA	NA	NA	NA	NA	NA
21-40 years old	Male	No	No	No	No	No	No	No	Yes	No	Christian	Secondary complete	Negative	DRC	No	No	No	No	No	No	No	No	No	No	No	No	Yes	No	No	No	Yes	0	0	Yes	Yes	Yes	None	No	NA	NA	NA	NA	NA	NA	NA	NA	NA	NA	NA
21-40 years old	Female	No	No	No	No	No	No	No	No	No	Christian	Primary complete	Negative	DRC	No	No	No	No	Yes	No	No	No	No	No	No	No	No	No	No	No	Yes	0	0	Yes	Yes	Yes	atleastone	No	NA	NA	NA	NA	NA	NA	NA	NA	NA	NA	NA
21-40 years old	Female	No	No	No	Yes	No	No	No	No	No	Christian	Secondary complete	Negative	DRC	No	No	No	No	No	No	No	No	Yes	No	No	No	No	No	No	No	No	0	0	Yes	Yes	Yes	atleastone	No	NA	NA	NA	NA	NA	NA	NA	NA	NA	NA	NA
21-40 years old	Female	No	No	No	No	No	No	No	No	No	Christian	Secondary complete	Negative	DRC	No	No	No	No	Yes	No	No	No	No	No	No	No	No	No	No	No	Yes	0	0	Yes	Yes	Yes	atleastone	No	NA	NA	NA	NA	NA	NA	NA	NA	NA	NA	NA
10-20 years old	Female	No	No	No	No	No	No	No	Yes	No	Christian	Secondary complete	Negative	DRC	No	No	No	No	No	No	No	No	No	No	No	No	Yes	No	No	No	Yes	0	0	Yes	Yes	Yes	atleastone	No	NA	NA	NA	NA	NA	NA	NA	NA	NA	NA	NA
21-40 years old	Female	No	No	No	No	No	No	No	No	No	Christian	Tertiary complete	Negative	DRC	No	No	No	No	Yes	No	No	No	No	No	No	No	No	No	No	No	Yes	0	0	Yes	Yes	Yes	atleastone	No	NA	NA	NA	NA	NA	NA	NA	NA	NA	NA	NA
21-40 years old	Female	No	No	No	No	No	No	No	Yes	No	Christian	Secondary complete	Negative	DRC	No	No	Yes	No	No	No	No	No	No	No	No	No	Yes	No	No	No	Yes	0	0	Yes	Yes	Yes	atleastone	No	NA	NA	NA	NA	NA	NA	NA	NA	NA	NA	NA
Above 40 years old	Female	No	No	No	Yes	No	No	No	No	No	Muslim	Primary complete	Negative	DRC	No	No	No	No	No	No	No	No	Yes	No	No	No	No	No	No	No	No	0	0	Yes	Yes	Yes	atleastone	No	NA	NA	NA	NA	NA	NA	NA	NA	NA	NA	NA
Above 40 years old	Male	No	No	No	No	Yes	No	No	No	No	Christian	Secondary complete	Negative	DRC	No	No	Yes	No	No	No	No	No	No	Yes	No	No	No	No	No	No	No	0	0	Yes	Yes	Yes	atleastone	No	NA	NA	NA	NA	NA	NA	NA	NA	NA	NA	NA
21-40 years old	Female	No	No	No	No	No	No	No	No	No	Christian	Secondary complete	Negative	DRC	No	No	No	No	Yes	No	No	No	No	No	No	No	No	No	No	No	Yes	0	0	Yes	Yes	Yes	atleastone	No	NA	NA	NA	NA	NA	NA	NA	NA	NA	NA	NA
21-40 years old	Female	No	No	No	No	No	No	No	No	No	Christian	Secondary complete	Negative	DRC	No	No	No	No	Yes	No	No	No	No	No	No	No	No	No	No	No	Yes	0	0	Yes	Yes	Yes	atleastone	No	NA	NA	NA	NA	NA	NA	NA	NA	NA	NA	NA
Above 40 years old	Female	No	No	No	No	Yes	No	No	No	No	Christian	Secondary complete	Negative	DRC	Yes	No	Yes	No	No	No	No	No	No	Yes	No	No	No	No	No	No	No	0	0	Yes	Yes	Yes	None	No	NA	NA	NA	NA	NA	NA	NA	NA	NA	NA	NA
21-40 years old	Female	No	No	No	No	No	No	No	Yes	No	Christian	Tertiary complete	Negative	DRC	No	No	No	No	No	No	No	No	No	No	No	No	Yes	No	No	No	Yes	0	0	Yes	Yes	Yes	None	No	NA	NA	NA	NA	NA	NA	NA	NA	NA	NA	NA
21-40 years old	Female	No	No	No	No	No	No	No	Yes	No	Christian	Secondary complete	Negative	DRC	No	No	No	No	No	No	No	No	No	No	No	No	Yes	No	No	No	Yes	0	0	Yes	Yes	Yes	atleastone	No	NA	NA	NA	NA	NA	NA	NA	NA	NA	NA	NA
21-40 years old	Female	No	No	No	No	No	No	No	No	No	Christian	Secondary complete	Negative	DRC	No	No	No	No	Yes	No	No	No	No	No	No	No	No	No	No	No	Yes	0	0	Yes	Yes	Yes	atleastone	No	NA	NA	NA	NA	NA	NA	NA	NA	NA	NA	NA
21-40 years old	Female	No	No	Yes	No	No	No	No	No	No	Christian	Secondary complete	Negative	DRC	No	No	Yes	No	No	No	No	Yes	No	No	No	No	No	No	No	Yes	No	0	0	Yes	Yes	Yes	atleastone	No	NA	NA	NA	NA	NA	NA	NA	NA	NA	NA	NA
21-40 years old	Female	No	No	No	No	No	No	No	No	No	Christian	Primary complete	Negative	DRC	No	No	Yes	No	Yes	No	No	No	No	No	No	No	No	No	No	No	Yes	0	0	Yes	Yes	Yes	None	No	NA	NA	NA	NA	NA	NA	NA	NA	NA	NA	NA
21-40 years old	Male	No	Yes	No	No	No	No	No	No	No	Christian	Secondary complete	Negative	DRC	No	No	No	No	No	No	Yes	No	No	No	No	No	No	No	No	Yes	No	0	0	Yes	Yes	Yes	atleastone	No	NA	NA	NA	NA	NA	NA	NA	NA	NA	NA	NA
Above 40 years old	Female	No	Yes	No	No	No	No	No	No	No	Christian	Tertiary complete	Negative	DRC	No	No	No	No	No	No	Yes	No	No	No	No	No	No	No	No	Yes	No	0	0	Yes	Yes	Yes	None	No	NA	NA	NA	NA	NA	NA	NA	NA	NA	NA	NA
21-40 years old	Male	No	No	No	No	No	No	No	No	Yes	Christian	Secondary complete	Negative	DRC	No	No	No	No	No	No	No	No	No	No	No	No	No	Yes	No	Yes	No	0	0	Yes	Yes	Yes	None	No	NA	NA	NA	NA	NA	NA	NA	NA	NA	NA	NA
21-40 years old	Female	No	Yes	No	No	No	No	No	No	No	Christian	Secondary complete	Negative	DRC	No	No	No	No	No	No	Yes	No	No	No	No	No	No	No	No	Yes	No	0	0	Yes	Yes	Yes	atleastone	No	NA	NA	NA	NA	NA	NA	NA	NA	NA	NA	NA
21-40 years old	Male	No	Yes	No	No	No	No	No	No	No	Christian	Tertiary complete	Negative	DRC	No	No	No	No	No	No	Yes	No	No	No	No	No	No	No	No	Yes	No	0	0	No	No	No	atleastone	No	NA	NA	NA	NA	NA	NA	NA	NA	NA	NA	NA
10-20 years old	Male	No	No	No	No	No	No	No	Yes	No	Christian	Primary complete	Negative	DRC	Yes	No	Yes	No	No	No	No	No	No	No	No	No	Yes	No	No	No	Yes	0	0	Yes	Yes	Yes	atleastone	No	NA	NA	NA	NA	NA	NA	NA	NA	NA	NA	NA
21-40 years old	Male	No	No	No	Yes	No	No	No	No	No	Christian	Primary incomplete	Negative	DRC	Yes	No	No	No	No	No	No	No	Yes	No	No	No	No	No	No	No	No	0	0	Yes	Yes	Yes	atleastone	No	NA	NA	NA	NA	NA	NA	NA	NA	NA	NA	NA
21-40 years old	Female	No	No	No	No	No	No	No	No	No	Christian	Primary complete	Negative	DRC	No	No	No	No	Yes	No	No	No	No	No	No	No	No	No	No	No	Yes	0	0	Yes	Yes	Yes	None	No	NA	NA	NA	NA	NA	NA	NA	NA	NA	NA	NA
10-20 years old	Female	No	No	No	No	No	No	No	No	No	Christian	No education	Negative	DRC	No	No	No	No	Yes	No	No	No	No	No	No	No	No	No	No	No	Yes	0	0	Yes	Yes	Yes	None	No	NA	NA	NA	NA	NA	NA	NA	NA	NA	NA	NA
21-40 years old	Female	No	No	No	No	No	No	No	No	No	Christian	Secondary complete	Negative	DRC	No	No	No	Yes	Yes	No	No	No	No	No	No	No	No	No	No	No	Yes	0	0	Yes	Yes	Yes	atleastone	No	NA	NA	NA	NA	NA	NA	NA	NA	NA	NA	NA
21-40 years old	Female	No	No	No	No	No	No	No	No	No	Christian	Secondary complete	Negative	DRC	No	No	No	No	Yes	No	No	No	No	No	No	No	No	No	No	No	Yes	0	0	Yes	Yes	Yes	atleastone	No	NA	NA	NA	NA	NA	NA	NA	NA	NA	NA	NA
21-40 years old	Female	No	No	No	No	No	No	No	Yes	No	Christian	Secondary complete	Negative	DRC	No	No	No	No	No	No	No	No	No	No	No	No	Yes	No	No	No	Yes	0	0	Yes	Yes	Yes	atleastone	No	NA	NA	NA	NA	NA	NA	NA	NA	NA	NA	NA
10-20 years old	Female	No	No	No	No	No	No	No	No	No	Christian	Primary complete	Negative	DRC	No	No	No	No	Yes	No	No	No	No	No	No	No	No	No	No	No	Yes	0	0	Yes	Yes	Yes	None	No	NA	NA	NA	NA	NA	NA	NA	NA	NA	NA	NA
10-20 years old	Female	No	No	No	No	No	No	No	Yes	No	Christian	Secondary complete	Negative	DRC	No	No	No	No	No	No	No	No	No	No	No	No	Yes	No	No	No	Yes	0	0	Yes	Yes	Yes	atleastone	No	NA	NA	NA	NA	NA	NA	NA	NA	NA	NA	NA
21-40 years old	Male	No	No	No	No	No	No	No	No	Yes	Christian	Secondary complete	Negative	DRC	No	No	No	No	No	No	No	No	No	No	No	No	No	Yes	No	Yes	No	0	0	Yes	Yes	Yes	None	No	NA	NA	NA	NA	NA	NA	NA	NA	NA	NA	NA
21-40 years old	Male	No	Yes	No	No	No	No	No	No	No	Christian	Secondary complete	Negative	DRC	No	No	No	No	No	No	Yes	No	No	No	No	No	No	No	No	Yes	No	0	0	Yes	Yes	Yes	atleastone	No	NA	NA	NA	NA	NA	NA	NA	NA	NA	NA	NA
21-40 years old	Female	No	No	No	No	No	No	No	No	No	Christian	Primary complete	Negative	DRC	No	No	No	No	Yes	No	No	No	No	No	No	No	No	No	No	No	Yes	0	0	Yes	Yes	Yes	atleastone	No	NA	NA	NA	NA	NA	NA	NA	NA	NA	NA	NA
10-20 years old	Female	No	No	No	No	No	No	No	Yes	No	Christian	Primary complete	Negative	DRC	No	No	No	No	No	No	No	No	No	No	No	No	Yes	No	No	No	Yes	0	0	Yes	Yes	Yes	atleastone	No	NA	NA	NA	NA	NA	NA	NA	NA	NA	NA	NA
21-40 years old	Female	No	No	No	Yes	No	No	No	No	No	Christian	Primary complete	Negative	DRC	No	No	Yes	No	No	No	No	No	Yes	No	No	No	No	No	No	No	No	0	0	Yes	Yes	Yes	atleastone	No	NA	NA	NA	NA	NA	NA	NA	NA	NA	NA	NA
10-20 years old	Female	No	No	No	No	No	No	No	No	No	Christian	Secondary complete	Negative	DRC	No	No	No	No	Yes	No	No	No	No	No	No	No	No	No	No	No	Yes	0	0	Yes	Yes	Yes	atleastone	No	NA	NA	NA	NA	NA	NA	NA	NA	NA	NA	NA
21-40 years old	Female	No	No	No	No	Yes	No	No	No	No	Christian	Secondary complete	Negative	DRC	No	No	Yes	No	No	No	No	No	No	Yes	No	No	No	No	No	No	No	0	0	Yes	Yes	Yes	atleastone	No	NA	NA	NA	NA	NA	NA	NA	NA	NA	NA	NA
10-20 years old	Female	No	No	No	No	No	No	No	Yes	No	Christian	Primary complete	Negative	DRC	No	No	No	No	No	No	No	No	No	No	No	No	Yes	No	No	No	Yes	0	0	Yes	Yes	Yes	atleastone	No	NA	NA	NA	NA	NA	NA	NA	NA	NA	NA	NA
21-40 years old	Female	No	No	No	Yes	No	No	No	No	No	Christian	Primary incomplete	Negative	DRC	No	No	No	No	No	No	No	No	Yes	No	No	No	No	No	No	No	No	0	0	Yes	Yes	Yes	atleastone	No	NA	NA	NA	NA	NA	NA	NA	NA	NA	NA	NA
10-20 years old	Female	No	No	No	No	No	No	No	No	No	Christian	Primary complete	Negative	DRC	No	No	No	No	Yes	No	No	No	No	No	No	No	No	No	No	No	Yes	0	0	Yes	Yes	Yes	atleastone	No	NA	NA	NA	NA	NA	NA	NA	NA	NA	NA	NA
Above 40 years old	Male	No	No	No	No	No	No	No	No	Yes	Christian	Secondary complete	Negative	DRC	No	No	No	No	No	No	No	No	No	No	No	No	No	Yes	No	Yes	No	0	0	Yes	Yes	Yes	atleastone	No	NA	NA	NA	NA	NA	NA	NA	NA	NA	NA	NA
21-40 years old	Male	Yes	No	No	No	No	No	No	No	No	Christian	Tertiary complete	Negative	DRC	No	No	Yes	No	No	Yes	No	No	No	No	No	No	No	No	No	No	No	0	0	Yes	Yes	Yes	atleastone	No	NA	NA	NA	NA	NA	NA	NA	NA	NA	NA	NA
21-40 years old	Male	No	No	No	No	Yes	No	No	No	No	Christian	Secondary complete	Negative	DRC	No	No	No	No	No	No	No	No	No	Yes	No	No	No	No	No	No	No	0	0	Yes	Yes	Yes	atleastone	No	NA	NA	NA	NA	NA	NA	NA	NA	NA	NA	NA
10-20 years old	Male	No	No	No	No	No	No	No	Yes	No	Christian	Secondary complete	Negative	DRC	No	No	Yes	No	No	No	No	No	No	No	No	No	Yes	No	No	No	Yes	0	0	Yes	Yes	Yes	atleastone	No	NA	NA	NA	NA	NA	NA	NA	NA	NA	NA	NA
21-40 years old	Male	No	No	No	No	No	No	No	No	Yes	Christian	Secondary complete	Negative	DRC	No	No	Yes	No	No	No	No	No	No	No	No	No	No	Yes	No	Yes	No	0	0	Yes	Yes	Yes	None	No	NA	NA	NA	NA	NA	NA	NA	NA	NA	NA	NA
Above 40 years old	Female	No	No	No	No	No	No	No	No	No	Christian	Primary complete	Negative	DRC	No	No	No	No	Yes	No	No	No	No	No	No	No	No	No	No	No	Yes	0	0	Yes	Yes	Yes	atleastone	No	NA	NA	NA	NA	NA	NA	NA	NA	NA	NA	NA
21-40 years old	Female	No	No	No	No	No	No	No	No	No	Christian	Secondary complete	Negative	DRC	No	No	No	No	Yes	No	No	No	No	No	No	No	No	No	No	No	Yes	0	0	Yes	Yes	Yes	atleastone	No	NA	NA	NA	NA	NA	NA	NA	NA	NA	NA	NA
21-40 years old	Female	No	No	No	No	No	No	No	No	No	Christian	Secondary complete	Negative	DRC	No	No	No	No	Yes	No	No	No	No	No	No	No	No	No	No	No	Yes	0	0	Yes	Yes	Yes	atleastone	No	NA	NA	NA	NA	NA	NA	NA	NA	NA	NA	NA
21-40 years old	Female	No	No	No	Yes	No	No	No	No	No	Christian	Secondary complete	Negative	DRC	No	No	No	No	No	No	No	No	Yes	No	No	No	No	No	No	No	No	0	0	Yes	Yes	Yes	atleastone	No	NA	NA	NA	NA	NA	NA	NA	NA	NA	NA	NA
21-40 years old	Female	No	No	No	Yes	No	No	No	No	No	Christian	Primary complete	Negative	DRC	No	No	Yes	No	No	No	No	No	Yes	No	No	No	No	No	No	No	No	0	0	Yes	Yes	Yes	atleastone	No	NA	NA	NA	NA	NA	NA	NA	NA	NA	NA	NA
10-20 years old	Female	No	No	No	No	No	No	No	Yes	No	Christian	Primary complete	Negative	DRC	No	No	No	No	No	No	No	No	No	No	No	No	Yes	No	No	No	Yes	0	0	Yes	Yes	Yes	atleastone	No	NA	NA	NA	NA	NA	NA	NA	NA	NA	NA	NA
21-40 years old	Male	No	No	No	No	No	No	No	No	No	Christian	Secondary complete	Negative	DRC	No	No	No	No	Yes	No	No	No	No	No	No	No	No	No	No	No	Yes	0	0	Yes	Yes	Yes	None	No	NA	NA	NA	NA	NA	NA	NA	NA	NA	NA	NA
10-20 years old	Female	No	No	No	No	No	No	No	No	No	Christian	Primary complete	Positive	DRC	No	No	No	No	Yes	No	No	No	No	No	No	No	No	No	No	No	Yes	1	0	Yes	Yes	Yes	atleastone	No	NA	NA	NA	NA	NA	NA	NA	NA	NA	NA	NA
Above 40 years old	Male	No	No	No	No	No	No	No	No	No	Christian	Primary complete	Negative	DRC	No	No	Yes	No	Yes	No	No	No	No	No	No	No	No	No	No	No	Yes	0	0	No	No	No	atleastone	No	NA	NA	NA	NA	NA	NA	NA	NA	NA	NA	NA
10-20 years old	Female	No	No	No	No	No	No	No	No	No	Christian	Secondary complete	Negative	DRC	No	No	No	No	Yes	No	No	No	No	No	No	No	No	No	No	No	Yes	0	0	Yes	Yes	Yes	None	No	NA	NA	NA	NA	NA	NA	NA	NA	NA	NA	NA
Above 40 years old	Female	No	No	No	No	No	No	No	No	No	Christian	Primary incomplete	Negative	DRC	No	No	No	No	Yes	No	No	No	No	No	No	No	No	No	No	No	Yes	0	0	Yes	Yes	Yes	None	No	NA	NA	NA	NA	NA	NA	NA	NA	NA	NA	NA
10-20 years old	Female	No	No	No	No	No	No	No	Yes	No	Christian	Secondary complete	Negative	DRC	No	No	No	No	No	No	No	No	No	No	No	No	Yes	No	No	No	Yes	0	0	Yes	Yes	Yes	atleastone	No	NA	NA	NA	NA	NA	NA	NA	NA	NA	NA	NA
Above 40 years old	Male	No	No	No	No	Yes	No	No	No	No	Christian	Secondary complete	Negative	DRC	No	No	Yes	No	No	No	No	No	No	Yes	No	No	No	No	No	No	No	0	0	No	No	No	atleastone	No	NA	NA	NA	NA	NA	NA	NA	NA	NA	NA	NA
10-20 years old	Male	No	No	No	No	No	No	No	Yes	No	Christian	Primary complete	Negative	DRC	No	No	Yes	No	No	No	No	No	No	No	No	No	Yes	No	No	No	Yes	0	0	Yes	Yes	Yes	atleastone	No	NA	NA	NA	NA	NA	NA	NA	NA	NA	NA	NA
21-40 years old	Female	No	No	No	No	No	No	No	Yes	No	Christian	Secondary complete	Negative	DRC	No	No	No	No	No	No	No	No	No	No	No	No	Yes	No	No	No	Yes	0	0	Yes	Yes	Yes	atleastone	No	NA	NA	NA	NA	NA	NA	NA	NA	NA	NA	NA
21-40 years old	Female	No	No	No	No	No	No	No	No	No	Christian	Primary complete	Negative	DRC	No	No	No	No	Yes	No	No	No	No	No	No	No	No	No	No	No	Yes	0	0	Yes	Yes	Yes	atleastone	No	NA	NA	NA	NA	NA	NA	NA	NA	NA	NA	NA
21-40 years old	Male	No	No	No	No	No	No	No	Yes	No	Christian	Primary complete	Negative	DRC	No	No	No	No	No	No	No	No	No	No	No	No	Yes	No	No	No	Yes	0	0	Yes	Yes	Yes	atleastone	No	NA	NA	NA	NA	NA	NA	NA	NA	NA	NA	NA
21-40 years old	Male	No	No	No	No	No	No	No	Yes	No	Christian	Secondary complete	Negative	DRC	No	No	No	No	No	No	No	No	No	No	No	No	Yes	No	No	No	Yes	0	0	Yes	Yes	Yes	atleastone	No	NA	NA	NA	NA	NA	NA	NA	NA	NA	NA	NA
10-20 years old	Female	No	No	No	No	No	No	No	No	No	Christian	Secondary complete	Negative	DRC	No	No	No	No	Yes	No	No	No	No	No	No	No	No	No	No	No	Yes	0	0	Yes	Yes	Yes	atleastone	No	NA	NA	NA	NA	NA	NA	NA	NA	NA	NA	NA
21-40 years old	Male	No	No	No	No	No	No	No	No	Yes	Christian	Secondary complete	Negative	DRC	No	No	No	No	No	No	No	No	No	No	No	No	No	Yes	No	Yes	No	0	0	Yes	Yes	Yes	atleastone	No	NA	NA	NA	NA	NA	NA	NA	NA	NA	NA	NA
21-40 years old	Female	No	No	No	No	No	No	No	Yes	No	Christian	Secondary complete	Negative	DRC	No	No	Yes	No	No	No	No	No	No	No	No	No	Yes	No	No	No	Yes	0	0	Yes	Yes	Yes	atleastone	No	NA	NA	NA	NA	NA	NA	NA	NA	NA	NA	NA
Above 40 years old	Female	No	No	No	No	No	No	No	No	No	Christian	Secondary complete	Negative	DRC	No	No	No	No	Yes	No	No	No	No	No	No	No	No	No	No	No	Yes	0	0	Yes	Yes	Yes	atleastone	No	NA	NA	NA	NA	NA	NA	NA	NA	NA	NA	NA
21-40 years old	Male	No	No	No	No	No	No	No	No	Yes	Christian	Primary complete	Negative	DRC	No	No	No	No	No	No	No	No	No	No	No	No	No	Yes	No	Yes	No	0	0	Yes	Yes	Yes	atleastone	No	NA	NA	NA	NA	NA	NA	NA	NA	NA	NA	NA
10-20 years old	Male	No	No	No	No	No	No	No	No	Yes	Christian	Primary complete	Negative	DRC	No	No	No	No	No	No	No	No	No	No	No	No	No	Yes	No	Yes	No	0	0	Yes	Yes	Yes	atleastone	No	NA	NA	NA	NA	NA	NA	NA	NA	NA	NA	NA
21-40 years old	Female	No	No	No	No	No	No	No	No	Yes	Christian	Secondary complete	Negative	DRC	No	No	No	No	No	No	No	No	No	No	No	No	No	Yes	No	Yes	No	0	0	Yes	Yes	Yes	atleastone	No	NA	NA	NA	NA	NA	NA	NA	NA	NA	NA	NA
21-40 years old	Female	No	No	No	No	No	No	No	No	No	Christian	Secondary complete	Negative	DRC	No	No	No	No	Yes	No	No	No	No	No	No	No	No	No	No	No	Yes	0	0	Yes	Yes	Yes	atleastone	No	NA	NA	NA	NA	NA	NA	NA	NA	NA	NA	NA
21-40 years old	Female	No	No	No	No	No	No	No	No	No	Christian	Secondary complete	Negative	DRC	No	No	Yes	No	Yes	No	No	No	No	No	No	No	No	No	No	No	Yes	0	0	Yes	Yes	Yes	atleastone	No	NA	NA	NA	NA	NA	NA	NA	NA	NA	NA	NA
21-40 years old	Female	No	No	No	No	No	No	No	No	No	Christian	Secondary complete	Negative	DRC	No	No	Yes	No	Yes	No	No	No	No	No	No	No	No	No	No	No	Yes	0	0	Yes	Yes	Yes	atleastone	No	NA	NA	NA	NA	NA	NA	NA	NA	NA	NA	NA
21-40 years old	Female	No	No	No	No	No	No	No	Yes	No	Christian	Tertiary complete	Negative	DRC	No	No	No	No	No	No	No	No	No	No	No	No	Yes	No	No	No	Yes	0	0	Yes	Yes	Yes	atleastone	No	NA	NA	NA	NA	NA	NA	NA	NA	NA	NA	NA
21-40 years old	Female	Yes	No	No	No	No	No	No	No	No	Christian	Tertiary complete	Negative	DRC	No	No	No	No	No	Yes	No	No	No	No	No	No	No	No	No	No	No	0	0	Yes	Yes	Yes	atleastone	No	NA	NA	NA	NA	NA	NA	NA	NA	NA	NA	NA
21-40 years old	Female	No	No	No	No	No	No	No	No	No	Christian	Secondary complete	Negative	DRC	No	No	No	No	Yes	No	No	No	No	No	No	No	No	No	No	No	Yes	0	0	Yes	Yes	Yes	atleastone	No	NA	NA	NA	NA	NA	NA	NA	NA	NA	NA	NA
21-40 years old	Male	No	Yes	No	No	No	No	No	No	No	Christian	Secondary complete	Negative	DRC	Yes	No	No	No	No	No	Yes	No	No	No	No	No	No	No	No	Yes	No	0	0	Yes	Yes	Yes	atleastone	No	NA	NA	NA	NA	NA	NA	NA	NA	NA	NA	NA
21-40 years old	Male	No	No	No	No	No	No	No	No	No	Christian	No education	Negative	DRC	Yes	No	No	Yes	Yes	No	No	No	No	No	No	No	No	No	No	No	Yes	0	0	Yes	Yes	Yes	atleastone	No	NA	NA	NA	NA	NA	NA	NA	NA	NA	NA	NA
21-40 years old	Female	No	No	No	No	No	No	No	No	No	Christian	Tertiary complete	Negative	DRC	No	No	No	No	Yes	No	No	No	No	No	No	No	No	No	No	No	Yes	0	0	Yes	Yes	Yes	atleastone	No	NA	NA	NA	NA	NA	NA	NA	NA	NA	NA	NA
21-40 years old	Female	No	No	No	No	Yes	No	No	No	No	Christian	Primary complete	Negative	DRC	No	No	No	No	No	No	No	No	No	Yes	No	No	No	No	No	No	No	0	0	Yes	Yes	Yes	atleastone	No	NA	NA	NA	NA	NA	NA	NA	NA	NA	NA	NA
Above 40 years old	Female	No	No	No	No	No	No	No	No	Yes	Christian	Primary complete	Positive	DRC	No	No	No	No	No	No	No	No	No	No	No	No	No	Yes	No	Yes	No	1	0	Yes	Yes	Yes	atleastone	No	NA	NA	NA	NA	NA	NA	NA	NA	NA	NA	NA
21-40 years old	Female	No	No	No	No	Yes	No	No	No	No	Christian	No education	Negative	Uganda	No	No	Yes	Yes	No	No	No	No	No	Yes	No	No	No	No	No	No	No	0	0	Yes	Yes	Yes	atleastone	No	NA	NA	NA	NA	NA	NA	NA	NA	NA	NA	NA
10-20 years old	Female	No	No	No	Yes	No	No	No	No	No	Christian	Primary complete	Negative	Uganda	No	Yes	Yes	Yes	No	No	No	No	Yes	No	No	No	No	No	No	No	No	0	0	Yes	Yes	Yes	atleastone	No	NA	NA	NA	NA	NA	NA	NA	NA	NA	NA	NA
Above 40 years old	Male	No	No	No	Yes	Yes	No	No	No	No	Christian	Primary incomplete	Negative	Uganda	No	Yes	Yes	Yes	No	No	No	No	Yes	Yes	No	No	No	No	Yes	No	No	0	0	Yes	Yes	Yes	atleastone	No	NA	NA	NA	NA	NA	NA	NA	NA	NA	NA	NA
10-20 years old	Female	No	No	No	No	No	No	No	Yes	No	Christian	Secondary complete	Negative	Uganda	No	Yes	No	Yes	No	No	No	No	No	No	No	No	Yes	No	No	No	Yes	0	0	Yes	Yes	Yes	atleastone	No	NA	NA	NA	NA	NA	NA	NA	NA	NA	NA	NA
Above 40 years old	Female	No	No	No	No	Yes	No	No	No	No	Christian	No education	Negative	Uganda	No	No	No	Yes	No	No	No	No	No	Yes	No	No	No	No	No	No	No	0	1	Yes	Yes	Yes	atleastone	Yes	NA	Radio	NA	NA	NA	NA	NA	NA	NA	NA	NA
10-20 years old	Female	No	No	No	No	Yes	No	No	No	No	Christian	Primary complete	Negative	Uganda	No	Yes	Yes	No	No	No	No	No	No	Yes	No	No	No	No	No	No	No	0	0	Yes	Yes	Yes	atleastone	No	NA	NA	NA	NA	NA	NA	NA	NA	NA	NA	NA
21-40 years old	Male	No	No	No	No	Yes	No	No	No	No	Christian	No education	Negative	Uganda	Yes	No	No	No	No	No	No	No	No	Yes	No	No	No	No	No	No	No	0	0	Yes	Yes	Yes	atleastone	No	NA	NA	NA	NA	NA	NA	NA	NA	NA	NA	NA
Above 40 years old	Male	No	No	No	Yes	Yes	No	No	No	No	Christian	Primary incomplete	Negative	Uganda	Yes	No	Yes	Yes	No	No	No	No	Yes	Yes	No	No	No	No	Yes	No	No	0	0	Yes	Yes	Yes	atleastone	No	NA	NA	NA	NA	NA	NA	NA	NA	NA	NA	NA
21-40 years old	Female	No	No	No	Yes	Yes	No	No	No	No	Christian	Primary complete	Positive	Uganda	No	Yes	Yes	Yes	No	No	No	No	Yes	Yes	No	No	No	No	Yes	No	No	1	0	Yes	Yes	Yes	atleastone	No	NA	NA	NA	NA	NA	NA	NA	NA	NA	NA	NA
Above 40 years old	Female	No	No	No	Yes	Yes	No	No	No	No	Christian	Primary complete	Negative	Uganda	No	No	Yes	Yes	No	No	No	No	Yes	Yes	No	No	No	No	Yes	No	No	0	0	Yes	Yes	Yes	atleastone	No	NA	NA	NA	NA	NA	NA	NA	NA	NA	NA	NA
21-40 years old	Female	No	Yes	No	No	No	No	No	No	No	Christian	Tertiary complete	Positive	Uganda	No	Yes	No	Yes	No	No	Yes	No	No	No	No	No	No	No	No	Yes	No	1	0	Yes	Yes	Yes	atleastone	No	NA	NA	NA	NA	NA	NA	NA	NA	NA	NA	NA
10-20 years old	Male	No	No	No	No	No	No	No	No	No	Christian	Primary incomplete	Positive	Uganda	No	Yes	Yes	Yes	Yes	No	No	No	No	No	No	No	No	No	No	No	Yes	1	0	Yes	Yes	Yes	atleastone	No	NA	NA	NA	NA	NA	NA	NA	NA	NA	NA	NA
10-20 years old	Female	No	No	No	No	No	No	No	No	No	Christian	Primary incomplete	Negative	Uganda	No	No	Yes	No	Yes	No	No	No	No	No	No	No	No	No	No	No	Yes	0	0	Yes	Yes	Yes	atleastone	No	NA	NA	NA	NA	NA	NA	NA	NA	NA	NA	NA
21-40 years old	Male	No	No	No	No	Yes	No	No	No	No	Christian	Primary incomplete	Negative	Uganda	No	Yes	Yes	No	No	No	No	No	No	Yes	No	No	No	No	No	No	No	0	0	Yes	Yes	Yes	atleastone	No	NA	NA	NA	NA	NA	NA	NA	NA	NA	NA	NA
Above 40 years old	Female	No	No	No	No	Yes	No	No	No	No	Christian	No education	Negative	Uganda	Yes	Yes	No	Yes	No	No	No	No	No	Yes	No	No	No	No	No	No	No	0	1	Yes	Yes	Yes	atleastone	Yes	NA	Radio	NA	NA	NA	NA	NA	NA	NA	NA	NA
21-40 years old	Male	No	Yes	No	No	Yes	No	No	No	No	Christian	Tertiary complete	Negative	Uganda	No	Yes	No	No	No	No	Yes	No	No	Yes	No	No	No	No	No	Yes	No	0	1	Yes	Yes	Yes	atleastone	Yes	NA	Radio	NA	NA	NA	NA	NA	School	NA	NA	NA
21-40 years old	Male	No	No	No	No	Yes	No	No	No	No	Christian	Primary complete	Negative	Uganda	No	No	Yes	Yes	No	No	No	No	No	Yes	No	No	No	No	No	No	No	0	0	Yes	Yes	Yes	atleastone	No	NA	NA	NA	NA	NA	NA	NA	NA	NA	NA	NA
21-40 years old	Female	No	No	No	No	Yes	No	No	No	No	Muslim	Primary incomplete	Negative	Uganda	No	Yes	No	No	No	No	No	No	No	Yes	No	No	No	No	No	No	No	0	0	Yes	Yes	Yes	atleastone	No	NA	NA	NA	NA	NA	NA	NA	NA	NA	NA	NA
10-20 years old	Female	No	No	No	No	Yes	No	No	No	No	Christian	Primary incomplete	Positive	Uganda	No	No	No	No	No	No	No	No	No	Yes	No	No	No	No	No	No	No	1	0	Yes	Yes	Yes	atleastone	No	NA	NA	NA	NA	NA	NA	NA	NA	NA	NA	NA
21-40 years old	Female	No	No	No	Yes	Yes	No	No	No	No	Christian	Primary incomplete	Negative	Uganda	No	Yes	No	No	No	No	No	No	Yes	Yes	No	No	No	No	Yes	No	No	0	0	Yes	Yes	Yes	atleastone	No	NA	NA	NA	NA	NA	NA	NA	NA	NA	NA	NA
Above 40 years old	Female	No	No	No	Yes	Yes	No	No	No	No	Christian	Primary incomplete	Negative	Uganda	No	Yes	No	No	No	No	No	No	Yes	Yes	No	No	No	No	Yes	No	No	0	0	Yes	Yes	Yes	atleastone	No	NA	NA	NA	NA	NA	NA	NA	NA	NA	NA	NA
Above 40 years old	Female	No	No	No	No	Yes	No	No	No	No	Muslim	Primary complete	Negative	Uganda	No	Yes	No	No	No	No	No	No	No	Yes	No	No	No	No	No	No	No	0	0	Yes	Yes	Yes	atleastone	No	NA	NA	NA	NA	NA	NA	NA	NA	NA	NA	NA
10-20 years old	Male	No	No	No	No	No	No	No	No	No	Christian	Primary incomplete	Negative	Uganda	No	No	Yes	Yes	Yes	No	No	No	No	No	No	No	No	No	No	No	Yes	0	0	Yes	Yes	Yes	atleastone	No	NA	NA	NA	NA	NA	NA	NA	NA	NA	NA	NA
10-20 years old	Male	No	No	No	Yes	Yes	No	No	No	No	Christian	Primary incomplete	Negative	Uganda	No	Yes	Yes	Yes	No	No	No	No	Yes	Yes	No	No	No	No	Yes	No	No	0	0	Yes	Yes	Yes	atleastone	No	NA	NA	NA	NA	NA	NA	NA	NA	NA	NA	NA
Above 40 years old	Female	No	No	No	Yes	Yes	No	No	No	No	Christian	Primary incomplete	Negative	Uganda	No	No	Yes	Yes	No	No	No	No	Yes	Yes	No	No	No	No	Yes	No	No	0	0	Yes	Yes	Yes	atleastone	No	NA	NA	NA	NA	NA	NA	NA	NA	NA	NA	NA
21-40 years old	Female	No	Yes	No	No	No	No	No	No	No	Christian	Secondary complete	Negative	Uganda	No	Yes	Yes	No	No	No	Yes	No	No	No	No	No	No	No	No	Yes	No	0	0	No	No	No	atleastone	No	NA	NA	NA	NA	NA	NA	NA	NA	NA	NA	NA
21-40 years old	Male	No	No	No	No	Yes	No	No	No	No	Christian	Primary complete	Negative	Uganda	No	Yes	No	No	No	No	No	No	No	Yes	No	No	No	No	No	No	No	0	1	Yes	Yes	Yes	atleastone	Yes	Healthcare workers	NA	NA	NA	NA	NA	NA	NA	NA	NA	NA
10-20 years old	Male	No	No	No	No	Yes	No	No	No	No	Christian	Secondary complete	Positive	Uganda	No	Yes	Yes	No	No	No	No	No	No	Yes	No	No	No	No	No	No	No	1	0	No	No	No	atleastone	No	NA	NA	NA	NA	NA	NA	NA	NA	NA	NA	NA
21-40 years old	Female	No	No	No	No	Yes	No	No	No	No	Christian	Primary complete	Negative	Uganda	Yes	No	Yes	Yes	No	No	No	No	No	Yes	No	No	No	No	No	No	No	0	0	Yes	Yes	Yes	atleastone	No	NA	NA	NA	NA	NA	NA	NA	NA	NA	NA	NA
21-40 years old	Female	No	No	No	No	Yes	No	No	No	No	Christian	Primary incomplete	Negative	Uganda	No	Yes	Yes	No	No	No	No	No	No	Yes	No	No	No	No	No	No	No	0	0	Yes	Yes	Yes	atleastone	No	NA	NA	NA	NA	NA	NA	NA	NA	NA	NA	NA
21-40 years old	Female	Yes	No	No	No	No	No	No	No	No	Christian	Tertiary complete	Negative	Uganda	No	Yes	Yes	No	No	Yes	No	No	No	No	No	No	No	No	No	No	No	0	1	Yes	Yes	Yes	atleastone	Yes	NA	NA	NA	NA	NA	NA	NA	School	NA	NA	NA
Above 40 years old	Male	No	No	No	No	Yes	No	No	No	No	Christian	Primary incomplete	Negative	Uganda	No	Yes	Yes	Yes	No	No	No	No	No	Yes	No	No	No	No	No	No	No	0	0	Yes	Yes	Yes	atleastone	No	NA	NA	NA	NA	NA	NA	NA	NA	NA	NA	NA
Above 40 years old	Female	No	No	No	No	Yes	No	No	No	No	Christian	Primary incomplete	Negative	Uganda	No	Yes	Yes	No	No	No	No	No	No	Yes	No	No	No	No	No	No	No	0	0	Yes	Yes	Yes	atleastone	No	NA	NA	NA	NA	NA	NA	NA	NA	NA	NA	NA
Above 40 years old	Female	No	No	No	No	Yes	No	No	No	No	Christian	Primary incomplete	Negative	Uganda	No	Yes	Yes	Yes	No	No	No	No	No	Yes	No	No	No	No	No	No	No	0	1	Yes	Yes	Yes	atleastone	Yes	NA	NA	NA	NA	NA	Neighbours/friends	NA	NA	NA	Places of worship/religious leaders	Community leaders/village elder
Above 40 years old	Male	No	No	No	No	Yes	No	No	No	No	Christian	Primary incomplete	Positive	Uganda	No	No	Yes	Yes	No	No	No	No	No	Yes	No	No	No	No	No	No	No	1	0	Yes	Yes	Yes	atleastone	No	NA	NA	NA	NA	NA	NA	NA	NA	NA	NA	NA
10-20 years old	Female	No	No	No	No	No	No	No	Yes	No	Christian	Primary incomplete	Negative	Uganda	No	Yes	Yes	Yes	No	No	No	No	No	No	No	No	Yes	No	No	No	Yes	0	0	Yes	Yes	Yes	atleastone	No	NA	NA	NA	NA	NA	NA	NA	NA	NA	NA	NA
21-40 years old	Male	No	No	No	No	Yes	No	No	No	No	Traditional	Primary incomplete	Negative	Uganda	No	Yes	Yes	Yes	No	No	No	No	No	Yes	No	No	No	No	No	No	No	0	0	Yes	Yes	Yes	atleastone	No	NA	NA	NA	NA	NA	NA	NA	NA	NA	NA	NA
21-40 years old	Female	No	No	No	No	Yes	No	No	No	No	Christian	Primary incomplete	Negative	Uganda	No	Yes	Yes	No	No	No	No	No	No	Yes	No	No	No	No	No	No	No	0	0	Yes	Yes	Yes	atleastone	No	NA	NA	NA	NA	NA	NA	NA	NA	NA	NA	NA
21-40 years old	Female	No	No	Yes	No	No	No	No	No	No	Christian	Primary complete	Negative	Uganda	No	Yes	Yes	Yes	No	No	No	Yes	No	No	No	No	No	No	No	Yes	No	0	0	Yes	Yes	Yes	atleastone	No	NA	NA	NA	NA	NA	NA	NA	NA	NA	NA	NA
Above 40 years old	Female	No	No	No	No	Yes	No	No	No	No	Christian	Primary incomplete	Positive	Uganda	No	Yes	Yes	Yes	No	No	No	No	No	Yes	No	No	No	No	No	No	No	1	0	Yes	Yes	Yes	atleastone	No	NA	NA	NA	NA	NA	NA	NA	NA	NA	NA	NA
Above 40 years old	Male	No	No	No	No	Yes	No	No	No	No	Christian	Primary complete	Negative	Uganda	No	Yes	Yes	Yes	No	No	No	No	No	Yes	No	No	No	No	No	No	No	0	0	Yes	Yes	Yes	atleastone	No	NA	NA	NA	NA	NA	NA	NA	NA	NA	NA	NA
21-40 years old	Male	Yes	No	No	No	No	No	No	No	No	Christian	Tertiary complete	Negative	Uganda	No	Yes	Yes	No	No	Yes	No	No	No	No	No	No	No	No	No	No	No	0	2	Yes	Yes	Yes	atleastone	Yes	Healthcare workers	NA	NA	NA	NA	NA	NA	NA	NA	NA	NA
21-40 years old	Male	No	No	No	Yes	Yes	No	No	No	No	Christian	Primary complete	Positive	Uganda	No	Yes	Yes	Yes	No	No	No	No	Yes	Yes	No	No	No	No	Yes	No	No	1	0	Yes	Yes	Yes	atleastone	No	NA	NA	NA	NA	NA	NA	NA	NA	NA	NA	NA
21-40 years old	Male	No	No	No	Yes	Yes	No	No	No	No	Traditional	Primary incomplete	Negative	Uganda	No	Yes	Yes	Yes	No	No	No	No	Yes	Yes	No	No	No	No	Yes	No	No	0	0	Yes	Yes	Yes	atleastone	No	NA	NA	NA	NA	NA	NA	NA	NA	NA	NA	NA
21-40 years old	Male	No	Yes	No	Yes	Yes	No	No	No	No	Christian	Secondary complete	Negative	Uganda	No	No	Yes	Yes	No	No	Yes	No	Yes	Yes	No	No	No	No	Yes	Yes	No	0	0	Yes	Yes	Yes	atleastone	No	NA	NA	NA	NA	NA	NA	NA	NA	NA	NA	NA
10-20 years old	Male	No	No	No	No	No	No	No	Yes	No	Christian	Secondary complete	Negative	Uganda	No	No	No	Yes	No	No	No	No	No	No	No	No	Yes	No	No	No	Yes	0	0	Yes	Yes	Yes	atleastone	No	NA	NA	NA	NA	NA	NA	NA	NA	NA	NA	NA
10-20 years old	Female	No	No	No	No	No	No	No	No	No	Christian	Primary complete	Negative	Uganda	No	Yes	No	No	Yes	No	No	No	No	No	No	No	No	No	No	No	Yes	0	0	Yes	Yes	Yes	atleastone	No	NA	NA	NA	NA	NA	NA	NA	NA	NA	NA	NA
10-20 years old	Female	No	No	No	No	Yes	No	No	No	No	Christian	Primary incomplete	Negative	Uganda	No	No	Yes	Yes	No	No	No	No	No	Yes	No	No	No	No	No	No	No	0	0	Yes	Yes	Yes	atleastone	No	NA	NA	NA	NA	NA	NA	NA	NA	NA	NA	NA
21-40 years old	Female	No	No	No	Yes	Yes	No	No	No	No	Christian	Secondary complete	Negative	Uganda	No	Yes	No	No	No	No	No	No	Yes	Yes	No	No	No	No	Yes	No	No	0	0	Yes	Yes	Yes	atleastone	No	NA	NA	NA	NA	NA	NA	NA	NA	NA	NA	NA
21-40 years old	Female	No	No	No	No	Yes	No	No	No	No	Christian	Primary incomplete	Negative	Uganda	No	Yes	No	Yes	No	No	No	No	No	Yes	No	No	No	No	No	No	No	0	0	Yes	Yes	Yes	atleastone	No	NA	NA	NA	NA	NA	NA	NA	NA	NA	NA	NA
Above 40 years old	Male	No	Yes	No	Yes	No	No	No	No	No	Traditional	Primary complete	Negative	Uganda	Yes	Yes	Yes	Yes	No	No	Yes	No	Yes	No	No	No	No	No	No	Yes	No	0	0	Yes	Yes	Yes	atleastone	No	NA	NA	NA	NA	NA	NA	NA	NA	NA	NA	NA
21-40 years old	Male	No	Yes	No	No	No	No	No	No	No	Christian	Tertiary complete	Positive	Uganda	No	Yes	No	Yes	No	No	Yes	No	No	No	No	No	No	No	No	Yes	No	1	0	Yes	Yes	Yes	atleastone	No	NA	NA	NA	NA	NA	NA	NA	NA	NA	NA	NA
21-40 years old	Male	No	No	No	Yes	Yes	No	No	No	No	Christian	Tertiary complete	Negative	Uganda	No	Yes	No	Yes	No	No	No	No	Yes	Yes	No	No	No	No	Yes	No	No	0	0	Yes	Yes	Yes	atleastone	No	NA	NA	NA	NA	NA	NA	NA	NA	NA	NA	NA
21-40 years old	Male	No	No	No	No	Yes	No	No	No	No	Christian	Primary incomplete	Negative	Uganda	No	No	No	Yes	No	No	No	No	No	Yes	No	No	No	No	No	No	No	0	1	Yes	Yes	Yes	atleastone	Yes	Healthcare workers	NA	NA	NA	NA	NA	NA	NA	NA	NA	NA
21-40 years old	Male	No	No	No	No	Yes	No	No	No	No	Christian	Tertiary complete	Negative	Uganda	No	Yes	No	Yes	No	No	No	No	No	Yes	No	No	No	No	No	No	No	0	0	Yes	Yes	Yes	atleastone	No	NA	NA	NA	NA	NA	NA	NA	NA	NA	NA	NA
21-40 years old	Male	No	Yes	No	No	No	No	No	No	No	Christian	Tertiary complete	Negative	Uganda	No	No	No	No	No	No	Yes	No	No	No	No	No	No	No	No	Yes	No	0	0	Yes	Yes	Yes	atleastone	No	NA	NA	NA	NA	NA	NA	NA	NA	NA	NA	NA
10-20 years old	Male	No	No	Yes	No	No	No	No	No	No	Christian	Secondary complete	Negative	Uganda	No	No	No	Yes	No	No	No	Yes	No	No	No	No	No	No	No	Yes	No	0	1	Yes	Yes	Yes	atleastone	Yes	NA	Radio	NA	NA	NA	NA	NA	NA	NA	NA	NA
21-40 years old	Female	No	No	No	No	Yes	No	No	No	No	Christian	Primary complete	Negative	Uganda	No	Yes	Yes	No	No	No	No	No	No	Yes	No	No	No	No	No	No	No	0	0	Yes	Yes	Yes	atleastone	No	NA	NA	NA	NA	NA	NA	NA	NA	NA	NA	NA
10-20 years old	Male	No	No	No	No	No	No	No	No	No	Christian	Primary incomplete	Negative	Uganda	No	No	No	No	Yes	No	No	No	No	No	No	No	No	No	No	No	Yes	0	0	Yes	Yes	Yes	atleastone	No	NA	NA	NA	NA	NA	NA	NA	NA	NA	NA	NA
Above 40 years old	Female	No	No	No	No	Yes	No	No	No	No	Christian	Primary incomplete	Negative	Uganda	No	No	Yes	No	No	No	No	No	No	Yes	No	No	No	No	No	No	No	0	0	Yes	Yes	Yes	atleastone	No	NA	NA	NA	NA	NA	NA	NA	NA	NA	NA	NA
21-40 years old	Female	No	No	No	Yes	Yes	No	No	No	No	Christian	Primary incomplete	Negative	Uganda	No	Yes	Yes	Yes	No	No	No	No	Yes	Yes	No	No	No	No	Yes	No	No	0	0	Yes	Yes	Yes	atleastone	No	NA	NA	NA	NA	NA	NA	NA	NA	NA	NA	NA
10-20 years old	Female	No	No	No	No	No	No	No	Yes	No	Christian	Primary complete	Negative	Uganda	No	Yes	Yes	Yes	No	No	No	No	No	No	No	No	Yes	No	No	No	Yes	0	0	Yes	Yes	Yes	atleastone	No	NA	NA	NA	NA	NA	NA	NA	NA	NA	NA	NA
10-20 years old	Female	No	No	No	Yes	Yes	No	No	No	No	Christian	Primary complete	Negative	Uganda	No	Yes	Yes	Yes	No	No	No	No	Yes	Yes	No	No	No	No	Yes	No	No	0	0	Yes	Yes	Yes	atleastone	No	NA	NA	NA	NA	NA	NA	NA	NA	NA	NA	NA
21-40 years old	Male	No	No	Yes	No	No	No	No	No	No	Christian	Tertiary complete	Negative	Uganda	No	Yes	No	No	No	No	No	Yes	No	No	No	No	No	No	No	Yes	No	0	1	Yes	Yes	Yes	atleastone	Yes	NA	Radio	NA	NA	NA	NA	NA	NA	NA	NA	NA
Above 40 years old	Female	No	No	No	No	Yes	No	No	No	No	Christian	Primary incomplete	Negative	Uganda	No	Yes	No	Yes	No	No	No	No	No	Yes	No	No	No	No	No	No	No	0	0	No	No	No	atleastone	No	NA	NA	NA	NA	NA	NA	NA	NA	NA	NA	NA
21-40 years old	Male	No	No	No	No	Yes	No	No	No	No	Christian	Secondary complete	Negative	Uganda	No	Yes	Yes	Yes	No	No	No	No	No	Yes	No	No	No	No	No	No	No	0	0	Yes	Yes	Yes	atleastone	No	NA	NA	NA	NA	NA	NA	NA	NA	NA	NA	NA
Above 40 years old	Male	No	No	No	No	Yes	No	No	No	No	Christian	Primary incomplete	Negative	Uganda	Yes	Yes	Yes	Yes	No	No	No	No	No	Yes	No	No	No	No	No	No	No	0	0	Yes	Yes	Yes	atleastone	No	NA	NA	NA	NA	NA	NA	NA	NA	NA	NA	NA
21-40 years old	Female	No	No	No	No	Yes	No	No	No	No	Christian	Primary incomplete	Negative	Uganda	No	No	Yes	Yes	No	No	No	No	No	Yes	No	No	No	No	No	No	No	0	0	Yes	Yes	Yes	atleastone	No	NA	NA	NA	NA	NA	NA	NA	NA	NA	NA	NA
21-40 years old	Male	No	No	No	No	Yes	No	No	No	No	Christian	Primary incomplete	Positive	Uganda	No	No	Yes	Yes	No	No	No	No	No	Yes	No	No	No	No	No	No	No	1	0	Yes	Yes	Yes	atleastone	No	NA	NA	NA	NA	NA	NA	NA	NA	NA	NA	NA
21-40 years old	Male	No	No	No	No	Yes	No	No	No	No	Christian	Secondary complete	Positive	Uganda	No	Yes	Yes	No	No	No	No	No	No	Yes	No	No	No	No	No	No	No	1	1	Yes	Yes	Yes	atleastone	Yes	NA	Radio	NA	NA	NA	NA	NA	NA	NA	NA	NA
10-20 years old	Male	No	No	No	No	No	No	No	No	No	Christian	Primary complete	Negative	Uganda	Yes	No	Yes	Yes	Yes	No	No	No	No	No	No	No	No	No	No	No	Yes	0	0	Yes	Yes	Yes	atleastone	No	NA	NA	NA	NA	NA	NA	NA	NA	NA	NA	NA
Above 40 years old	Male	No	No	No	No	Yes	No	No	No	No	Christian	Secondary complete	Negative	Uganda	No	Yes	Yes	Yes	No	No	No	No	No	Yes	No	No	No	No	No	No	No	0	1	Yes	Yes	Yes	atleastone	Yes	Healthcare workers	NA	NA	NA	NA	NA	NA	NA	NA	NA	NA
21-40 years old	Male	No	Yes	No	No	No	No	No	No	No	Christian	Tertiary complete	Negative	Uganda	No	Yes	Yes	Yes	No	No	Yes	No	No	No	No	No	No	No	No	Yes	No	0	1	Yes	Yes	Yes	atleastone	Yes	Healthcare workers	Radio	NA	NA	NA	NA	NA	NA	NA	NA	NA
21-40 years old	Male	No	No	No	No	Yes	No	No	No	No	Christian	Primary incomplete	Negative	Uganda	No	Yes	Yes	No	No	No	No	No	No	Yes	No	No	No	No	No	No	No	0	0	Yes	Yes	Yes	atleastone	No	NA	NA	NA	NA	NA	NA	NA	NA	NA	NA	NA
21-40 years old	Male	No	No	No	No	Yes	No	No	No	No	Christian	Primary incomplete	Negative	Uganda	No	No	Yes	No	No	No	No	No	No	Yes	No	No	No	No	No	No	No	0	1	Yes	Yes	Yes	atleastone	Yes	Healthcare workers	NA	NA	NA	NA	NA	NA	NA	NA	NA	NA
21-40 years old	Male	No	No	No	No	Yes	No	No	No	No	Christian	Primary incomplete	Negative	Uganda	No	Yes	Yes	Yes	No	No	No	No	No	Yes	No	No	No	No	No	No	No	0	0	Yes	Yes	Yes	atleastone	No	NA	NA	NA	NA	NA	NA	NA	NA	NA	NA	NA
Above 40 years old	Female	No	No	No	No	Yes	No	No	No	No	Christian	Primary incomplete	Negative	Uganda	No	No	No	Yes	No	No	No	No	No	Yes	No	No	No	No	No	No	No	0	0	Yes	Yes	Yes	atleastone	No	NA	NA	NA	NA	NA	NA	NA	NA	NA	NA	NA
21-40 years old	Female	No	No	No	No	Yes	No	No	No	No	Christian	Primary incomplete	Positive	Uganda	No	Yes	Yes	No	No	No	No	No	No	Yes	No	No	No	No	No	No	No	1	0	Yes	Yes	Yes	atleastone	No	NA	NA	NA	NA	NA	NA	NA	NA	NA	NA	NA
10-20 years old	Female	No	No	No	No	Yes	No	No	No	No	Christian	Primary incomplete	Negative	Uganda	No	No	Yes	No	No	No	No	No	No	Yes	No	No	No	No	No	No	No	0	0	Yes	Yes	Yes	None	No	NA	NA	NA	NA	NA	NA	NA	NA	NA	NA	NA
21-40 years old	Male	Yes	No	No	No	No	No	No	No	No	Christian	Tertiary complete	Negative	Uganda	No	No	Yes	No	No	Yes	No	No	No	No	No	No	No	No	No	No	No	0	1	Yes	Yes	Yes	atleastone	Yes	Healthcare workers	Radio	NA	NA	NA	NA	NA	NA	NA	NA	NA
21-40 years old	Male	No	No	No	No	No	No	No	Yes	No	Christian	Primary complete	Negative	Uganda	No	No	Yes	Yes	No	No	No	No	No	No	No	No	Yes	No	No	No	Yes	0	1	Yes	Yes	Yes	None	Yes	NA	Radio	NA	NA	NA	NA	NA	NA	NA	NA	NA
10-20 years old	Male	No	No	No	No	No	No	No	Yes	No	Christian	Primary complete	Negative	Uganda	No	Yes	Yes	Yes	No	No	No	No	No	No	No	No	Yes	No	No	No	Yes	0	0	Yes	Yes	Yes	atleastone	No	NA	NA	NA	NA	NA	NA	NA	NA	NA	NA	NA
21-40 years old	Male	No	No	No	No	Yes	No	No	No	No	Christian	Primary incomplete	Negative	Uganda	Yes	Yes	Yes	Yes	No	No	No	No	No	Yes	No	No	No	No	No	No	No	0	0	Yes	Yes	Yes	atleastone	No	NA	NA	NA	NA	NA	NA	NA	NA	NA	NA	NA
21-40 years old	Female	No	No	No	No	Yes	No	No	No	No	Christian	Secondary complete	Negative	Uganda	No	Yes	Yes	Yes	No	No	No	No	No	Yes	No	No	No	No	No	No	No	0	1	Yes	Yes	Yes	atleastone	Yes	Healthcare workers	Radio	NA	NA	NA	NA	NA	NA	NA	NA	NA
21-40 years old	Male	No	No	No	No	Yes	No	No	No	No	Christian	Secondary complete	Negative	Uganda	No	No	Yes	Yes	No	No	No	No	No	Yes	No	No	No	No	No	No	No	0	0	Yes	Yes	Yes	atleastone	No	NA	NA	NA	NA	NA	NA	NA	NA	NA	NA	NA
21-40 years old	Male	No	No	No	No	Yes	No	No	No	No	Christian	Primary complete	Negative	Uganda	No	Yes	No	Yes	No	No	No	No	No	Yes	No	No	No	No	No	No	No	0	0	Yes	Yes	Yes	atleastone	No	NA	NA	NA	NA	NA	NA	NA	NA	NA	NA	NA
21-40 years old	Male	No	No	No	No	Yes	No	No	No	No	Christian	Primary incomplete	Negative	Uganda	No	Yes	No	Yes	No	No	No	No	No	Yes	No	No	No	No	No	No	No	0	1	Yes	Yes	Yes	atleastone	Yes	NA	NA	Television	NA	NA	NA	NA	NA	NA	NA	NA
Above 40 years old	Female	No	No	No	No	Yes	No	No	No	No	Christian	Primary incomplete	Positive	Uganda	No	Yes	Yes	No	No	No	No	No	No	Yes	No	No	No	No	No	No	No	1	0	Yes	Yes	Yes	atleastone	No	NA	NA	NA	NA	NA	NA	NA	NA	NA	NA	NA
21-40 years old	Female	No	No	No	No	Yes	No	No	No	No	Christian	Primary complete	Negative	Uganda	No	Yes	No	Yes	No	No	No	No	No	Yes	No	No	No	No	No	No	No	0	0	Yes	Yes	Yes	atleastone	No	NA	NA	NA	NA	NA	NA	NA	NA	NA	NA	NA
21-40 years old	Male	No	No	No	No	Yes	No	No	No	No	Christian	Primary incomplete	Positive	Uganda	No	No	Yes	No	No	No	No	No	No	Yes	No	No	No	No	No	No	No	1	0	Yes	Yes	Yes	atleastone	No	NA	NA	NA	NA	NA	NA	NA	NA	NA	NA	NA
Above 40 years old	Male	No	No	No	No	Yes	No	No	No	No	Christian	Secondary complete	Negative	Uganda	No	Yes	Yes	Yes	No	No	No	No	No	Yes	No	No	No	No	No	No	No	0	0	Yes	Yes	Yes	atleastone	No	NA	NA	NA	NA	NA	NA	NA	NA	NA	NA	NA
Above 40 years old	Female	No	No	No	No	Yes	No	No	No	No	Christian	Primary incomplete	Negative	Uganda	No	Yes	Yes	Yes	No	No	No	No	No	Yes	No	No	No	No	No	No	No	0	0	Yes	Yes	Yes	atleastone	No	NA	NA	NA	NA	NA	NA	NA	NA	NA	NA	NA
Above 40 years old	Male	No	No	No	No	Yes	No	No	No	No	Christian	Secondary complete	Negative	Uganda	Yes	Yes	Yes	Yes	No	No	No	No	No	Yes	No	No	No	No	No	No	No	0	1	Yes	Yes	Yes	atleastone	Yes	NA	Radio	NA	NA	NA	NA	NA	NA	NA	NA	NA
Above 40 years old	Male	No	No	No	No	Yes	No	No	No	No	Christian	Primary incomplete	Negative	Uganda	No	No	Yes	No	No	No	No	No	No	Yes	No	No	No	No	No	No	No	0	0	Yes	Yes	Yes	atleastone	No	NA	NA	NA	NA	NA	NA	NA	NA	NA	NA	NA
Above 40 years old	Male	No	Yes	No	No	No	No	No	No	No	Christian	Tertiary complete	Negative	Uganda	No	Yes	Yes	Yes	No	No	Yes	No	No	No	No	No	No	No	No	Yes	No	0	1	Yes	Yes	Yes	atleastone	Yes	NA	Radio	NA	NA	NA	NA	Local administration e.g. chiefs	NA	NA	NA	NA
10-20 years old	Female	No	No	No	No	No	No	No	Yes	No	Christian	Secondary complete	Negative	Uganda	No	Yes	Yes	No	No	No	No	No	No	No	No	No	Yes	No	No	No	Yes	0	0	Yes	Yes	Yes	atleastone	No	NA	NA	NA	NA	NA	NA	NA	NA	NA	NA	NA
10-20 years old	Male	No	No	No	Yes	No	No	No	No	No	Christian	Primary complete	Negative	Uganda	No	Yes	Yes	Yes	No	No	No	No	Yes	No	No	No	No	No	No	No	No	0	0	Yes	Yes	Yes	atleastone	No	NA	NA	NA	NA	NA	NA	NA	NA	NA	NA	NA
10-20 years old	Female	No	No	No	No	No	No	No	No	No	Christian	Primary incomplete	Negative	Uganda	No	Yes	Yes	No	Yes	No	No	No	No	No	No	No	No	No	No	No	Yes	0	0	Yes	Yes	Yes	atleastone	No	NA	NA	NA	NA	NA	NA	NA	NA	NA	NA	NA
Above 40 years old	Male	No	No	No	No	Yes	No	No	No	No	Christian	No education	Negative	Uganda	No	No	Yes	No	No	No	No	No	No	Yes	No	No	No	No	No	No	No	0	0	Yes	Yes	Yes	None	No	NA	NA	NA	NA	NA	NA	NA	NA	NA	NA	NA
Above 40 years old	Female	No	No	No	Yes	No	No	No	No	No	Christian	No education	Negative	Uganda	No	No	No	No	No	No	No	No	Yes	No	No	No	No	No	No	No	No	0	0	Yes	Yes	Yes	None	No	NA	NA	NA	NA	NA	NA	NA	NA	NA	NA	NA
Above 40 years old	Female	No	No	No	No	Yes	No	No	No	No	Christian	Primary complete	Positive	Uganda	No	Yes	Yes	Yes	No	No	No	No	No	Yes	No	No	No	No	No	No	No	1	0	Yes	Yes	Yes	atleastone	No	NA	NA	NA	NA	NA	NA	NA	NA	NA	NA	NA
21-40 years old	Female	No	No	No	No	Yes	No	No	No	No	Christian	Primary complete	Negative	Uganda	No	Yes	Yes	Yes	No	No	No	No	No	Yes	No	No	No	No	No	No	No	0	0	Yes	Yes	Yes	atleastone	No	NA	NA	NA	NA	NA	NA	NA	NA	NA	NA	NA
21-40 years old	Female	No	No	No	No	Yes	No	No	No	No	Christian	Primary incomplete	Negative	Uganda	No	Yes	Yes	No	No	No	No	No	No	Yes	No	No	No	No	No	No	No	0	0	Yes	Yes	Yes	atleastone	No	NA	NA	NA	NA	NA	NA	NA	NA	NA	NA	NA
10-20 years old	Female	No	No	No	No	Yes	No	No	No	No	Christian	Primary complete	Negative	Uganda	No	Yes	Yes	Yes	No	No	No	No	No	Yes	No	No	No	No	No	No	No	0	0	Yes	Yes	Yes	atleastone	No	NA	NA	NA	NA	NA	NA	NA	NA	NA	NA	NA
21-40 years old	Male	No	No	No	No	Yes	No	No	No	No	Christian	Primary incomplete	Negative	Uganda	No	No	No	No	No	No	No	No	No	Yes	No	No	No	No	No	No	No	0	0	Yes	Yes	Yes	atleastone	No	NA	NA	NA	NA	NA	NA	NA	NA	NA	NA	NA
10-20 years old	Female	No	No	No	No	No	No	No	Yes	No	Christian	Primary complete	Negative	Uganda	No	Yes	Yes	No	No	No	No	No	No	No	No	No	Yes	No	No	No	Yes	0	1	Yes	Yes	Yes	atleastone	Yes	Healthcare workers	Radio	NA	NA	NA	NA	NA	NA	NA	NA	NA
10-20 years old	Female	No	Yes	No	No	No	No	No	No	No	Christian	Tertiary complete	Negative	Uganda	No	Yes	Yes	Yes	No	No	Yes	No	No	No	No	No	No	No	No	Yes	No	0	0	Yes	Yes	Yes	atleastone	No	NA	NA	NA	NA	NA	NA	NA	NA	NA	NA	NA
Above 40 years old	Male	No	No	No	No	Yes	No	No	No	No	Christian	Primary complete	Negative	Uganda	No	No	Yes	Yes	No	No	No	No	No	Yes	No	No	No	No	No	No	No	0	0	Yes	Yes	Yes	atleastone	No	NA	NA	NA	NA	NA	NA	NA	NA	NA	NA	NA
21-40 years old	Female	No	No	No	No	Yes	No	No	No	No	Christian	Primary complete	Negative	Uganda	No	Yes	Yes	Yes	No	No	No	No	No	Yes	No	No	No	No	No	No	No	0	0	Yes	Yes	Yes	atleastone	No	NA	NA	NA	NA	NA	NA	NA	NA	NA	NA	NA
Above 40 years old	Male	No	No	No	No	Yes	No	No	No	No	Christian	Primary incomplete	Negative	Uganda	Yes	Yes	Yes	No	No	No	No	No	No	Yes	No	No	No	No	No	No	No	0	0	Yes	Yes	Yes	atleastone	No	NA	NA	NA	NA	NA	NA	NA	NA	NA	NA	NA
Above 40 years old	Female	No	No	No	No	Yes	No	No	No	No	Christian	Primary incomplete	Negative	Uganda	No	Yes	Yes	No	No	No	No	No	No	Yes	No	No	No	No	No	No	No	0	0	Yes	Yes	Yes	atleastone	No	NA	NA	NA	NA	NA	NA	NA	NA	NA	NA	NA
21-40 years old	Female	No	No	No	No	No	No	No	No	No	Christian	No education	Negative	Uganda	No	Yes	No	Yes	Yes	No	No	No	No	No	No	No	No	No	No	No	Yes	0	0	Yes	Yes	Yes	atleastone	No	NA	NA	NA	NA	NA	NA	NA	NA	NA	NA	NA
10-20 years old	Male	No	No	No	No	No	No	No	No	No	Christian	Primary incomplete	Negative	Uganda	No	No	Yes	Yes	Yes	No	No	No	No	No	No	No	No	No	No	No	Yes	0	0	Yes	Yes	Yes	atleastone	No	NA	NA	NA	NA	NA	NA	NA	NA	NA	NA	NA
21-40 years old	Male	No	No	No	No	Yes	No	No	No	No	Christian	Primary complete	Negative	Uganda	No	No	Yes	Yes	No	No	No	No	No	Yes	No	No	No	No	No	No	No	0	0	Yes	Yes	Yes	atleastone	No	NA	NA	NA	NA	NA	NA	NA	NA	NA	NA	NA
21-40 years old	Female	No	No	No	No	Yes	No	No	No	No	Christian	No education	Negative	Uganda	No	Yes	Yes	Yes	No	No	No	No	No	Yes	No	No	No	No	No	No	No	0	0	Yes	Yes	Yes	atleastone	No	NA	NA	NA	NA	NA	NA	NA	NA	NA	NA	NA
10-20 years old	Male	No	No	No	No	No	No	No	Yes	No	Christian	Primary incomplete	Negative	Uganda	No	No	Yes	No	No	No	No	No	No	No	No	No	Yes	No	No	No	Yes	0	0	Yes	Yes	Yes	atleastone	No	NA	NA	NA	NA	NA	NA	NA	NA	NA	NA	NA
21-40 years old	Female	Yes	No	No	No	No	No	No	No	No	Christian	Tertiary complete	Negative	Uganda	No	No	Yes	No	No	Yes	No	No	No	No	No	No	No	No	No	No	No	0	0	Yes	Yes	Yes	atleastone	No	NA	NA	NA	NA	NA	NA	NA	NA	NA	NA	NA
Above 40 years old	Male	No	No	No	Yes	Yes	No	No	No	No	Christian	Primary incomplete	Negative	Uganda	No	Yes	Yes	No	No	No	No	No	Yes	Yes	No	No	No	No	Yes	No	No	0	0	Yes	Yes	Yes	atleastone	No	NA	NA	NA	NA	NA	NA	NA	NA	NA	NA	NA
Above 40 years old	Female	No	No	No	No	Yes	No	No	No	No	Christian	No education	Negative	Uganda	No	Yes	No	Yes	No	No	No	No	No	Yes	No	No	No	No	No	No	No	0	0	Yes	Yes	Yes	atleastone	No	NA	NA	NA	NA	NA	NA	NA	NA	NA	NA	NA
Above 40 years old	Female	No	No	No	No	Yes	No	No	No	No	Christian	Primary incomplete	Positive	Uganda	No	Yes	Yes	No	No	No	No	No	No	Yes	No	No	No	No	No	No	No	1	0	Yes	Yes	Yes	None	No	NA	NA	NA	NA	NA	NA	NA	NA	NA	NA	NA
21-40 years old	Male	No	No	No	No	Yes	No	No	No	No	Christian	Primary incomplete	Negative	Uganda	No	No	Yes	Yes	No	No	No	No	No	Yes	No	No	No	No	No	No	No	0	1	Yes	Yes	Yes	atleastone	Yes	NA	Radio	NA	NA	NA	NA	NA	NA	NA	NA	NA
21-40 years old	Male	No	No	No	No	No	No	No	No	Yes	Christian	Primary incomplete	Negative	Uganda	No	No	No	No	No	No	No	No	No	No	No	No	No	Yes	No	Yes	No	0	0	Yes	Yes	Yes	atleastone	No	NA	NA	NA	NA	NA	NA	NA	NA	NA	NA	NA
10-20 years old	Male	No	No	No	No	No	No	No	No	No	Christian	Primary incomplete	Negative	Uganda	No	Yes	No	Yes	Yes	No	No	No	No	No	No	No	No	No	No	No	Yes	0	0	Yes	Yes	Yes	atleastone	No	NA	NA	NA	NA	NA	NA	NA	NA	NA	NA	NA
21-40 years old	Male	No	Yes	No	No	No	No	No	No	No	Christian	Tertiary complete	Negative	Uganda	Yes	No	Yes	Yes	No	No	Yes	No	No	No	No	No	No	No	No	Yes	No	0	0	Yes	Yes	Yes	atleastone	No	NA	NA	NA	NA	NA	NA	NA	NA	NA	NA	NA
10-20 years old	Male	No	No	No	No	No	No	No	Yes	No	Christian	Primary incomplete	Negative	Uganda	No	Yes	Yes	Yes	No	No	No	No	No	No	No	No	Yes	No	No	No	Yes	0	1	Yes	Yes	Yes	atleastone	Yes	Healthcare workers	Radio	NA	NA	NA	NA	NA	NA	NA	NA	NA
21-40 years old	Female	No	Yes	No	No	No	No	No	No	No	Christian	Tertiary complete	Negative	Uganda	No	Yes	Yes	No	No	No	Yes	No	No	No	No	No	No	No	No	Yes	No	0	1	Yes	Yes	Yes	None	Yes	Healthcare workers	Radio	NA	NA	NA	NA	NA	NA	NA	NA	NA
21-40 years old	Female	No	No	No	No	Yes	No	No	No	No	Christian	Primary incomplete	Negative	Uganda	No	Yes	Yes	Yes	No	No	No	No	No	Yes	No	No	No	No	No	No	No	0	0	Yes	Yes	Yes	atleastone	No	NA	NA	NA	NA	NA	NA	NA	NA	NA	NA	NA
21-40 years old	Male	No	No	No	No	Yes	No	No	No	No	Christian	Primary complete	Negative	Uganda	No	Yes	Yes	Yes	No	No	No	No	No	Yes	No	No	No	No	No	No	No	0	0	Yes	Yes	Yes	atleastone	No	NA	NA	NA	NA	NA	NA	NA	NA	NA	NA	NA
21-40 years old	Female	No	No	No	No	No	No	No	No	Yes	Christian	Primary complete	Negative	Uganda	No	No	Yes	Yes	No	No	No	No	No	No	No	No	No	Yes	No	Yes	No	0	0	Yes	Yes	Yes	atleastone	No	NA	NA	NA	NA	NA	NA	NA	NA	NA	NA	NA
10-20 years old	Female	No	No	No	No	No	No	No	No	No	Christian	Secondary complete	Negative	Uganda	No	Yes	Yes	Yes	Yes	No	No	No	No	No	No	No	No	No	No	No	Yes	0	1	Yes	Yes	Yes	atleastone	Yes	NA	Radio	NA	NA	NA	NA	NA	NA	NA	NA	NA
10-20 years old	Female	No	No	No	No	No	No	No	Yes	No	Christian	Primary complete	Negative	Uganda	Yes	Yes	Yes	Yes	No	No	No	No	No	No	No	No	Yes	No	No	No	Yes	0	0	Yes	Yes	Yes	atleastone	No	NA	NA	NA	NA	NA	NA	NA	NA	NA	NA	NA
21-40 years old	Female	No	No	No	No	No	No	No	No	Yes	Christian	Secondary complete	Negative	Uganda	No	Yes	Yes	No	No	No	No	No	No	No	No	No	No	Yes	No	Yes	No	0	0	Yes	Yes	Yes	None	No	NA	NA	NA	NA	NA	NA	NA	NA	NA	NA	NA
21-40 years old	Female	No	No	No	No	Yes	No	No	No	No	Christian	Primary complete	Negative	Uganda	No	Yes	Yes	Yes	No	No	No	No	No	Yes	No	No	No	No	No	No	No	0	0	Yes	Yes	Yes	atleastone	No	NA	NA	NA	NA	NA	NA	NA	NA	NA	NA	NA
10-20 years old	Female	No	No	No	No	No	No	No	No	No	Christian	Primary incomplete	Negative	Uganda	No	No	Yes	Yes	Yes	No	No	No	No	No	No	No	No	No	No	No	Yes	0	0	Yes	Yes	Yes	atleastone	No	NA	NA	NA	NA	NA	NA	NA	NA	NA	NA	NA
10-20 years old	Female	No	No	No	No	No	No	No	Yes	No	Christian	Secondary complete	Negative	Uganda	No	Yes	Yes	Yes	No	No	No	No	No	No	No	No	Yes	No	No	No	Yes	0	0	Yes	Yes	Yes	atleastone	No	NA	NA	NA	NA	NA	NA	NA	NA	NA	NA	NA
10-20 years old	Male	No	No	No	No	No	No	No	Yes	No	Christian	Primary complete	Negative	Uganda	No	Yes	Yes	Yes	No	No	No	No	No	No	No	No	Yes	No	No	No	Yes	0	0	Yes	Yes	Yes	atleastone	No	NA	NA	NA	NA	NA	NA	NA	NA	NA	NA	NA
21-40 years old	Female	No	No	No	No	Yes	No	No	No	No	Christian	Primary complete	Negative	Uganda	No	Yes	Yes	Yes	No	No	No	No	No	Yes	No	No	No	No	No	No	No	0	0	Yes	Yes	Yes	atleastone	No	NA	NA	NA	NA	NA	NA	NA	NA	NA	NA	NA
21-40 years old	Female	No	No	No	No	Yes	No	No	No	No	Christian	Primary incomplete	Negative	Uganda	No	No	Yes	Yes	No	No	No	No	No	Yes	No	No	No	No	No	No	No	0	0	Yes	Yes	Yes	atleastone	No	NA	NA	NA	NA	NA	NA	NA	NA	NA	NA	NA
21-40 years old	Male	No	Yes	No	No	No	No	No	No	No	Christian	Tertiary complete	Negative	Uganda	No	Yes	Yes	Yes	No	No	Yes	No	No	No	No	No	No	No	No	Yes	No	0	1	Yes	Yes	Yes	atleastone	Yes	NA	Radio	NA	NA	NA	NA	NA	NA	NA	NA	NA
10-20 years old	Female	No	No	No	No	No	No	No	Yes	No	Christian	Primary incomplete	Negative	Uganda	No	No	No	Yes	No	No	No	No	No	No	No	No	Yes	No	No	No	Yes	0	0	Yes	Yes	Yes	atleastone	No	NA	NA	NA	NA	NA	NA	NA	NA	NA	NA	NA
10-20 years old	Female	No	No	No	No	Yes	No	No	No	No	Christian	Secondary complete	Negative	Uganda	No	Yes	No	No	No	No	No	No	No	Yes	No	No	No	No	No	No	No	0	0	Yes	Yes	Yes	None	No	NA	NA	NA	NA	NA	NA	NA	NA	NA	NA	NA
21-40 years old	Male	No	No	No	No	Yes	No	No	No	No	Christian	Primary complete	Positive	Uganda	No	Yes	No	Yes	No	No	No	No	No	Yes	No	No	No	No	No	No	No	1	0	Yes	Yes	Yes	atleastone	No	NA	NA	NA	NA	NA	NA	NA	NA	NA	NA	NA
21-40 years old	Female	No	No	No	No	Yes	No	No	No	No	Christian	No education	Negative	Uganda	No	No	Yes	Yes	No	No	No	No	No	Yes	No	No	No	No	No	No	No	0	0	Yes	Yes	Yes	atleastone	No	NA	NA	NA	NA	NA	NA	NA	NA	NA	NA	NA
21-40 years old	Female	No	No	No	No	Yes	No	No	No	No	Christian	Primary incomplete	Negative	Uganda	No	No	Yes	No	No	No	No	No	No	Yes	No	No	No	No	No	No	No	0	0	Yes	Yes	Yes	atleastone	No	NA	NA	NA	NA	NA	NA	NA	NA	NA	NA	NA
21-40 years old	Male	Yes	No	No	No	No	No	No	No	No	Christian	Tertiary complete	Negative	Uganda	Yes	No	No	Yes	No	Yes	No	No	No	No	No	No	No	No	No	No	No	0	1	Yes	Yes	Yes	atleastone	Yes	NA	Radio	NA	NA	NA	NA	NA	NA	NA	NA	NA
21-40 years old	Female	No	No	No	No	Yes	No	No	No	No	Christian	Primary incomplete	Negative	Uganda	No	Yes	Yes	No	No	No	No	No	No	Yes	No	No	No	No	No	No	No	0	0	Yes	Yes	Yes	atleastone	No	NA	NA	NA	NA	NA	NA	NA	NA	NA	NA	NA
Above 40 years old	Female	No	No	No	No	Yes	No	No	No	No	Christian	Primary incomplete	Negative	Uganda	No	Yes	Yes	No	No	No	No	No	No	Yes	No	No	No	No	No	No	No	0	0	Yes	Yes	Yes	atleastone	No	NA	NA	NA	NA	NA	NA	NA	NA	NA	NA	NA
21-40 years old	Female	No	No	No	No	Yes	No	No	No	No	Christian	Primary incomplete	Negative	Uganda	No	Yes	Yes	No	No	No	No	No	No	Yes	No	No	No	No	No	No	No	0	0	Yes	Yes	Yes	atleastone	No	NA	NA	NA	NA	NA	NA	NA	NA	NA	NA	NA
21-40 years old	Female	No	No	No	No	Yes	No	No	No	No	Christian	Primary incomplete	Negative	Uganda	No	Yes	Yes	No	No	No	No	No	No	Yes	No	No	No	No	No	No	No	0	0	Yes	Yes	Yes	atleastone	No	NA	NA	NA	NA	NA	NA	NA	NA	NA	NA	NA
21-40 years old	Female	No	No	No	No	Yes	No	No	No	No	Christian	Primary incomplete	Negative	Uganda	No	Yes	Yes	Yes	No	No	No	No	No	Yes	No	No	No	No	No	No	No	0	0	Yes	Yes	Yes	atleastone	No	NA	NA	NA	NA	NA	NA	NA	NA	NA	NA	NA
21-40 years old	Female	No	No	No	No	Yes	No	No	No	No	Christian	Primary incomplete	Negative	Uganda	No	Yes	Yes	Yes	No	No	No	No	No	Yes	No	No	No	No	No	No	No	0	0	Yes	Yes	Yes	atleastone	No	NA	NA	NA	NA	NA	NA	NA	NA	NA	NA	NA
21-40 years old	Male	No	No	No	No	Yes	No	No	No	No	Christian	Primary complete	Positive	Uganda	No	Yes	No	Yes	No	No	No	No	No	Yes	No	No	No	No	No	No	No	1	1	Yes	Yes	Yes	atleastone	Yes	NA	Radio	NA	NA	NA	NA	NA	NA	NA	NA	NA
21-40 years old	Male	No	No	No	No	Yes	No	No	No	No	Christian	Primary complete	Negative	Uganda	No	No	Yes	Yes	No	No	No	No	No	Yes	No	No	No	No	No	No	No	0	0	Yes	Yes	Yes	atleastone	No	NA	NA	NA	NA	NA	NA	NA	NA	NA	NA	NA
10-20 years old	Female	No	No	No	No	No	No	No	No	No	Christian	Primary incomplete	Negative	Uganda	No	Yes	Yes	Yes	Yes	No	No	No	No	No	No	No	No	No	No	No	Yes	0	0	Yes	Yes	Yes	atleastone	No	NA	NA	NA	NA	NA	NA	NA	NA	NA	NA	NA
21-40 years old	Female	No	No	No	No	Yes	No	No	No	No	Christian	Primary complete	Negative	Uganda	No	No	Yes	No	No	No	No	No	No	Yes	No	No	No	No	No	No	No	0	0	Yes	Yes	Yes	None	No	NA	NA	NA	NA	NA	NA	NA	NA	NA	NA	NA
10-20 years old	Male	No	No	No	No	No	No	No	No	No	Christian	Primary incomplete	Negative	Uganda	No	Yes	Yes	No	Yes	No	No	No	No	No	No	No	No	No	No	No	Yes	0	0	Yes	Yes	Yes	atleastone	No	NA	NA	NA	NA	NA	NA	NA	NA	NA	NA	NA
Above 40 years old	Female	No	No	No	No	Yes	No	No	No	No	Christian	No education	Negative	Uganda	No	Yes	Yes	No	No	No	No	No	No	Yes	No	No	No	No	No	No	No	0	0	Yes	Yes	Yes	atleastone	No	NA	NA	NA	NA	NA	NA	NA	NA	NA	NA	NA
10-20 years old	Male	No	No	No	No	No	No	No	Yes	No	Christian	Tertiary complete	Negative	Uganda	No	No	No	Yes	No	No	No	No	No	No	No	No	Yes	No	No	No	Yes	0	0	Yes	Yes	Yes	atleastone	No	NA	NA	NA	NA	NA	NA	NA	NA	NA	NA	NA
10-20 years old	Male	No	No	No	No	No	No	No	No	No	Christian	Primary incomplete	Negative	Uganda	No	Yes	Yes	Yes	Yes	No	No	No	No	No	No	No	No	No	No	No	Yes	0	0	Yes	Yes	Yes	atleastone	No	NA	NA	NA	NA	NA	NA	NA	NA	NA	NA	NA
21-40 years old	Male	No	No	No	No	Yes	No	No	No	No	Christian	Primary incomplete	Negative	Uganda	No	Yes	Yes	Yes	No	No	No	No	No	Yes	No	No	No	No	No	No	No	0	0	Yes	Yes	Yes	atleastone	No	NA	NA	NA	NA	NA	NA	NA	NA	NA	NA	NA
21-40 years old	Male	No	No	No	No	Yes	No	No	No	No	Christian	No education	Negative	Uganda	No	Yes	Yes	Yes	No	No	No	No	No	Yes	No	No	No	No	No	No	No	0	0	Yes	Yes	Yes	atleastone	No	NA	NA	NA	NA	NA	NA	NA	NA	NA	NA	NA
10-20 years old	Female	No	No	No	No	Yes	No	No	No	No	Christian	Primary incomplete	Negative	Uganda	No	Yes	Yes	Yes	No	No	No	No	No	Yes	No	No	No	No	No	No	No	0	0	Yes	Yes	Yes	atleastone	No	NA	NA	NA	NA	NA	NA	NA	NA	NA	NA	NA
Above 40 years old	Male	No	No	No	No	Yes	No	No	No	No	Christian	Primary complete	Negative	Uganda	No	Yes	Yes	Yes	No	No	No	No	No	Yes	No	No	No	No	No	No	No	0	0	Yes	Yes	Yes	atleastone	No	NA	NA	NA	NA	NA	NA	NA	NA	NA	NA	NA
10-20 years old	Male	No	No	No	No	Yes	No	No	No	No	Christian	Primary incomplete	Negative	Uganda	No	Yes	Yes	Yes	No	No	No	No	No	Yes	No	No	No	No	No	No	No	0	0	Yes	Yes	Yes	atleastone	No	NA	NA	NA	NA	NA	NA	NA	NA	NA	NA	NA
21-40 years old	Male	No	No	No	No	Yes	No	No	No	No	Christian	Primary complete	Negative	Uganda	No	No	Yes	Yes	No	No	No	No	No	Yes	No	No	No	No	No	No	No	0	0	Yes	Yes	Yes	atleastone	No	NA	NA	NA	NA	NA	NA	NA	NA	NA	NA	NA
10-20 years old	Male	No	No	No	No	Yes	No	No	No	No	Christian	Primary incomplete	Negative	Uganda	No	No	Yes	Yes	No	No	No	No	No	Yes	No	No	No	No	No	No	No	0	0	Yes	Yes	Yes	atleastone	No	NA	NA	NA	NA	NA	NA	NA	NA	NA	NA	NA
10-20 years old	Male	No	No	No	No	Yes	No	No	No	No	Christian	Primary incomplete	Negative	Uganda	No	Yes	Yes	Yes	No	No	No	No	No	Yes	No	No	No	No	No	No	No	0	0	Yes	Yes	Yes	atleastone	No	NA	NA	NA	NA	NA	NA	NA	NA	NA	NA	NA
21-40 years old	Male	No	No	No	No	Yes	No	No	No	No	Christian	Primary incomplete	Positive	Uganda	No	Yes	Yes	No	No	No	No	No	No	Yes	No	No	No	No	No	No	No	1	1	Yes	Yes	Yes	atleastone	Yes	Healthcare workers	Radio	NA	NA	NA	NA	NA	NA	NA	NA	NA
21-40 years old	Female	No	No	No	No	Yes	No	No	No	No	Christian	Primary complete	Negative	Uganda	No	Yes	Yes	Yes	No	No	No	No	No	Yes	No	No	No	No	No	No	No	0	1	Yes	Yes	Yes	atleastone	Yes	NA	Radio	NA	NA	NA	NA	NA	School	NA	NA	NA
Above 40 years old	Male	No	No	No	No	Yes	No	No	No	No	Christian	Secondary complete	Positive	Uganda	No	Yes	Yes	Yes	No	No	No	No	No	Yes	No	No	No	No	No	No	No	1	0	Yes	Yes	Yes	atleastone	No	NA	NA	NA	NA	NA	NA	NA	NA	NA	NA	NA
Above 40 years old	Male	No	No	No	No	Yes	No	No	No	No	Christian	Secondary complete	Negative	Uganda	No	No	No	Yes	No	No	No	No	No	Yes	No	No	No	No	No	No	No	0	1	Yes	Yes	Yes	atleastone	Yes	NA	Radio	NA	NA	NA	NA	NA	NA	NA	NA	NA
21-40 years old	Female	No	No	No	No	Yes	No	No	No	No	Christian	Primary incomplete	Negative	Uganda	No	No	No	Yes	No	No	No	No	No	Yes	No	No	No	No	No	No	No	0	0	Yes	Yes	Yes	atleastone	No	NA	NA	NA	NA	NA	NA	NA	NA	NA	NA	NA
10-20 years old	Female	No	No	No	No	Yes	No	No	No	No	Christian	Primary complete	Negative	Uganda	No	No	No	Yes	No	No	No	No	No	Yes	No	No	No	No	No	No	No	0	0	Yes	Yes	Yes	atleastone	No	NA	NA	NA	NA	NA	NA	NA	NA	NA	NA	NA
Above 40 years old	Female	No	No	No	No	Yes	No	No	No	No	Christian	Primary incomplete	Negative	Uganda	No	No	Yes	Yes	No	No	No	No	No	Yes	No	No	No	No	No	No	No	0	0	Yes	Yes	Yes	atleastone	No	NA	NA	NA	NA	NA	NA	NA	NA	NA	NA	NA
Above 40 years old	Male	No	No	No	No	Yes	No	No	No	No	Christian	Primary incomplete	Negative	Uganda	No	Yes	No	No	No	No	No	No	No	Yes	No	No	No	No	No	No	No	0	0	Yes	Yes	Yes	atleastone	No	NA	NA	NA	NA	NA	NA	NA	NA	NA	NA	NA
Above 40 years old	Female	No	No	No	No	Yes	No	No	No	No	Christian	No education	Negative	Uganda	No	Yes	Yes	Yes	No	No	No	No	No	Yes	No	No	No	No	No	No	No	0	0	Yes	Yes	Yes	atleastone	No	NA	NA	NA	NA	NA	NA	NA	NA	NA	NA	NA
21-40 years old	Female	No	No	Yes	Yes	Yes	No	No	No	No	Christian	Primary incomplete	Positive	Uganda	No	Yes	Yes	Yes	No	No	No	Yes	Yes	Yes	No	No	No	No	Yes	Yes	No	1	0	Yes	Yes	Yes	atleastone	No	NA	NA	NA	NA	NA	NA	NA	NA	NA	NA	NA
10-20 years old	Female	No	No	No	No	No	No	No	No	No	Christian	Primary incomplete	Negative	Uganda	No	No	Yes	Yes	Yes	No	No	No	No	No	No	No	No	No	No	No	Yes	0	0	Yes	Yes	Yes	atleastone	No	NA	NA	NA	NA	NA	NA	NA	NA	NA	NA	NA
Above 40 years old	Male	No	No	No	No	Yes	No	No	No	No	Christian	No education	Negative	Uganda	No	Yes	Yes	Yes	No	No	No	No	No	Yes	No	No	No	No	No	No	No	0	0	Yes	Yes	Yes	atleastone	No	NA	NA	NA	NA	NA	NA	NA	NA	NA	NA	NA
10-20 years old	Male	No	No	No	No	No	No	No	No	No	Christian	Primary incomplete	Positive	Uganda	No	Yes	Yes	Yes	Yes	No	No	No	No	No	No	No	No	No	No	No	Yes	1	0	Yes	Yes	Yes	atleastone	No	NA	NA	NA	NA	NA	NA	NA	NA	NA	NA	NA
21-40 years old	Male	No	No	No	No	Yes	No	No	No	No	Christian	Primary incomplete	Negative	Uganda	No	No	Yes	Yes	No	No	No	No	No	Yes	No	No	No	No	No	No	No	0	0	Yes	Yes	Yes	atleastone	No	NA	NA	NA	NA	NA	NA	NA	NA	NA	NA	NA
Above 40 years old	Female	No	No	No	Yes	Yes	No	No	No	No	Christian	Primary incomplete	Negative	Uganda	No	Yes	Yes	Yes	No	No	No	No	Yes	Yes	No	No	No	No	Yes	No	No	0	0	Yes	Yes	Yes	atleastone	No	NA	NA	NA	NA	NA	NA	NA	NA	NA	NA	NA
Above 40 years old	Male	No	No	No	No	Yes	No	No	No	No	Christian	Primary incomplete	Negative	Uganda	No	Yes	Yes	Yes	No	No	No	No	No	Yes	No	No	No	No	No	No	No	0	0	Yes	Yes	Yes	atleastone	No	NA	NA	NA	NA	NA	NA	NA	NA	NA	NA	NA
21-40 years old	Female	No	No	No	Yes	Yes	No	No	No	No	Christian	Secondary complete	Negative	Uganda	No	Yes	Yes	Yes	No	No	No	No	Yes	Yes	No	No	No	No	Yes	No	No	0	0	Yes	Yes	Yes	atleastone	No	NA	NA	NA	NA	NA	NA	NA	NA	NA	NA	NA
21-40 years old	Female	Yes	No	No	No	No	No	No	No	No	Christian	Tertiary complete	Negative	Uganda	No	Yes	Yes	No	No	Yes	No	No	No	No	No	No	No	No	No	No	No	0	1	Yes	Yes	Yes	None	Yes	Healthcare workers	Radio	NA	NA	NA	NA	NA	NA	NA	NA	NA
10-20 years old	Female	No	No	No	No	No	No	No	No	No	Christian	Primary incomplete	Negative	Uganda	No	Yes	No	No	Yes	No	No	No	No	No	No	No	No	No	No	No	Yes	0	0	Yes	Yes	Yes	atleastone	No	NA	NA	NA	NA	NA	NA	NA	NA	NA	NA	NA
21-40 years old	Male	No	No	No	No	No	No	No	Yes	No	Christian	Primary complete	Negative	Uganda	No	Yes	No	Yes	No	No	No	No	No	No	No	No	Yes	No	No	No	Yes	0	1	Yes	Yes	Yes	atleastone	Yes	NA	Radio	NA	NA	NA	NA	NA	NA	NA	NA	NA
10-20 years old	Female	No	No	No	No	No	No	No	No	No	Christian	Primary incomplete	Negative	Uganda	No	No	Yes	Yes	Yes	No	No	No	No	No	No	No	No	No	No	No	Yes	0	0	Yes	Yes	Yes	atleastone	No	NA	NA	NA	NA	NA	NA	NA	NA	NA	NA	NA
10-20 years old	Male	No	No	No	No	No	No	No	No	No	Christian	Primary incomplete	Negative	Uganda	No	No	Yes	Yes	Yes	No	No	No	No	No	No	No	No	No	No	No	Yes	0	0	Yes	Yes	Yes	atleastone	No	NA	NA	NA	NA	NA	NA	NA	NA	NA	NA	NA
21-40 years old	Female	No	No	No	No	Yes	No	No	No	No	Christian	Primary incomplete	Negative	Uganda	No	No	No	No	No	No	No	No	No	Yes	No	No	No	No	No	No	No	0	0	Yes	Yes	Yes	atleastone	No	NA	NA	NA	NA	NA	NA	NA	NA	NA	NA	NA
21-40 years old	Male	No	No	No	No	Yes	No	No	No	No	Christian	Primary complete	Negative	Uganda	No	No	No	No	No	No	No	No	No	Yes	No	No	No	No	No	No	No	0	0	Yes	Yes	Yes	None	No	NA	NA	NA	NA	NA	NA	NA	NA	NA	NA	NA
Above 40 years old	Male	No	No	No	No	Yes	No	No	No	No	Christian	Primary complete	Negative	Uganda	No	No	No	No	No	No	No	No	No	Yes	No	No	No	No	No	No	No	0	0	Yes	Yes	Yes	None	No	NA	NA	NA	NA	NA	NA	NA	NA	NA	NA	NA
21-40 years old	Female	No	No	No	No	Yes	No	No	No	No	Christian	Primary complete	Negative	Uganda	No	Yes	Yes	Yes	No	No	No	No	No	Yes	No	No	No	No	No	No	No	0	0	Yes	Yes	Yes	atleastone	No	NA	NA	NA	NA	NA	NA	NA	NA	NA	NA	NA
10-20 years old	Male	No	No	No	No	No	No	No	No	No	Christian	Primary incomplete	Negative	Uganda	No	Yes	No	No	Yes	No	No	No	No	No	No	No	No	No	No	No	Yes	0	0	Yes	Yes	Yes	None	No	NA	NA	NA	NA	NA	NA	NA	NA	NA	NA	NA
21-40 years old	Female	No	No	No	No	Yes	No	No	No	No	Christian	Primary incomplete	Negative	Uganda	No	Yes	Yes	Yes	No	No	No	No	No	Yes	No	No	No	No	No	No	No	0	0	Yes	Yes	Yes	atleastone	No	NA	NA	NA	NA	NA	NA	NA	NA	NA	NA	NA
10-20 years old	Female	No	No	No	No	No	No	No	No	No	Christian	Primary incomplete	Negative	Uganda	No	No	Yes	No	Yes	No	No	No	No	No	No	No	No	No	No	No	Yes	0	0	Yes	Yes	Yes	atleastone	No	NA	NA	NA	NA	NA	NA	NA	NA	NA	NA	NA
21-40 years old	Male	No	No	No	No	Yes	No	No	No	No	Christian	Primary incomplete	Negative	Uganda	No	No	Yes	No	No	No	No	No	No	Yes	No	No	No	No	No	No	No	0	0	Yes	Yes	Yes	atleastone	No	NA	NA	NA	NA	NA	NA	NA	NA	NA	NA	NA
21-40 years old	Female	No	No	No	Yes	Yes	No	No	No	No	Christian	Primary incomplete	Negative	Uganda	No	No	Yes	Yes	No	No	No	No	Yes	Yes	No	No	No	No	Yes	No	No	0	0	Yes	Yes	Yes	atleastone	No	NA	NA	NA	NA	NA	NA	NA	NA	NA	NA	NA
10-20 years old	Male	No	No	No	Yes	No	No	No	No	No	Christian	Primary incomplete	Negative	Uganda	No	No	Yes	Yes	No	No	No	No	Yes	No	No	No	No	No	No	No	No	0	0	Yes	Yes	Yes	atleastone	No	NA	NA	NA	NA	NA	NA	NA	NA	NA	NA	NA
21-40 years old	Male	No	No	No	Yes	Yes	No	No	No	No	Christian	Primary complete	Negative	Uganda	No	No	Yes	Yes	No	No	No	No	Yes	Yes	No	No	No	No	Yes	No	No	0	0	Yes	Yes	Yes	atleastone	No	NA	NA	NA	NA	NA	NA	NA	NA	NA	NA	NA
21-40 years old	Female	No	No	No	No	Yes	No	No	No	No	Christian	Primary complete	Negative	Uganda	No	No	No	Yes	No	No	No	No	No	Yes	No	No	No	No	No	No	No	0	0	Yes	Yes	Yes	atleastone	No	NA	NA	NA	NA	NA	NA	NA	NA	NA	NA	NA
21-40 years old	Male	No	No	No	Yes	Yes	No	No	No	No	Traditional	No education	Negative	Uganda	No	Yes	Yes	Yes	No	No	No	No	Yes	Yes	No	No	No	No	Yes	No	No	0	0	Yes	Yes	Yes	atleastone	No	NA	NA	NA	NA	NA	NA	NA	NA	NA	NA	NA
21-40 years old	Male	No	No	No	Yes	Yes	No	No	No	No	Christian	Primary incomplete	Negative	Uganda	No	Yes	Yes	Yes	No	No	No	No	Yes	Yes	No	No	No	No	Yes	No	No	0	0	Yes	Yes	Yes	atleastone	No	NA	NA	NA	NA	NA	NA	NA	NA	NA	NA	NA
21-40 years old	Female	No	No	No	No	Yes	No	No	No	No	Christian	Secondary complete	Positive	Uganda	No	Yes	Yes	Yes	No	No	No	No	No	Yes	No	No	No	No	No	No	No	1	0	Yes	Yes	Yes	atleastone	No	NA	NA	NA	NA	NA	NA	NA	NA	NA	NA	NA
21-40 years old	Male	No	No	No	No	Yes	No	No	No	No	Christian	Secondary complete	Negative	Uganda	No	No	No	Yes	No	No	No	No	No	Yes	No	No	No	No	No	No	No	0	0	Yes	Yes	Yes	atleastone	No	NA	NA	NA	NA	NA	NA	NA	NA	NA	NA	NA
10-20 years old	Male	No	No	No	No	No	No	No	No	No	Christian	Primary incomplete	Positive	Uganda	No	Yes	No	Yes	Yes	No	No	No	No	No	No	No	No	No	No	No	Yes	1	0	Yes	Yes	Yes	atleastone	No	NA	NA	NA	NA	NA	NA	NA	NA	NA	NA	NA
21-40 years old	Male	No	No	No	No	Yes	No	No	No	No	Christian	Primary complete	Negative	Uganda	No	No	No	Yes	No	No	No	No	No	Yes	No	No	No	No	No	No	No	0	0	Yes	Yes	Yes	atleastone	No	NA	NA	NA	NA	NA	NA	NA	NA	NA	NA	NA
10-20 years old	Female	No	No	No	No	No	No	No	No	No	Christian	Primary incomplete	Negative	Uganda	No	No	No	Yes	Yes	No	No	No	No	No	No	No	No	No	No	No	Yes	0	0	Yes	Yes	Yes	atleastone	No	NA	NA	NA	NA	NA	NA	NA	NA	NA	NA	NA
21-40 years old	Male	No	Yes	No	No	No	No	No	No	No	Christian	Secondary complete	Negative	Uganda	No	No	No	No	No	No	Yes	No	No	No	No	No	No	No	No	Yes	No	0	0	Yes	Yes	Yes	atleastone	No	NA	NA	NA	NA	NA	NA	NA	NA	NA	NA	NA
10-20 years old	Male	No	No	No	No	Yes	No	No	No	No	Christian	Primary incomplete	Negative	Uganda	No	No	Yes	Yes	No	No	No	No	No	Yes	No	No	No	No	No	No	No	0	0	No	No	No	atleastone	No	NA	NA	NA	NA	NA	NA	NA	NA	NA	NA	NA
21-40 years old	Male	No	No	No	No	No	No	No	No	No	Christian	Secondary complete	Negative	Uganda	No	No	Yes	Yes	Yes	No	No	No	No	No	No	No	No	No	No	No	Yes	0	0	Yes	Yes	Yes	atleastone	No	NA	NA	NA	NA	NA	NA	NA	NA	NA	NA	NA
21-40 years old	Male	No	No	No	Yes	Yes	No	No	No	No	Christian	Primary incomplete	Negative	Uganda	No	Yes	Yes	Yes	No	No	No	No	Yes	Yes	No	No	No	No	Yes	No	No	0	0	Yes	Yes	Yes	atleastone	No	NA	NA	NA	NA	NA	NA	NA	NA	NA	NA	NA
21-40 years old	Female	No	No	No	Yes	Yes	No	No	No	No	Christian	Primary incomplete	Negative	Uganda	No	No	Yes	Yes	No	No	No	No	Yes	Yes	No	No	No	No	Yes	No	No	0	0	Yes	Yes	Yes	atleastone	No	NA	NA	NA	NA	NA	NA	NA	NA	NA	NA	NA
10-20 years old	Female	No	No	No	No	No	No	No	No	No	Christian	Primary incomplete	Negative	Uganda	No	No	Yes	Yes	Yes	No	No	No	No	No	No	No	No	No	No	No	Yes	0	0	Yes	Yes	Yes	atleastone	No	NA	NA	NA	NA	NA	NA	NA	NA	NA	NA	NA
21-40 years old	Female	No	Yes	No	No	No	No	No	No	No	Christian	Tertiary complete	Negative	Uganda	No	Yes	No	Yes	No	No	Yes	No	No	No	No	No	No	No	No	Yes	No	0	0	Yes	Yes	Yes	atleastone	No	NA	NA	NA	NA	NA	NA	NA	NA	NA	NA	NA
21-40 years old	Female	No	No	No	Yes	Yes	No	No	No	No	Christian	Primary incomplete	Positive	Uganda	No	Yes	Yes	Yes	No	No	No	No	Yes	Yes	No	No	No	No	Yes	No	No	1	0	Yes	Yes	Yes	atleastone	No	NA	NA	NA	NA	NA	NA	NA	NA	NA	NA	NA
21-40 years old	Male	No	No	No	Yes	Yes	No	No	No	No	Christian	Primary complete	Negative	Uganda	No	Yes	Yes	Yes	No	No	No	No	Yes	Yes	No	No	No	No	Yes	No	No	0	0	Yes	Yes	Yes	atleastone	No	NA	NA	NA	NA	NA	NA	NA	NA	NA	NA	NA
10-20 years old	Female	No	No	No	Yes	Yes	No	No	No	No	Christian	Secondary complete	Negative	Uganda	No	No	Yes	Yes	No	No	No	No	Yes	Yes	No	No	No	No	Yes	No	No	0	0	Yes	Yes	Yes	atleastone	No	NA	NA	NA	NA	NA	NA	NA	NA	NA	NA	NA
10-20 years old	Male	No	No	No	No	No	No	No	No	No	Christian	Primary incomplete	Negative	Uganda	No	Yes	Yes	Yes	Yes	No	No	No	No	No	No	No	No	No	No	No	Yes	0	0	Yes	Yes	Yes	atleastone	No	NA	NA	NA	NA	NA	NA	NA	NA	NA	NA	NA
10-20 years old	Male	No	No	No	No	No	No	No	No	No	Christian	Primary incomplete	Negative	Uganda	No	No	Yes	Yes	Yes	No	No	No	No	No	No	No	No	No	No	No	Yes	0	0	Yes	Yes	Yes	atleastone	No	NA	NA	NA	NA	NA	NA	NA	NA	NA	NA	NA
21-40 years old	Male	No	No	No	No	Yes	No	No	No	No	Christian	Primary complete	Negative	Uganda	No	No	Yes	Yes	No	No	No	No	No	Yes	No	No	No	No	No	No	No	0	0	Yes	Yes	Yes	atleastone	No	NA	NA	NA	NA	NA	NA	NA	NA	NA	NA	NA
21-40 years old	Male	No	No	No	Yes	Yes	No	No	No	No	Christian	Primary incomplete	Negative	Uganda	No	No	Yes	Yes	No	No	No	No	Yes	Yes	No	No	No	No	Yes	No	No	0	0	Yes	Yes	Yes	atleastone	No	NA	NA	NA	NA	NA	NA	NA	NA	NA	NA	NA
10-20 years old	Female	No	No	No	No	No	No	No	No	No	Christian	Primary complete	Negative	Uganda	No	No	No	Yes	Yes	No	No	No	No	No	No	No	No	No	No	No	Yes	0	0	Yes	Yes	Yes	atleastone	No	NA	NA	NA	NA	NA	NA	NA	NA	NA	NA	NA
21-40 years old	Male	No	No	No	No	Yes	No	No	No	No	Christian	Primary incomplete	Negative	Uganda	No	No	No	Yes	No	No	No	No	No	Yes	No	No	No	No	No	No	No	0	0	Yes	Yes	Yes	atleastone	No	NA	NA	NA	NA	NA	NA	NA	NA	NA	NA	NA
21-40 years old	Male	No	No	No	No	Yes	No	No	No	No	Christian	Primary incomplete	Negative	Uganda	No	Yes	No	No	No	No	No	No	No	Yes	No	No	No	No	No	No	No	0	0	Yes	Yes	Yes	atleastone	No	NA	NA	NA	NA	NA	NA	NA	NA	NA	NA	NA
21-40 years old	Male	No	No	No	No	No	No	No	No	No	Christian	Secondary complete	Negative	Uganda	No	Yes	No	Yes	Yes	No	No	No	No	No	No	No	No	No	No	No	Yes	0	1	Yes	Yes	Yes	atleastone	Yes	NA	Radio	NA	NA	NA	NA	NA	NA	NA	NA	NA
Above 40 years old	Female	No	No	No	No	Yes	No	No	No	No	Christian	No education	Negative	Uganda	No	No	No	Yes	No	No	No	No	No	Yes	No	No	No	No	No	No	No	0	0	Yes	Yes	Yes	atleastone	No	NA	NA	NA	NA	NA	NA	NA	NA	NA	NA	NA
21-40 years old	Female	No	No	No	No	Yes	No	No	No	No	Christian	No education	Negative	Uganda	No	No	No	No	No	No	No	No	No	Yes	No	No	No	No	No	No	No	0	0	Yes	Yes	Yes	atleastone	No	NA	NA	NA	NA	NA	NA	NA	NA	NA	NA	NA
10-20 years old	Male	No	No	No	No	Yes	No	No	No	No	Christian	Secondary complete	Negative	Uganda	No	No	No	Yes	No	No	No	No	No	Yes	No	No	No	No	No	No	No	0	0	Yes	Yes	Yes	atleastone	No	NA	NA	NA	NA	NA	NA	NA	NA	NA	NA	NA
10-20 years old	Male	No	No	No	No	Yes	No	No	No	No	Christian	Primary incomplete	Negative	Uganda	No	No	No	No	No	No	No	No	No	Yes	No	No	No	No	No	No	No	0	0	Yes	Yes	Yes	None	No	NA	NA	NA	NA	NA	NA	NA	NA	NA	NA	NA
Above 40 years old	Female	No	No	No	No	Yes	No	No	No	No	Christian	No education	Negative	Uganda	No	Yes	No	No	No	No	No	No	No	Yes	No	No	No	No	No	No	No	0	0	Yes	Yes	Yes	None	No	NA	NA	NA	NA	NA	NA	NA	NA	NA	NA	NA
21-40 years old	Female	No	Yes	No	No	No	No	No	No	No	Christian	Secondary complete	Negative	Uganda	No	No	No	No	No	No	Yes	No	No	No	No	No	No	No	No	Yes	No	0	0	Yes	Yes	Yes	atleastone	No	NA	NA	NA	NA	NA	NA	NA	NA	NA	NA	NA
Above 40 years old	Male	No	No	No	No	Yes	No	No	No	No	Christian	Primary incomplete	Positive	Uganda	No	Yes	Yes	Yes	No	No	No	No	No	Yes	No	No	No	No	No	No	No	1	0	Yes	Yes	Yes	atleastone	No	NA	NA	NA	NA	NA	NA	NA	NA	NA	NA	NA
Above 40 years old	Female	No	No	No	No	Yes	No	No	No	No	Christian	Primary complete	Negative	Uganda	No	Yes	No	No	No	No	No	No	No	Yes	No	No	No	No	No	No	No	0	0	Yes	Yes	Yes	None	No	NA	NA	NA	NA	NA	NA	NA	NA	NA	NA	NA
21-40 years old	Male	No	Yes	No	No	No	No	No	No	No	Christian	Secondary complete	Positive	Uganda	No	No	Yes	Yes	No	No	Yes	No	No	No	No	No	No	No	No	Yes	No	1	0	Yes	Yes	Yes	atleastone	No	NA	NA	NA	NA	NA	NA	NA	NA	NA	NA	NA
21-40 years old	Male	No	Yes	No	No	No	No	No	No	No	Christian	Secondary complete	Negative	Uganda	No	No	Yes	No	No	No	Yes	No	No	No	No	No	No	No	No	Yes	No	0	0	Yes	Yes	Yes	atleastone	No	NA	NA	NA	NA	NA	NA	NA	NA	NA	NA	NA
21-40 years old	Female	No	No	No	No	Yes	No	No	No	No	Christian	Primary complete	Negative	Uganda	No	Yes	Yes	Yes	No	No	No	No	No	Yes	No	No	No	No	No	No	No	0	0	Yes	Yes	Yes	atleastone	No	NA	NA	NA	NA	NA	NA	NA	NA	NA	NA	NA
21-40 years old	Female	No	No	No	No	No	No	No	No	No	Christian	Primary incomplete	Negative	Uganda	No	Yes	No	No	Yes	No	No	No	No	No	No	No	No	No	No	No	Yes	0	0	Yes	Yes	Yes	None	No	NA	NA	NA	NA	NA	NA	NA	NA	NA	NA	NA
Above 40 years old	Female	No	No	No	No	Yes	No	No	No	No	Christian	Primary complete	Positive	Uganda	No	No	No	Yes	No	No	No	No	No	Yes	No	No	No	No	No	No	No	1	0	Yes	Yes	Yes	atleastone	No	NA	NA	NA	NA	NA	NA	NA	NA	NA	NA	NA
Above 40 years old	Female	No	No	No	No	Yes	No	No	No	No	Christian	Primary complete	Negative	Uganda	No	Yes	No	No	No	No	No	No	No	Yes	No	No	No	No	No	No	No	0	0	Yes	Yes	Yes	None	No	NA	NA	NA	NA	NA	NA	NA	NA	NA	NA	NA
10-20 years old	Male	No	No	No	No	No	No	No	No	No	Christian	No education	Negative	Uganda	No	No	No	Yes	Yes	No	No	No	No	No	No	No	No	No	No	No	Yes	0	0	Yes	Yes	Yes	atleastone	No	NA	NA	NA	NA	NA	NA	NA	NA	NA	NA	NA
21-40 years old	Female	No	Yes	No	Yes	Yes	No	No	No	No	Christian	Tertiary complete	Negative	Uganda	No	Yes	Yes	Yes	No	No	Yes	No	Yes	Yes	No	No	No	No	Yes	Yes	No	0	0	Yes	Yes	Yes	atleastone	No	NA	NA	NA	NA	NA	NA	NA	NA	NA	NA	NA
21-40 years old	Male	No	No	No	No	Yes	No	No	No	No	Christian	Primary incomplete	Negative	Uganda	No	No	No	Yes	No	No	No	No	No	Yes	No	No	No	No	No	No	No	0	0	Yes	Yes	Yes	atleastone	No	NA	NA	NA	NA	NA	NA	NA	NA	NA	NA	NA
21-40 years old	Male	No	No	No	No	Yes	No	No	No	No	Christian	Secondary complete	Positive	Uganda	No	No	No	Yes	No	No	No	No	No	Yes	No	No	No	No	No	No	No	1	0	Yes	Yes	Yes	atleastone	No	NA	NA	NA	NA	NA	NA	NA	NA	NA	NA	NA
10-20 years old	Female	No	No	No	No	No	No	No	No	No	Christian	Primary incomplete	Negative	Uganda	No	No	Yes	Yes	Yes	No	No	No	No	No	No	No	No	No	No	No	Yes	0	0	Yes	Yes	Yes	atleastone	No	NA	NA	NA	NA	NA	NA	NA	NA	NA	NA	NA
10-20 years old	Female	No	No	No	No	Yes	No	No	No	No	Christian	Secondary complete	Negative	Uganda	No	Yes	No	No	No	No	No	No	No	Yes	No	No	No	No	No	No	No	0	0	Yes	Yes	Yes	None	No	NA	NA	NA	NA	NA	NA	NA	NA	NA	NA	NA
21-40 years old	Male	No	No	No	No	Yes	No	No	No	No	Christian	Primary incomplete	Negative	Uganda	No	Yes	No	Yes	No	No	No	No	No	Yes	No	No	No	No	No	No	No	0	0	Yes	Yes	Yes	atleastone	No	NA	NA	NA	NA	NA	NA	NA	NA	NA	NA	NA
10-20 years old	Female	No	No	No	No	No	No	No	No	No	Christian	Primary incomplete	Negative	Uganda	No	Yes	No	Yes	Yes	No	No	No	No	No	No	No	No	No	No	No	Yes	0	0	Yes	Yes	Yes	atleastone	No	NA	NA	NA	NA	NA	NA	NA	NA	NA	NA	NA
Above 40 years old	Female	No	No	No	No	Yes	No	No	No	No	Christian	Primary incomplete	Negative	Uganda	No	No	No	No	No	No	No	No	No	Yes	No	No	No	No	No	No	No	0	0	Yes	Yes	Yes	None	No	NA	NA	NA	NA	NA	NA	NA	NA	NA	NA	NA
21-40 years old	Female	No	No	No	No	Yes	No	No	No	No	Christian	Primary complete	Negative	Uganda	No	No	No	Yes	No	No	No	No	No	Yes	No	No	No	No	No	No	No	0	0	Yes	Yes	Yes	atleastone	No	NA	NA	NA	NA	NA	NA	NA	NA	NA	NA	NA
Above 40 years old	Female	No	No	No	No	Yes	No	No	No	No	Christian	Primary incomplete	Negative	Uganda	No	Yes	No	Yes	No	No	No	No	No	Yes	No	No	No	No	No	No	No	0	0	Yes	Yes	Yes	atleastone	No	NA	NA	NA	NA	NA	NA	NA	NA	NA	NA	NA
10-20 years old	Female	No	No	No	No	Yes	No	No	No	No	Christian	Primary complete	Negative	Uganda	No	No	No	Yes	No	No	No	No	No	Yes	No	No	No	No	No	No	No	0	0	Yes	Yes	Yes	atleastone	No	NA	NA	NA	NA	NA	NA	NA	NA	NA	NA	NA
Above 40 years old	Female	No	No	No	No	Yes	No	No	No	No	Christian	Primary complete	Negative	Uganda	No	Yes	Yes	Yes	No	No	No	No	No	Yes	No	No	No	No	No	No	No	0	0	Yes	Yes	Yes	atleastone	No	NA	NA	NA	NA	NA	NA	NA	NA	NA	NA	NA
10-20 years old	Male	No	No	No	No	No	No	No	Yes	No	Christian	Primary complete	Negative	Uganda	No	Yes	Yes	Yes	No	No	No	No	No	No	No	No	Yes	No	No	No	Yes	0	0	Yes	Yes	Yes	atleastone	No	NA	NA	NA	NA	NA	NA	NA	NA	NA	NA	NA
21-40 years old	Male	No	No	No	No	Yes	No	No	No	No	Christian	Primary incomplete	Negative	Uganda	No	Yes	Yes	Yes	No	No	No	No	No	Yes	No	No	No	No	No	No	No	0	0	Yes	Yes	Yes	atleastone	No	NA	NA	NA	NA	NA	NA	NA	NA	NA	NA	NA
Above 40 years old	Female	No	No	No	No	Yes	No	No	No	No	Christian	Primary incomplete	Negative	Uganda	No	Yes	Yes	Yes	No	No	No	No	No	Yes	No	No	No	No	No	No	No	0	0	Yes	Yes	Yes	atleastone	No	NA	NA	NA	NA	NA	NA	NA	NA	NA	NA	NA
21-40 years old	Male	No	No	No	No	Yes	No	No	No	No	Christian	Primary incomplete	Negative	Uganda	No	Yes	Yes	No	No	No	No	No	No	Yes	No	No	No	No	No	No	No	0	0	Yes	Yes	Yes	atleastone	No	NA	NA	NA	NA	NA	NA	NA	NA	NA	NA	NA
10-20 years old	Male	No	No	No	Yes	No	No	No	No	No	Christian	Primary incomplete	Negative	Uganda	No	Yes	Yes	Yes	No	No	No	No	Yes	No	No	No	No	No	No	No	No	0	0	Yes	Yes	Yes	atleastone	No	NA	NA	NA	NA	NA	NA	NA	NA	NA	NA	NA
21-40 years old	Female	No	No	No	No	Yes	No	No	No	No	Christian	Secondary complete	Negative	Uganda	No	No	No	Yes	No	No	No	No	No	Yes	No	No	No	No	No	No	No	0	0	Yes	Yes	Yes	atleastone	No	NA	NA	NA	NA	NA	NA	NA	NA	NA	NA	NA
21-40 years old	Female	Yes	No	No	No	No	No	No	No	No	Christian	Tertiary complete	Negative	Uganda	No	Yes	Yes	No	No	Yes	No	No	No	No	No	No	No	No	No	No	No	0	2	Yes	Yes	Yes	None	Yes	Healthcare workers	Radio	Television	NA	NA	NA	NA	NA	NA	NA	NA
21-40 years old	Male	No	No	No	Yes	Yes	No	No	No	No	Christian	Primary incomplete	Negative	Uganda	No	No	Yes	Yes	No	No	No	No	Yes	Yes	No	No	No	No	Yes	No	No	0	0	Yes	Yes	Yes	atleastone	No	NA	NA	NA	NA	NA	NA	NA	NA	NA	NA	NA
21-40 years old	Female	No	No	No	No	Yes	No	No	No	No	Christian	Primary complete	Negative	Uganda	No	Yes	No	No	No	No	No	No	No	Yes	No	No	No	No	No	No	No	0	0	Yes	Yes	Yes	None	No	NA	NA	NA	NA	NA	NA	NA	NA	NA	NA	NA
10-20 years old	Female	No	No	No	No	No	No	No	No	No	Christian	Primary incomplete	Negative	Uganda	No	No	No	Yes	Yes	No	No	No	No	No	No	No	No	No	No	No	Yes	0	0	Yes	Yes	Yes	atleastone	No	NA	NA	NA	NA	NA	NA	NA	NA	NA	NA	NA
10-20 years old	Male	No	No	No	No	Yes	No	No	No	No	Christian	Primary incomplete	Negative	Uganda	No	Yes	Yes	Yes	No	No	No	No	No	Yes	No	No	No	No	No	No	No	0	0	Yes	Yes	Yes	atleastone	No	NA	NA	NA	NA	NA	NA	NA	NA	NA	NA	NA
10-20 years old	Female	No	No	No	No	No	No	No	Yes	No	Christian	Primary complete	Negative	Uganda	No	Yes	Yes	Yes	No	No	No	No	No	No	No	No	Yes	No	No	No	Yes	0	1	Yes	Yes	Yes	atleastone	Yes	NA	NA	NA	NA	NA	NA	NA	School	NA	NA	NA
21-40 years old	Female	No	No	No	No	Yes	No	No	No	No	Christian	Primary incomplete	Negative	Uganda	No	Yes	Yes	Yes	No	No	No	No	No	Yes	No	No	No	No	No	No	No	0	0	Yes	Yes	Yes	atleastone	No	NA	NA	NA	NA	NA	NA	NA	NA	NA	NA	NA
21-40 years old	Male	No	No	Yes	No	No	No	No	No	No	Christian	Primary incomplete	Negative	Uganda	No	No	Yes	No	No	No	No	Yes	No	No	No	No	No	No	No	Yes	No	0	0	Yes	Yes	Yes	atleastone	No	NA	NA	NA	NA	NA	NA	NA	NA	NA	NA	NA
21-40 years old	Male	No	Yes	No	No	No	No	No	No	No	Christian	Primary complete	Negative	Uganda	No	Yes	Yes	Yes	No	No	Yes	No	No	No	No	No	No	No	No	Yes	No	0	0	Yes	Yes	Yes	atleastone	No	NA	NA	NA	NA	NA	NA	NA	NA	NA	NA	NA
21-40 years old	Male	No	No	Yes	No	No	No	No	No	No	Christian	Primary incomplete	Negative	Uganda	No	No	No	Yes	No	No	No	Yes	No	No	No	No	No	No	No	Yes	No	0	0	Yes	Yes	Yes	atleastone	No	NA	NA	NA	NA	NA	NA	NA	NA	NA	NA	NA
21-40 years old	Female	No	No	No	No	Yes	No	No	No	No	Christian	Primary incomplete	Negative	Uganda	No	Yes	No	Yes	No	No	No	No	No	Yes	No	No	No	No	No	No	No	0	0	Yes	Yes	Yes	atleastone	No	NA	NA	NA	NA	NA	NA	NA	NA	NA	NA	NA
10-20 years old	Female	No	No	No	No	Yes	No	No	No	No	Christian	Primary incomplete	Negative	Uganda	No	Yes	No	Yes	No	No	No	No	No	Yes	No	No	No	No	No	No	No	0	0	Yes	Yes	Yes	atleastone	No	NA	NA	NA	NA	NA	NA	NA	NA	NA	NA	NA
21-40 years old	Male	No	No	No	No	No	No	No	Yes	No	Christian	Secondary complete	Negative	Uganda	No	Yes	Yes	No	No	No	No	No	No	No	No	No	Yes	No	No	No	Yes	0	0	Yes	Yes	Yes	atleastone	No	NA	NA	NA	NA	NA	NA	NA	NA	NA	NA	NA
21-40 years old	Male	No	No	No	Yes	Yes	No	No	No	No	Christian	Primary incomplete	Positive	Uganda	No	Yes	No	Yes	No	No	No	No	Yes	Yes	No	No	No	No	Yes	No	No	1	0	Yes	Yes	Yes	atleastone	No	NA	NA	NA	NA	NA	NA	NA	NA	NA	NA	NA
21-40 years old	Female	No	No	No	No	Yes	No	No	No	No	Christian	Secondary complete	Negative	Uganda	No	Yes	Yes	No	No	No	No	No	No	Yes	No	No	No	No	No	No	No	0	0	Yes	Yes	Yes	atleastone	No	NA	NA	NA	NA	NA	NA	NA	NA	NA	NA	NA
21-40 years old	Male	No	No	No	No	Yes	No	No	No	No	Christian	Primary incomplete	Negative	Uganda	No	Yes	Yes	No	No	No	No	No	No	Yes	No	No	No	No	No	No	No	0	0	Yes	Yes	Yes	atleastone	No	NA	NA	NA	NA	NA	NA	NA	NA	NA	NA	NA
10-20 years old	Female	No	No	No	No	Yes	No	No	No	No	Christian	Primary incomplete	Negative	Uganda	No	Yes	Yes	No	No	No	No	No	No	Yes	No	No	No	No	No	No	No	0	0	Yes	Yes	Yes	atleastone	No	NA	NA	NA	NA	NA	NA	NA	NA	NA	NA	NA
21-40 years old	Male	No	No	No	No	Yes	No	No	No	No	Christian	Primary incomplete	Negative	Uganda	No	Yes	No	Yes	No	No	No	No	No	Yes	No	No	No	No	No	No	No	0	0	Yes	Yes	Yes	atleastone	No	NA	NA	NA	NA	NA	NA	NA	NA	NA	NA	NA
Above 40 years old	Female	No	No	No	No	Yes	No	No	No	No	Christian	Primary incomplete	Negative	Uganda	No	No	No	Yes	No	No	No	No	No	Yes	No	No	No	No	No	No	No	0	0	Yes	Yes	Yes	atleastone	No	NA	NA	NA	NA	NA	NA	NA	NA	NA	NA	NA
21-40 years old	Male	No	No	No	No	Yes	No	No	No	No	Christian	Primary incomplete	Negative	Uganda	No	No	No	No	No	No	No	No	No	Yes	No	No	No	No	No	No	No	0	0	Yes	Yes	Yes	None	No	NA	NA	NA	NA	NA	NA	NA	NA	NA	NA	NA
21-40 years old	Male	No	No	No	No	Yes	No	No	No	No	Christian	Primary incomplete	Negative	Uganda	No	Yes	No	Yes	No	No	No	No	No	Yes	No	No	No	No	No	No	No	0	0	Yes	Yes	Yes	atleastone	No	NA	NA	NA	NA	NA	NA	NA	NA	NA	NA	NA
Above 40 years old	Female	No	No	No	No	Yes	No	No	No	No	Christian	Primary complete	Negative	Uganda	No	No	No	Yes	No	No	No	No	No	Yes	No	No	No	No	No	No	No	0	0	Yes	Yes	Yes	atleastone	No	NA	NA	NA	NA	NA	NA	NA	NA	NA	NA	NA
21-40 years old	Male	No	No	No	No	Yes	No	No	No	No	Christian	Primary incomplete	Negative	Uganda	No	Yes	No	No	No	No	No	No	No	Yes	No	No	No	No	No	No	No	0	0	Yes	Yes	Yes	None	No	NA	NA	NA	NA	NA	NA	NA	NA	NA	NA	NA
10-20 years old	Male	No	No	No	No	Yes	No	No	No	No	Christian	Primary incomplete	Negative	Uganda	No	No	No	Yes	No	No	No	No	No	Yes	No	No	No	No	No	No	No	0	0	Yes	Yes	Yes	atleastone	No	NA	NA	NA	NA	NA	NA	NA	NA	NA	NA	NA
21-40 years old	Female	No	No	No	No	Yes	No	No	No	No	Christian	Primary incomplete	Negative	Uganda	No	Yes	No	Yes	No	No	No	No	No	Yes	No	No	No	No	No	No	No	0	0	Yes	Yes	Yes	atleastone	No	NA	NA	NA	NA	NA	NA	NA	NA	NA	NA	NA
21-40 years old	Male	No	No	No	No	Yes	No	No	No	No	Christian	Primary complete	Negative	Uganda	No	Yes	No	No	No	No	No	No	No	Yes	No	No	No	No	No	No	No	0	0	Yes	Yes	Yes	atleastone	No	NA	NA	NA	NA	NA	NA	NA	NA	NA	NA	NA
10-20 years old	Female	No	No	No	No	Yes	No	No	No	No	Christian	Primary complete	Negative	Uganda	Yes	No	No	Yes	No	No	No	No	No	Yes	No	No	No	No	No	No	No	0	0	Yes	Yes	Yes	atleastone	No	NA	NA	NA	NA	NA	NA	NA	NA	NA	NA	NA
21-40 years old	Male	No	Yes	No	No	No	No	No	No	No	Christian	Primary incomplete	Negative	Uganda	No	No	No	Yes	No	No	Yes	No	No	No	No	No	No	No	No	Yes	No	0	1	Yes	Yes	Yes	atleastone	Yes	NA	Radio	NA	NA	NA	NA	NA	NA	NA	NA	NA
Above 40 years old	Male	No	No	No	No	Yes	No	No	No	No	Christian	Primary incomplete	Negative	Uganda	No	Yes	Yes	No	No	No	No	No	No	Yes	No	No	No	No	No	No	No	0	0	Yes	Yes	Yes	atleastone	No	NA	NA	NA	NA	NA	NA	NA	NA	NA	NA	NA
21-40 years old	Male	No	No	No	No	Yes	No	No	No	No	Christian	Primary incomplete	Negative	Uganda	No	No	Yes	No	No	No	No	No	No	Yes	No	No	No	No	No	No	No	0	0	Yes	Yes	Yes	atleastone	No	NA	NA	NA	NA	NA	NA	NA	NA	NA	NA	NA
21-40 years old	Male	No	No	No	No	Yes	No	No	No	No	Christian	Primary incomplete	Negative	Uganda	No	Yes	Yes	No	No	No	No	No	No	Yes	No	No	No	No	No	No	No	0	0	Yes	Yes	Yes	atleastone	No	NA	NA	NA	NA	NA	NA	NA	NA	NA	NA	NA
21-40 years old	Female	No	No	No	No	Yes	No	No	No	No	Christian	Primary incomplete	Negative	Uganda	No	Yes	Yes	Yes	No	No	No	No	No	Yes	No	No	No	No	No	No	No	0	0	Yes	Yes	Yes	atleastone	No	NA	NA	NA	NA	NA	NA	NA	NA	NA	NA	NA
21-40 years old	Female	No	No	No	No	Yes	No	No	No	No	Christian	Primary incomplete	Negative	Uganda	No	Yes	Yes	No	No	No	No	No	No	Yes	No	No	No	No	No	No	No	0	0	No	No	No	atleastone	No	NA	NA	NA	NA	NA	NA	NA	NA	NA	NA	NA
10-20 years old	Female	No	No	No	No	Yes	No	No	No	No	Christian	Primary incomplete	Negative	Uganda	No	Yes	Yes	No	No	No	No	No	No	Yes	No	No	No	No	No	No	No	0	0	No	No	No	atleastone	No	NA	NA	NA	NA	NA	NA	NA	NA	NA	NA	NA
21-40 years old	Male	No	No	No	No	No	No	No	Yes	No	Christian	Secondary complete	Negative	Uganda	Yes	Yes	No	Yes	No	No	No	No	No	No	No	No	Yes	No	No	No	Yes	0	1	No	No	No	atleastone	Yes	NA	NA	NA	NA	NA	NA	NA	School	NA	NA	NA
21-40 years old	Male	No	No	No	No	Yes	No	No	No	No	Christian	Primary incomplete	Negative	Uganda	No	Yes	Yes	Yes	No	No	No	No	No	Yes	No	No	No	No	No	No	No	0	0	Yes	Yes	Yes	atleastone	No	NA	NA	NA	NA	NA	NA	NA	NA	NA	NA	NA
Above 40 years old	Male	No	No	No	No	Yes	No	No	No	No	Christian	Primary incomplete	Negative	Uganda	No	Yes	No	Yes	No	No	No	No	No	Yes	No	No	No	No	No	No	No	0	0	No	No	No	atleastone	No	NA	NA	NA	NA	NA	NA	NA	NA	NA	NA	NA
10-20 years old	Male	No	No	No	No	Yes	No	No	No	No	Christian	Primary incomplete	Negative	Uganda	Yes	No	No	Yes	No	No	No	No	No	Yes	No	No	No	No	No	No	No	0	0	Yes	Yes	Yes	atleastone	No	NA	NA	NA	NA	NA	NA	NA	NA	NA	NA	NA
Above 40 years old	Female	No	No	No	No	Yes	No	No	No	No	Christian	Primary incomplete	Negative	Uganda	No	No	Yes	No	No	No	No	No	No	Yes	No	No	No	No	No	No	No	0	0	Yes	Yes	Yes	atleastone	No	NA	NA	NA	NA	NA	NA	NA	NA	NA	NA	NA
Above 40 years old	Male	No	No	No	No	Yes	No	No	No	No	Christian	Primary complete	Negative	Uganda	No	Yes	Yes	Yes	No	No	No	No	No	Yes	No	No	No	No	No	No	No	0	0	Yes	Yes	Yes	atleastone	No	NA	NA	NA	NA	NA	NA	NA	NA	NA	NA	NA
10-20 years old	Male	No	No	No	No	Yes	No	No	No	No	Christian	Primary complete	Negative	Uganda	No	Yes	No	Yes	No	No	No	No	No	Yes	No	No	No	No	No	No	No	0	0	Yes	Yes	Yes	atleastone	No	NA	NA	NA	NA	NA	NA	NA	NA	NA	NA	NA
21-40 years old	Male	No	No	No	No	Yes	No	No	No	No	Other	No education	Negative	Uganda	No	No	No	No	No	No	No	No	No	Yes	No	No	No	No	No	No	No	0	0	Yes	Yes	Yes	atleastone	No	NA	NA	NA	NA	NA	NA	NA	NA	NA	NA	NA
21-40 years old	Male	No	No	No	No	Yes	No	No	No	No	Christian	Secondary complete	Negative	Uganda	No	No	Yes	Yes	No	No	No	No	No	Yes	No	No	No	No	No	No	No	0	0	Yes	Yes	Yes	atleastone	No	NA	NA	NA	NA	NA	NA	NA	NA	NA	NA	NA
21-40 years old	Female	No	No	No	No	Yes	No	No	No	No	Christian	Primary incomplete	Positive	Uganda	No	No	Yes	Yes	No	No	No	No	No	Yes	No	No	No	No	No	No	No	1	0	Yes	Yes	Yes	atleastone	No	NA	NA	NA	NA	NA	NA	NA	NA	NA	NA	NA
10-20 years old	Male	Yes	No	No	No	No	No	No	No	No	Christian	Tertiary complete	Negative	Uganda	No	Yes	No	Yes	No	Yes	No	No	No	No	No	No	No	No	No	No	No	0	1	Yes	Yes	Yes	atleastone	Yes	NA	Radio	NA	NA	NA	NA	NA	NA	NA	NA	NA
21-40 years old	Female	No	No	No	No	Yes	No	No	No	No	Christian	Primary incomplete	Negative	Uganda	No	No	No	Yes	No	No	No	No	No	Yes	No	No	No	No	No	No	No	0	0	Yes	Yes	Yes	atleastone	No	NA	NA	NA	NA	NA	NA	NA	NA	NA	NA	NA
10-20 years old	Female	No	No	No	No	Yes	No	No	No	No	Christian	Primary complete	Negative	Uganda	No	Yes	No	Yes	No	No	No	No	No	Yes	No	No	No	No	No	No	No	0	0	Yes	Yes	Yes	atleastone	No	NA	NA	NA	NA	NA	NA	NA	NA	NA	NA	NA
10-20 years old	Female	No	No	No	No	Yes	No	No	No	No	Christian	Primary incomplete	Negative	Uganda	No	No	Yes	Yes	No	No	No	No	No	Yes	No	No	No	No	No	No	No	0	0	Yes	Yes	Yes	atleastone	No	NA	NA	NA	NA	NA	NA	NA	NA	NA	NA	NA
21-40 years old	Female	No	No	No	No	Yes	No	No	No	No	Christian	Primary incomplete	Negative	Uganda	No	No	Yes	No	No	No	No	No	No	Yes	No	No	No	No	No	No	No	0	0	Yes	Yes	Yes	None	No	NA	NA	NA	NA	NA	NA	NA	NA	NA	NA	NA
10-20 years old	Female	No	No	No	No	No	No	No	Yes	No	Christian	Primary complete	Negative	Uganda	No	Yes	Yes	Yes	No	No	No	No	No	No	No	No	Yes	No	No	No	Yes	0	0	Yes	Yes	Yes	atleastone	No	NA	NA	NA	NA	NA	NA	NA	NA	NA	NA	NA
21-40 years old	Male	No	No	No	No	Yes	No	No	No	No	Christian	Primary incomplete	Positive	Uganda	No	Yes	Yes	No	No	No	No	No	No	Yes	No	No	No	No	No	No	No	1	0	Yes	Yes	Yes	atleastone	No	NA	NA	NA	NA	NA	NA	NA	NA	NA	NA	NA
21-40 years old	Female	No	No	No	No	Yes	No	No	No	No	Christian	Primary incomplete	Negative	Uganda	No	No	Yes	Yes	No	No	No	No	No	Yes	No	No	No	No	No	No	No	0	0	Yes	Yes	Yes	atleastone	No	NA	NA	NA	NA	NA	NA	NA	NA	NA	NA	NA
10-20 years old	Male	No	No	No	No	No	No	No	Yes	No	Christian	Primary complete	Negative	Uganda	No	Yes	No	Yes	No	No	No	No	No	No	No	No	Yes	No	No	No	Yes	0	1	Yes	Yes	Yes	atleastone	Yes	NA	NA	NA	NA	NA	NA	NA	School	NA	NA	NA
Above 40 years old	Female	No	No	No	No	Yes	No	No	No	No	Christian	No education	Negative	Uganda	No	No	Yes	No	No	No	No	No	No	Yes	No	No	No	No	No	No	No	0	0	Yes	Yes	Yes	atleastone	No	NA	NA	NA	NA	NA	NA	NA	NA	NA	NA	NA
21-40 years old	Female	No	No	No	No	Yes	No	No	No	No	Christian	Primary incomplete	Negative	Uganda	No	No	Yes	No	No	No	No	No	No	Yes	No	No	No	No	No	No	No	0	0	Yes	Yes	Yes	atleastone	No	NA	NA	NA	NA	NA	NA	NA	NA	NA	NA	NA
10-20 years old	Male	No	No	No	No	Yes	No	No	No	No	Christian	Primary incomplete	Negative	Uganda	No	Yes	Yes	Yes	No	No	No	No	No	Yes	No	No	No	No	No	No	No	0	0	Yes	Yes	Yes	atleastone	No	NA	NA	NA	NA	NA	NA	NA	NA	NA	NA	NA
Above 40 years old	Female	No	No	No	No	Yes	No	No	No	No	Christian	Primary incomplete	Negative	Uganda	No	Yes	Yes	No	No	No	No	No	No	Yes	No	No	No	No	No	No	No	0	0	Yes	Yes	Yes	atleastone	No	NA	NA	NA	NA	NA	NA	NA	NA	NA	NA	NA
21-40 years old	Male	Yes	No	No	No	No	No	No	No	No	Christian	Tertiary complete	Negative	Uganda	Yes	Yes	Yes	No	No	Yes	No	No	No	No	No	No	No	No	No	No	No	0	2	Yes	Yes	Yes	None	Yes	Healthcare workers	Radio	Television	NA	NA	NA	NA	School	NA	NA	NA
21-40 years old	Female	No	No	No	No	Yes	No	No	No	No	Christian	Primary incomplete	Negative	Uganda	No	Yes	Yes	No	No	No	No	No	No	Yes	No	No	No	No	No	No	No	0	0	Yes	Yes	Yes	atleastone	No	NA	NA	NA	NA	NA	NA	NA	NA	NA	NA	NA
Above 40 years old	Female	Yes	No	No	No	No	No	No	No	No	Christian	Tertiary complete	Negative	Uganda	No	Yes	Yes	No	No	Yes	No	No	No	No	No	No	No	No	No	No	No	0	2	Yes	Yes	Yes	None	Yes	Healthcare workers	Radio	Television	NA	NA	NA	NA	School	Social media - facebook/whatsapp/instagram/twitter	NA	NA
10-20 years old	Female	No	No	No	No	No	No	No	Yes	No	Christian	Primary complete	Negative	Uganda	Yes	Yes	Yes	Yes	No	No	No	No	No	No	No	No	Yes	No	No	No	Yes	0	0	Yes	Yes	Yes	atleastone	No	NA	NA	NA	NA	NA	NA	NA	NA	NA	NA	NA
10-20 years old	Female	No	No	No	No	Yes	No	No	No	No	Christian	Primary incomplete	Negative	Uganda	No	Yes	Yes	No	No	No	No	No	No	Yes	No	No	No	No	No	No	No	0	0	Yes	Yes	Yes	atleastone	No	NA	NA	NA	NA	NA	NA	NA	NA	NA	NA	NA
21-40 years old	Female	No	No	No	No	Yes	No	No	No	No	Christian	Primary incomplete	Negative	Uganda	No	Yes	No	No	No	No	No	No	No	Yes	No	No	No	No	No	No	No	0	0	No	No	No	None	No	NA	NA	NA	NA	NA	NA	NA	NA	NA	NA	NA
21-40 years old	Female	No	No	No	No	Yes	No	No	No	No	Christian	Primary incomplete	Negative	Uganda	No	No	No	No	No	No	No	No	No	Yes	No	No	No	No	No	No	No	0	0	No	No	No	None	No	NA	NA	NA	NA	NA	NA	NA	NA	NA	NA	NA
10-20 years old	Male	No	No	No	No	No	No	No	Yes	No	Christian	Primary complete	Negative	Uganda	No	No	No	No	No	No	No	No	No	No	No	No	Yes	No	No	No	Yes	0	0	No	No	No	None	No	NA	NA	NA	NA	NA	NA	NA	NA	NA	NA	NA
21-40 years old	Male	No	No	No	No	Yes	No	No	No	No	Christian	Primary incomplete	Negative	Uganda	No	Yes	Yes	Yes	No	No	No	No	No	Yes	No	No	No	No	No	No	No	0	0	Yes	Yes	Yes	atleastone	No	NA	NA	NA	NA	NA	NA	NA	NA	NA	NA	NA
10-20 years old	Male	No	No	No	No	Yes	No	No	No	No	Christian	Primary incomplete	Negative	Uganda	No	Yes	Yes	No	No	No	No	No	No	Yes	No	No	No	No	No	No	No	0	0	Yes	Yes	Yes	atleastone	No	NA	NA	NA	NA	NA	NA	NA	NA	NA	NA	NA
21-40 years old	Male	No	No	No	No	Yes	No	No	No	No	Christian	Primary complete	Negative	Uganda	Yes	Yes	No	Yes	No	No	No	No	No	Yes	No	No	No	No	No	No	No	0	0	No	No	No	atleastone	No	NA	NA	NA	NA	NA	NA	NA	NA	NA	NA	NA
21-40 years old	Male	No	No	No	No	Yes	No	No	No	No	Muslim	Secondary complete	Negative	Uganda	No	No	No	Yes	No	No	No	No	No	Yes	No	No	No	No	No	No	No	0	0	Yes	Yes	Yes	atleastone	No	NA	NA	NA	NA	NA	NA	NA	NA	NA	NA	NA
10-20 years old	Male	No	No	No	No	No	No	No	No	No	Christian	Primary incomplete	Negative	Uganda	No	No	No	Yes	Yes	No	No	No	No	No	No	No	No	No	No	No	Yes	0	0	Yes	Yes	Yes	atleastone	No	NA	NA	NA	NA	NA	NA	NA	NA	NA	NA	NA
21-40 years old	Female	No	No	No	No	Yes	No	No	No	No	Christian	Primary complete	Negative	Uganda	No	Yes	No	Yes	No	No	No	No	No	Yes	No	No	No	No	No	No	No	0	0	Yes	Yes	Yes	atleastone	No	NA	NA	NA	NA	NA	NA	NA	NA	NA	NA	NA
10-20 years old	Male	No	No	No	No	No	No	No	Yes	No	Christian	Primary complete	Negative	Uganda	No	Yes	Yes	Yes	No	No	No	No	No	No	No	No	Yes	No	No	No	Yes	0	0	Yes	Yes	Yes	atleastone	No	NA	NA	NA	NA	NA	NA	NA	NA	NA	NA	NA
10-20 years old	Female	No	No	No	No	No	No	No	Yes	No	Christian	Primary incomplete	Negative	Uganda	No	Yes	Yes	No	No	No	No	No	No	No	No	No	Yes	No	No	No	Yes	0	0	Yes	Yes	Yes	None	No	NA	NA	NA	NA	NA	NA	NA	NA	NA	NA	NA
10-20 years old	Male	No	No	No	No	Yes	No	No	No	No	Christian	Primary complete	Negative	Uganda	No	Yes	Yes	No	No	No	No	No	No	Yes	No	No	No	No	No	No	No	0	0	Yes	Yes	Yes	atleastone	No	NA	NA	NA	NA	NA	NA	NA	NA	NA	NA	NA
21-40 years old	Female	No	No	No	No	Yes	No	No	No	No	Christian	Primary complete	Negative	Uganda	No	Yes	No	No	No	No	No	No	No	Yes	No	No	No	No	No	No	No	0	0	No	No	No	atleastone	No	NA	NA	NA	NA	NA	NA	NA	NA	NA	NA	NA
Above 40 years old	Female	No	No	No	No	Yes	No	No	No	No	Christian	Primary incomplete	Negative	Uganda	No	No	Yes	No	No	No	No	No	No	Yes	No	No	No	No	No	No	No	0	0	Yes	Yes	Yes	atleastone	No	NA	NA	NA	NA	NA	NA	NA	NA	NA	NA	NA
21-40 years old	Male	No	No	No	No	Yes	No	No	No	No	Christian	Primary incomplete	Negative	Uganda	No	Yes	Yes	No	No	No	No	No	No	Yes	No	No	No	No	No	No	No	0	0	Yes	Yes	Yes	None	No	NA	NA	NA	NA	NA	NA	NA	NA	NA	NA	NA
21-40 years old	Male	No	No	No	No	Yes	No	No	No	No	Christian	Primary incomplete	Negative	Uganda	No	No	Yes	No	No	No	No	No	No	Yes	No	No	No	No	No	No	No	0	0	Yes	Yes	Yes	None	No	NA	NA	NA	NA	NA	NA	NA	NA	NA	NA	NA
21-40 years old	Female	No	No	No	No	Yes	No	No	No	No	Christian	Primary incomplete	Negative	Uganda	No	Yes	Yes	No	No	No	No	No	No	Yes	No	No	No	No	No	No	No	0	0	Yes	Yes	Yes	None	No	NA	NA	NA	NA	NA	NA	NA	NA	NA	NA	NA
10-20 years old	Male	No	No	No	No	No	No	No	No	No	Christian	Primary incomplete	Negative	Uganda	No	Yes	Yes	No	Yes	No	No	No	No	No	No	No	No	No	No	No	Yes	0	0	Yes	Yes	Yes	None	No	NA	NA	NA	NA	NA	NA	NA	NA	NA	NA	NA
Above 40 years old	Female	No	No	No	No	Yes	No	No	No	No	Christian	No education	Negative	Uganda	No	Yes	Yes	No	No	No	No	No	No	Yes	No	No	No	No	No	No	No	0	0	Yes	Yes	Yes	None	No	NA	NA	NA	NA	NA	NA	NA	NA	NA	NA	NA
Above 40 years old	Female	No	No	No	No	Yes	No	No	No	No	Muslim	Primary complete	Negative	Uganda	No	Yes	Yes	No	No	No	No	No	No	Yes	No	No	No	No	No	No	No	0	0	Yes	Yes	Yes	None	No	NA	NA	NA	NA	NA	NA	NA	NA	NA	NA	NA
21-40 years old	Female	No	No	No	No	Yes	No	No	No	No	Christian	Primary complete	Negative	Uganda	No	Yes	Yes	No	No	No	No	No	No	Yes	No	No	No	No	No	No	No	0	0	Yes	Yes	Yes	atleastone	No	NA	NA	NA	NA	NA	NA	NA	NA	NA	NA	NA
Above 40 years old	Male	No	No	No	No	Yes	No	No	No	No	Christian	Primary incomplete	Negative	Uganda	No	Yes	Yes	No	No	No	No	No	No	Yes	No	No	No	No	No	No	No	0	0	No	No	No	atleastone	No	NA	NA	NA	NA	NA	NA	NA	NA	NA	NA	NA
21-40 years old	Male	No	No	No	No	Yes	No	No	No	No	Christian	Secondary complete	Negative	Uganda	No	No	No	No	No	No	No	No	No	Yes	No	No	No	No	No	No	No	0	1	Yes	Yes	Yes	None	Yes	NA	Radio	NA	NA	NA	NA	NA	NA	NA	NA	NA
21-40 years old	Male	No	No	No	No	Yes	No	No	No	No	Christian	Primary incomplete	Negative	Uganda	No	Yes	Yes	No	No	No	No	No	No	Yes	No	No	No	No	No	No	No	0	0	Yes	Yes	Yes	None	No	NA	NA	NA	NA	NA	NA	NA	NA	NA	NA	NA
21-40 years old	Male	No	No	No	No	Yes	No	No	No	No	Christian	Primary incomplete	Negative	Uganda	No	No	No	No	No	No	No	No	No	Yes	No	No	No	No	No	No	No	0	0	No	No	No	atleastone	No	NA	NA	NA	NA	NA	NA	NA	NA	NA	NA	NA
10-20 years old	Female	No	No	No	No	Yes	No	No	No	No	Christian	Primary complete	Negative	Uganda	No	Yes	Yes	No	No	No	No	No	No	Yes	No	No	No	No	No	No	No	0	0	Yes	Yes	Yes	atleastone	No	NA	NA	NA	NA	NA	NA	NA	NA	NA	NA	NA
21-40 years old	Male	No	No	No	No	Yes	No	No	No	No	Christian	Primary incomplete	Negative	Uganda	No	Yes	Yes	No	No	No	No	No	No	Yes	No	No	No	No	No	No	No	0	0	Yes	Yes	Yes	atleastone	No	NA	NA	NA	NA	NA	NA	NA	NA	NA	NA	NA
21-40 years old	Female	No	No	No	No	Yes	No	No	No	No	Christian	Primary complete	Negative	Uganda	No	Yes	Yes	No	No	No	No	No	No	Yes	No	No	No	No	No	No	No	0	0	Yes	Yes	Yes	atleastone	No	NA	NA	NA	NA	NA	NA	NA	NA	NA	NA	NA
21-40 years old	Female	No	No	No	No	Yes	No	No	No	No	Christian	Secondary complete	Negative	Uganda	No	Yes	Yes	Yes	No	No	No	No	No	Yes	No	No	No	No	No	No	No	0	1	Yes	Yes	Yes	atleastone	Yes	Healthcare workers	Radio	NA	NA	NA	NA	NA	NA	NA	NA	NA
21-40 years old	Female	No	No	No	No	Yes	No	No	No	No	Christian	Primary incomplete	Negative	Uganda	No	Yes	Yes	No	No	No	No	No	No	Yes	No	No	No	No	No	No	No	0	0	Yes	Yes	Yes	atleastone	No	NA	NA	NA	NA	NA	NA	NA	NA	NA	NA	NA
Above 40 years old	Female	No	No	No	No	Yes	No	No	No	No	Christian	Primary incomplete	Negative	Uganda	No	Yes	Yes	No	No	No	No	No	No	Yes	No	No	No	No	No	No	No	0	0	Yes	Yes	Yes	atleastone	No	NA	NA	NA	NA	NA	NA	NA	NA	NA	NA	NA
10-20 years old	Female	No	No	No	No	Yes	No	No	No	No	Christian	Primary incomplete	Positive	Uganda	No	No	Yes	Yes	No	No	No	No	No	Yes	No	No	No	No	No	No	No	1	0	Yes	Yes	Yes	atleastone	No	NA	NA	NA	NA	NA	NA	NA	NA	NA	NA	NA
10-20 years old	Male	No	No	No	No	Yes	No	No	No	No	Christian	Primary complete	Negative	Uganda	No	No	Yes	Yes	No	No	No	No	No	Yes	No	No	No	No	No	No	No	0	0	Yes	Yes	Yes	atleastone	No	NA	NA	NA	NA	NA	NA	NA	NA	NA	NA	NA
21-40 years old	Male	No	No	No	No	Yes	No	No	No	No	Christian	Secondary complete	Negative	Uganda	No	No	Yes	Yes	No	No	No	No	No	Yes	No	No	No	No	No	No	No	0	0	Yes	Yes	Yes	atleastone	No	NA	NA	NA	NA	NA	NA	NA	NA	NA	NA	NA
21-40 years old	Female	No	Yes	No	No	No	No	No	No	No	Christian	Secondary complete	Negative	Uganda	No	No	No	Yes	No	No	Yes	No	No	No	No	No	No	No	No	Yes	No	0	1	Yes	Yes	Yes	atleastone	Yes	NA	Radio	NA	NA	NA	NA	NA	NA	NA	NA	NA
Above 40 years old	Female	No	No	No	No	Yes	No	No	No	No	Christian	Primary complete	Negative	Uganda	No	No	No	No	No	No	No	No	No	Yes	No	No	No	No	No	No	No	0	0	Yes	Yes	Yes	None	No	NA	NA	NA	NA	NA	NA	NA	NA	NA	NA	NA
21-40 years old	Female	No	No	No	No	Yes	No	No	No	No	Christian	Secondary complete	Negative	Uganda	Yes	No	No	Yes	No	No	No	No	No	Yes	No	No	No	No	No	No	No	0	0	Yes	Yes	Yes	atleastone	No	NA	NA	NA	NA	NA	NA	NA	NA	NA	NA	NA
21-40 years old	Male	No	No	No	No	Yes	No	No	No	No	Christian	Secondary complete	Negative	Uganda	Yes	Yes	No	Yes	No	No	No	No	No	Yes	No	No	No	No	No	No	No	0	0	Yes	Yes	Yes	atleastone	No	NA	NA	NA	NA	NA	NA	NA	NA	NA	NA	NA
Above 40 years old	Female	No	No	No	No	Yes	No	No	No	No	Christian	Primary incomplete	Negative	Uganda	No	Yes	Yes	No	No	No	No	No	No	Yes	No	No	No	No	No	No	No	0	0	Yes	Yes	Yes	atleastone	No	NA	NA	NA	NA	NA	NA	NA	NA	NA	NA	NA
21-40 years old	Female	No	No	No	No	Yes	No	No	No	No	Christian	Primary complete	Negative	Uganda	No	No	No	Yes	No	No	No	No	No	Yes	No	No	No	No	No	No	No	0	0	Yes	Yes	Yes	atleastone	No	NA	NA	NA	NA	NA	NA	NA	NA	NA	NA	NA
21-40 years old	Female	No	No	No	No	Yes	No	No	No	No	Christian	Primary complete	Negative	Uganda	No	Yes	Yes	Yes	No	No	No	No	No	Yes	No	No	No	No	No	No	No	0	0	Yes	Yes	Yes	atleastone	No	NA	NA	NA	NA	NA	NA	NA	NA	NA	NA	NA
21-40 years old	Female	No	No	No	No	Yes	No	No	No	No	Christian	Primary incomplete	Negative	Uganda	No	No	Yes	No	No	No	No	No	No	Yes	No	No	No	No	No	No	No	0	0	Yes	Yes	Yes	atleastone	No	NA	NA	NA	NA	NA	NA	NA	NA	NA	NA	NA
21-40 years old	Male	No	No	No	No	Yes	No	No	No	No	Christian	Primary complete	Negative	Uganda	No	No	Yes	Yes	No	No	No	No	No	Yes	No	No	No	No	No	No	No	0	1	Yes	Yes	Yes	atleastone	Yes	NA	NA	NA	NA	NA	NA	NA	School	NA	NA	NA
21-40 years old	Female	No	No	No	No	Yes	No	No	No	No	Christian	Secondary complete	Positive	Uganda	No	No	Yes	Yes	No	No	No	No	No	Yes	No	No	No	No	No	No	No	1	0	No	No	No	atleastone	No	NA	NA	NA	NA	NA	NA	NA	NA	NA	NA	NA
10-20 years old	Female	No	No	No	No	Yes	No	No	No	No	Christian	Primary complete	Negative	Uganda	No	Yes	No	Yes	No	No	No	No	No	Yes	No	No	No	No	No	No	No	0	0	Yes	Yes	Yes	atleastone	No	NA	NA	NA	NA	NA	NA	NA	NA	NA	NA	NA
10-20 years old	Male	No	No	No	No	No	No	No	Yes	No	Christian	Primary complete	Negative	Uganda	No	Yes	No	No	No	No	No	No	No	No	No	No	Yes	No	No	No	Yes	0	0	Yes	Yes	Yes	None	No	NA	NA	NA	NA	NA	NA	NA	NA	NA	NA	NA
21-40 years old	Male	No	No	No	No	Yes	No	No	No	No	Christian	Secondary complete	Negative	Uganda	Yes	Yes	No	Yes	No	No	No	No	No	Yes	No	No	No	No	No	No	No	0	0	Yes	Yes	Yes	atleastone	No	NA	NA	NA	NA	NA	NA	NA	NA	NA	NA	NA
Above 40 years old	Male	No	No	No	No	Yes	No	No	No	No	Christian	Primary incomplete	Negative	Uganda	No	Yes	Yes	Yes	No	No	No	No	No	Yes	No	No	No	No	No	No	No	0	0	Yes	Yes	Yes	atleastone	No	NA	NA	NA	NA	NA	NA	NA	NA	NA	NA	NA
21-40 years old	Male	No	No	No	No	Yes	No	No	No	No	Christian	Primary complete	Negative	Uganda	No	No	No	Yes	No	No	No	No	No	Yes	No	No	No	No	No	No	No	0	0	Yes	Yes	Yes	atleastone	No	NA	NA	NA	NA	NA	NA	NA	NA	NA	NA	NA
Above 40 years old	Male	No	Yes	No	No	No	No	No	No	No	Christian	Tertiary complete	Negative	Uganda	No	Yes	Yes	No	No	No	Yes	No	No	No	No	No	No	No	No	Yes	No	0	1	No	No	No	atleastone	Yes	Healthcare workers	Radio	NA	NA	NA	NA	NA	NA	NA	NA	NA
21-40 years old	Male	No	No	No	No	Yes	No	No	No	No	Christian	Primary complete	Negative	Uganda	No	Yes	Yes	No	No	No	No	No	No	Yes	No	No	No	No	No	No	No	0	1	Yes	Yes	Yes	atleastone	Yes	NA	Radio	Television	NA	NA	NA	NA	NA	NA	NA	NA
21-40 years old	Female	No	No	No	No	Yes	No	No	No	No	Christian	Primary incomplete	Positive	Uganda	No	Yes	Yes	No	No	No	No	No	No	Yes	No	No	No	No	No	No	No	1	0	Don't know	Yes	No	None	No	NA	NA	NA	NA	NA	NA	NA	NA	NA	NA	NA
Above 40 years old	Male	No	No	No	No	Yes	No	No	No	No	Christian	Primary incomplete	Negative	Uganda	No	Yes	Yes	No	No	No	No	No	No	Yes	No	No	No	No	No	No	No	0	0	No	No	No	atleastone	No	NA	NA	NA	NA	NA	NA	NA	NA	NA	NA	NA
21-40 years old	Male	No	No	No	No	Yes	No	No	No	No	Christian	Primary incomplete	Negative	Uganda	No	Yes	Yes	Yes	No	No	No	No	No	Yes	No	No	No	No	No	No	No	0	0	Yes	Yes	Yes	atleastone	No	NA	NA	NA	NA	NA	NA	NA	NA	NA	NA	NA
Above 40 years old	Female	No	No	No	No	Yes	No	No	No	No	Christian	Primary incomplete	Negative	Uganda	No	Yes	Yes	No	No	No	No	No	No	Yes	No	No	No	No	No	No	No	0	0	Yes	Yes	Yes	None	No	NA	NA	NA	NA	NA	NA	NA	NA	NA	NA	NA
Above 40 years old	Male	No	No	No	No	Yes	No	No	No	No	Christian	Primary incomplete	Negative	Uganda	No	Yes	Yes	No	No	No	No	No	No	Yes	No	No	No	No	No	No	No	0	0	Yes	Yes	Yes	atleastone	No	NA	NA	NA	NA	NA	NA	NA	NA	NA	NA	NA
21-40 years old	Female	No	No	No	No	Yes	No	No	No	No	Christian	Primary complete	Positive	Uganda	Yes	No	No	Yes	No	No	No	No	No	Yes	No	No	No	No	No	No	No	1	0	Yes	Yes	Yes	atleastone	No	NA	NA	NA	NA	NA	NA	NA	NA	NA	NA	NA
Above 40 years old	Female	No	No	No	No	Yes	No	No	No	No	Christian	Primary incomplete	Negative	Uganda	No	No	No	Yes	No	No	No	No	No	Yes	No	No	No	No	No	No	No	0	0	Yes	Yes	Yes	atleastone	No	NA	NA	NA	NA	NA	NA	NA	NA	NA	NA	NA
21-40 years old	Female	No	No	No	No	Yes	No	No	No	No	Christian	Primary complete	Negative	Uganda	No	Yes	Yes	No	No	No	No	No	No	Yes	No	No	No	No	No	No	No	0	0	Yes	Yes	Yes	atleastone	No	NA	NA	NA	NA	NA	NA	NA	NA	NA	NA	NA
21-40 years old	Female	No	No	No	No	Yes	No	No	No	No	Christian	Primary complete	Negative	Uganda	No	Yes	Yes	No	No	No	No	No	No	Yes	No	No	No	No	No	No	No	0	0	No	No	No	atleastone	No	NA	NA	NA	NA	NA	NA	NA	NA	NA	NA	NA
21-40 years old	Female	No	No	No	No	Yes	No	No	No	No	Christian	Secondary complete	Positive	Uganda	Yes	Yes	No	Yes	No	No	No	No	No	Yes	No	No	No	No	No	No	No	1	0	Yes	Yes	Yes	atleastone	No	NA	NA	NA	NA	NA	NA	NA	NA	NA	NA	NA
10-20 years old	Female	No	No	No	No	Yes	No	No	No	No	Christian	Primary complete	Negative	Uganda	No	No	Yes	Yes	No	No	No	No	No	Yes	No	No	No	No	No	No	No	0	0	Yes	Yes	Yes	atleastone	No	NA	NA	NA	NA	NA	NA	NA	NA	NA	NA	NA
21-40 years old	Female	No	No	No	No	Yes	No	No	No	No	Christian	Primary complete	Positive	Uganda	No	Yes	Yes	Yes	No	No	No	No	No	Yes	No	No	No	No	No	No	No	1	0	Yes	Yes	Yes	atleastone	No	NA	NA	NA	NA	NA	NA	NA	NA	NA	NA	NA
21-40 years old	Female	No	No	No	No	Yes	No	No	No	No	Christian	Primary complete	Negative	Uganda	No	No	Yes	Yes	No	No	No	No	No	Yes	No	No	No	No	No	No	No	0	0	Yes	Yes	Yes	atleastone	No	NA	NA	NA	NA	NA	NA	NA	NA	NA	NA	NA
21-40 years old	Female	No	No	No	No	Yes	No	No	No	No	Christian	Primary complete	Negative	Uganda	No	No	Yes	Yes	No	No	No	No	No	Yes	No	No	No	No	No	No	No	0	0	Yes	Yes	Yes	atleastone	No	NA	NA	NA	NA	NA	NA	NA	NA	NA	NA	NA
21-40 years old	Male	No	No	No	No	Yes	No	No	No	No	Christian	Primary complete	Positive	Uganda	No	No	Yes	Yes	No	No	No	No	No	Yes	No	No	No	No	No	No	No	1	0	Yes	Yes	Yes	atleastone	No	NA	NA	NA	NA	NA	NA	NA	NA	NA	NA	NA
Above 40 years old	Female	No	No	No	No	Yes	No	No	No	No	Christian	Primary complete	Negative	Uganda	No	No	Yes	No	No	No	No	No	No	Yes	No	No	No	No	No	No	No	0	0	Yes	Yes	Yes	atleastone	No	NA	NA	NA	NA	NA	NA	NA	NA	NA	NA	NA
21-40 years old	Female	No	No	No	No	Yes	No	No	No	No	Christian	Primary complete	Negative	Uganda	No	Yes	Yes	No	No	No	No	No	No	Yes	No	No	No	No	No	No	No	0	0	Yes	Yes	Yes	atleastone	No	NA	NA	NA	NA	NA	NA	NA	NA	NA	NA	NA
21-40 years old	Male	No	No	No	No	Yes	No	No	No	No	Christian	Secondary complete	Negative	Uganda	No	No	Yes	Yes	No	No	No	No	No	Yes	No	No	No	No	No	No	No	0	0	Yes	Yes	Yes	atleastone	No	NA	NA	NA	NA	NA	NA	NA	NA	NA	NA	NA
21-40 years old	Female	No	No	No	No	Yes	No	No	No	No	Christian	Primary complete	Negative	Uganda	No	No	Yes	Yes	No	No	No	No	No	Yes	No	No	No	No	No	No	No	0	0	Yes	Yes	Yes	atleastone	No	NA	NA	NA	NA	NA	NA	NA	NA	NA	NA	NA
Above 40 years old	Male	No	No	No	No	Yes	No	No	No	No	Christian	Primary complete	Negative	Uganda	No	No	Yes	Yes	No	No	No	No	No	Yes	No	No	No	No	No	No	No	0	0	Yes	Yes	Yes	atleastone	No	NA	NA	NA	NA	NA	NA	NA	NA	NA	NA	NA
21-40 years old	Male	No	No	No	No	Yes	No	No	No	No	Christian	Primary complete	Negative	Uganda	No	Yes	Yes	No	No	No	No	No	No	Yes	No	No	No	No	No	No	No	0	0	Yes	Yes	Yes	atleastone	No	NA	NA	NA	NA	NA	NA	NA	NA	NA	NA	NA
10-20 years old	Female	No	No	No	No	Yes	No	No	No	No	Christian	Primary incomplete	Negative	Uganda	No	Yes	Yes	Yes	No	No	No	No	No	Yes	No	No	No	No	No	No	No	0	0	Yes	Yes	Yes	atleastone	No	NA	NA	NA	NA	NA	NA	NA	NA	NA	NA	NA
Above 40 years old	Male	No	No	No	No	Yes	No	No	No	No	Christian	Primary incomplete	Negative	Uganda	No	No	Yes	Yes	No	No	No	No	No	Yes	No	No	No	No	No	No	No	0	0	Yes	Yes	Yes	atleastone	No	NA	NA	NA	NA	NA	NA	NA	NA	NA	NA	NA
Above 40 years old	Female	No	No	No	Yes	Yes	No	No	No	No	Christian	No education	Negative	Uganda	No	Yes	Yes	Yes	No	No	No	No	Yes	Yes	No	No	No	No	Yes	No	No	0	0	Yes	Yes	Yes	atleastone	No	NA	NA	NA	NA	NA	NA	NA	NA	NA	NA	NA
Above 40 years old	Female	No	No	No	Yes	Yes	No	No	No	No	Christian	Primary incomplete	Negative	Uganda	No	No	Yes	Yes	No	No	No	No	Yes	Yes	No	No	No	No	Yes	No	No	0	0	Yes	Yes	Yes	atleastone	No	NA	NA	NA	NA	NA	NA	NA	NA	NA	NA	NA
Above 40 years old	Female	No	No	No	Yes	Yes	No	No	No	No	Christian	Primary incomplete	Negative	Uganda	No	No	Yes	Yes	No	No	No	No	Yes	Yes	No	No	No	No	Yes	No	No	0	0	Yes	Yes	Yes	atleastone	No	NA	NA	NA	NA	NA	NA	NA	NA	NA	NA	NA
Above 40 years old	Male	No	No	No	No	Yes	No	No	No	No	Christian	Primary complete	Negative	Uganda	No	No	Yes	Yes	No	No	No	No	No	Yes	No	No	No	No	No	No	No	0	0	Yes	Yes	Yes	atleastone	No	NA	NA	NA	NA	NA	NA	NA	NA	NA	NA	NA
21-40 years old	Male	No	No	No	Yes	Yes	No	No	No	No	Christian	Primary incomplete	Negative	Uganda	No	No	Yes	Yes	No	No	No	No	Yes	Yes	No	No	No	No	Yes	No	No	0	0	Yes	Yes	Yes	atleastone	No	NA	NA	NA	NA	NA	NA	NA	NA	NA	NA	NA
Above 40 years old	Female	No	No	No	Yes	Yes	No	No	No	No	Christian	Primary incomplete	Negative	Uganda	No	No	Yes	Yes	No	No	No	No	Yes	Yes	No	No	No	No	Yes	No	No	0	0	Yes	Yes	Yes	atleastone	No	NA	NA	NA	NA	NA	NA	NA	NA	NA	NA	NA
21-40 years old	Female	No	No	Yes	No	Yes	No	No	No	No	Christian	Primary incomplete	Negative	Uganda	No	No	Yes	No	No	No	No	Yes	No	Yes	No	No	No	No	No	Yes	No	0	0	Yes	Yes	Yes	atleastone	No	NA	NA	NA	NA	NA	NA	NA	NA	NA	NA	NA
21-40 years old	Female	No	No	No	Yes	Yes	No	No	No	No	Christian	Primary complete	Negative	Uganda	No	No	Yes	No	No	No	No	No	Yes	Yes	No	No	No	No	Yes	No	No	0	0	Yes	Yes	Yes	atleastone	No	NA	NA	NA	NA	NA	NA	NA	NA	NA	NA	NA
Above 40 years old	Male	No	No	No	No	No	Yes	No	No	No	Christian	Primary incomplete	Positive	Uganda	No	No	Yes	No	No	No	No	No	No	No	Yes	No	No	No	No	No	No	1	0	Yes	Yes	Yes	atleastone	No	NA	NA	NA	NA	NA	NA	NA	NA	NA	NA	NA
21-40 years old	Female	No	No	No	Yes	Yes	No	No	No	No	Christian	Secondary complete	Negative	Uganda	No	Yes	Yes	Yes	No	No	No	No	Yes	Yes	No	No	No	No	Yes	No	No	0	0	Yes	Yes	Yes	atleastone	No	NA	NA	NA	NA	NA	NA	NA	NA	NA	NA	NA
10-20 years old	Male	No	No	No	Yes	No	No	No	No	No	Christian	Primary incomplete	Negative	Uganda	No	Yes	Yes	Yes	No	No	No	No	Yes	No	No	No	No	No	No	No	No	0	0	Yes	Yes	Yes	atleastone	No	NA	NA	NA	NA	NA	NA	NA	NA	NA	NA	NA
Above 40 years old	Female	No	No	No	Yes	Yes	No	No	No	No	Christian	Primary complete	Negative	Uganda	No	Yes	Yes	Yes	No	No	No	No	Yes	Yes	No	No	No	No	Yes	No	No	0	0	Yes	Yes	Yes	atleastone	No	NA	NA	NA	NA	NA	NA	NA	NA	NA	NA	NA
21-40 years old	Male	No	Yes	No	Yes	No	No	No	No	No	Christian	Tertiary complete	Negative	Uganda	No	No	Yes	Yes	No	No	Yes	No	Yes	No	No	No	No	No	No	Yes	No	0	0	Yes	Yes	Yes	atleastone	No	NA	NA	NA	NA	NA	NA	NA	NA	NA	NA	NA
10-20 years old	Female	No	No	No	No	No	No	No	Yes	No	Christian	Primary incomplete	Negative	Uganda	No	No	No	Yes	No	No	No	No	No	No	No	No	Yes	No	No	No	Yes	0	0	Yes	Yes	Yes	atleastone	No	NA	NA	NA	NA	NA	NA	NA	NA	NA	NA	NA
10-20 years old	Male	No	No	No	Yes	No	No	No	No	No	Christian	Primary incomplete	Negative	Uganda	No	No	Yes	Yes	No	No	No	No	Yes	No	No	No	No	No	No	No	No	0	0	No	No	No	atleastone	No	NA	NA	NA	NA	NA	NA	NA	NA	NA	NA	NA
21-40 years old	Male	No	No	No	Yes	Yes	No	No	No	No	Christian	Primary incomplete	Negative	Uganda	No	No	Yes	Yes	No	No	No	No	Yes	Yes	No	No	No	No	Yes	No	No	0	0	Yes	Yes	Yes	atleastone	No	NA	NA	NA	NA	NA	NA	NA	NA	NA	NA	NA
21-40 years old	Male	No	Yes	No	Yes	No	No	No	No	No	Christian	Tertiary complete	Negative	Uganda	No	No	Yes	Yes	No	No	Yes	No	Yes	No	No	No	No	No	No	Yes	No	0	0	Yes	Yes	Yes	atleastone	No	NA	NA	NA	NA	NA	NA	NA	NA	NA	NA	NA
10-20 years old	Male	No	No	No	Yes	Yes	No	No	No	No	Christian	Primary complete	Negative	Uganda	No	No	Yes	Yes	No	No	No	No	Yes	Yes	No	No	No	No	Yes	No	No	0	0	Yes	Yes	Yes	atleastone	No	NA	NA	NA	NA	NA	NA	NA	NA	NA	NA	NA
10-20 years old	Male	No	No	No	No	No	No	No	No	No	Christian	Primary incomplete	Negative	Uganda	No	Yes	Yes	Yes	Yes	No	No	No	No	No	No	No	No	No	No	No	Yes	0	0	Yes	Yes	Yes	atleastone	No	NA	NA	NA	NA	NA	NA	NA	NA	NA	NA	NA
21-40 years old	Female	No	No	No	Yes	Yes	No	No	No	No	Christian	Primary incomplete	Negative	Uganda	No	No	Yes	Yes	No	No	No	No	Yes	Yes	No	No	No	No	Yes	No	No	0	0	Yes	Yes	Yes	atleastone	No	NA	NA	NA	NA	NA	NA	NA	NA	NA	NA	NA
21-40 years old	Female	No	No	No	No	Yes	No	No	No	No	Christian	Primary complete	Negative	Uganda	No	Yes	Yes	No	No	No	No	No	No	Yes	No	No	No	No	No	No	No	0	0	Yes	Yes	Yes	None	No	NA	NA	NA	NA	NA	NA	NA	NA	NA	NA	NA
Above 40 years old	Male	No	No	No	Yes	Yes	No	No	No	No	Christian	Primary incomplete	Positive	Uganda	No	No	Yes	Yes	No	No	No	No	Yes	Yes	No	No	No	No	Yes	No	No	1	0	Yes	Yes	Yes	atleastone	No	NA	NA	NA	NA	NA	NA	NA	NA	NA	NA	NA
Above 40 years old	Male	No	No	No	Yes	Yes	No	No	No	No	Christian	Primary incomplete	Negative	Uganda	No	No	Yes	Yes	No	No	No	No	Yes	Yes	No	No	No	No	Yes	No	No	0	0	Yes	Yes	Yes	atleastone	No	NA	NA	NA	NA	NA	NA	NA	NA	NA	NA	NA
21-40 years old	Female	No	No	No	No	Yes	No	No	No	No	Christian	Primary complete	Negative	Uganda	No	Yes	Yes	Yes	No	No	No	No	No	Yes	No	No	No	No	No	No	No	0	0	Yes	Yes	Yes	atleastone	No	NA	NA	NA	NA	NA	NA	NA	NA	NA	NA	NA
21-40 years old	Female	No	No	No	No	Yes	No	No	No	Yes	Christian	Secondary complete	Positive	Uganda	No	No	Yes	Yes	No	No	No	No	No	Yes	No	No	No	Yes	No	Yes	No	1	0	Yes	Yes	Yes	atleastone	No	NA	NA	NA	NA	NA	NA	NA	NA	NA	NA	NA
21-40 years old	Male	No	No	No	Yes	Yes	No	No	No	No	Christian	Primary incomplete	Negative	Uganda	No	No	Yes	Yes	No	No	No	No	Yes	Yes	No	No	No	No	Yes	No	No	0	0	Yes	Yes	Yes	atleastone	No	NA	NA	NA	NA	NA	NA	NA	NA	NA	NA	NA
21-40 years old	Female	No	No	No	No	No	No	No	Yes	No	Christian	Primary incomplete	Negative	Uganda	No	No	Yes	Yes	No	No	No	No	No	No	No	No	Yes	No	No	No	Yes	0	0	Yes	Yes	Yes	atleastone	No	NA	NA	NA	NA	NA	NA	NA	NA	NA	NA	NA
21-40 years old	Female	No	No	No	No	Yes	No	No	No	No	Christian	Primary incomplete	Negative	Uganda	No	Yes	Yes	No	No	No	No	No	No	Yes	No	No	No	No	No	No	No	0	0	Yes	Yes	Yes	atleastone	No	NA	NA	NA	NA	NA	NA	NA	NA	NA	NA	NA
21-40 years old	Male	No	No	Yes	No	No	No	No	No	No	Christian	Primary incomplete	Positive	Uganda	No	No	Yes	Yes	No	No	No	Yes	No	No	No	No	No	No	No	Yes	No	1	0	Yes	Yes	Yes	atleastone	No	NA	NA	NA	NA	NA	NA	NA	NA	NA	NA	NA
21-40 years old	Male	No	No	No	Yes	Yes	No	No	No	No	Christian	Primary incomplete	Negative	Uganda	No	Yes	Yes	Yes	No	No	No	No	Yes	Yes	No	No	No	No	Yes	No	No	0	0	Yes	Yes	Yes	atleastone	No	NA	NA	NA	NA	NA	NA	NA	NA	NA	NA	NA
Above 40 years old	Female	No	No	No	Yes	Yes	No	No	No	No	Christian	Primary complete	Negative	Uganda	No	Yes	Yes	Yes	No	No	No	No	Yes	Yes	No	No	No	No	Yes	No	No	0	0	Yes	Yes	Yes	atleastone	No	NA	NA	NA	NA	NA	NA	NA	NA	NA	NA	NA
10-20 years old	Female	No	No	No	No	No	No	No	Yes	No	Christian	Primary complete	Negative	Uganda	No	Yes	Yes	Yes	No	No	No	No	No	No	No	No	Yes	No	No	No	Yes	0	0	Yes	Yes	Yes	atleastone	No	NA	NA	NA	NA	NA	NA	NA	NA	NA	NA	NA
21-40 years old	Male	No	Yes	No	No	No	No	No	No	No	Christian	Tertiary complete	Negative	Uganda	No	Yes	Yes	Yes	No	No	Yes	No	No	No	No	No	No	No	No	Yes	No	0	1	Yes	Yes	Yes	atleastone	Yes	Healthcare workers	Radio	NA	NA	NA	NA	NA	NA	NA	NA	NA
21-40 years old	Female	No	No	No	No	No	No	No	No	Yes	Christian	Primary incomplete	Negative	Uganda	No	Yes	Yes	Yes	No	No	No	No	No	No	No	No	No	Yes	No	Yes	No	0	0	Yes	Yes	Yes	atleastone	No	NA	NA	NA	NA	NA	NA	NA	NA	NA	NA	NA
10-20 years old	Male	No	No	Yes	Yes	Yes	No	No	No	No	Christian	Primary incomplete	Negative	Uganda	No	No	Yes	Yes	No	No	No	Yes	Yes	Yes	No	No	No	No	Yes	Yes	No	0	0	Yes	Yes	Yes	atleastone	No	NA	NA	NA	NA	NA	NA	NA	NA	NA	NA	NA
Above 40 years old	Male	No	No	No	Yes	Yes	No	No	No	No	Christian	No education	Positive	Uganda	No	No	Yes	Yes	No	No	No	No	Yes	Yes	No	No	No	No	Yes	No	No	1	0	Yes	Yes	Yes	atleastone	No	NA	NA	NA	NA	NA	NA	NA	NA	NA	NA	NA
21-40 years old	Female	No	No	No	Yes	Yes	No	No	No	No	Christian	Primary incomplete	Negative	Uganda	No	No	Yes	Yes	No	No	No	No	Yes	Yes	No	No	No	No	Yes	No	No	0	0	Yes	Yes	Yes	atleastone	No	NA	NA	NA	NA	NA	NA	NA	NA	NA	NA	NA
Above 40 years old	Female	No	No	No	Yes	Yes	No	No	No	No	Christian	Primary incomplete	Negative	Uganda	No	No	Yes	Yes	No	No	No	No	Yes	Yes	No	No	No	No	Yes	No	No	0	0	No	No	No	atleastone	No	NA	NA	NA	NA	NA	NA	NA	NA	NA	NA	NA
21-40 years old	Female	No	No	No	Yes	Yes	No	No	No	No	Christian	Secondary complete	Negative	Uganda	No	No	Yes	Yes	No	No	No	No	Yes	Yes	No	No	No	No	Yes	No	No	0	0	Yes	Yes	Yes	atleastone	No	NA	NA	NA	NA	NA	NA	NA	NA	NA	NA	NA
Above 40 years old	Female	No	No	No	Yes	Yes	No	No	No	No	Christian	Primary incomplete	Negative	Uganda	No	No	Yes	Yes	No	No	No	No	Yes	Yes	No	No	No	No	Yes	No	No	0	0	Yes	Yes	Yes	atleastone	No	NA	NA	NA	NA	NA	NA	NA	NA	NA	NA	NA
21-40 years old	Female	No	No	No	Yes	Yes	No	No	No	No	Christian	Secondary complete	Negative	Uganda	No	No	Yes	Yes	No	No	No	No	Yes	Yes	No	No	No	No	Yes	No	No	0	0	Yes	Yes	Yes	atleastone	No	NA	NA	NA	NA	NA	NA	NA	NA	NA	NA	NA
21-40 years old	Male	No	No	No	Yes	Yes	No	No	No	No	Christian	Primary incomplete	Positive	Uganda	No	No	Yes	No	No	No	No	No	Yes	Yes	No	No	No	No	Yes	No	No	1	0	Yes	Yes	Yes	None	No	NA	NA	NA	NA	NA	NA	NA	NA	NA	NA	NA
Above 40 years old	Male	No	No	No	No	Yes	No	No	No	No	Christian	Secondary complete	Negative	Uganda	No	Yes	Yes	No	No	No	No	No	No	Yes	No	No	No	No	No	No	No	0	0	Yes	Yes	Yes	atleastone	No	NA	NA	NA	NA	NA	NA	NA	NA	NA	NA	NA
21-40 years old	Male	No	No	Yes	Yes	Yes	No	No	No	No	Christian	Tertiary complete	Negative	Uganda	No	No	Yes	Yes	No	No	No	Yes	Yes	Yes	No	No	No	No	Yes	Yes	No	0	0	Yes	Yes	Yes	atleastone	No	NA	NA	NA	NA	NA	NA	NA	NA	NA	NA	NA
10-20 years old	Female	No	Yes	No	No	No	No	No	No	No	Christian	Tertiary complete	Negative	Uganda	No	Yes	Yes	No	No	No	Yes	No	No	No	No	No	No	No	No	Yes	No	0	0	No	No	No	None	No	NA	NA	NA	NA	NA	NA	NA	NA	NA	NA	NA
10-20 years old	Male	No	No	No	No	Yes	No	No	No	No	Christian	Primary complete	Negative	Uganda	Yes	No	Yes	Yes	No	No	No	No	No	Yes	No	No	No	No	No	No	No	0	0	Yes	Yes	Yes	atleastone	No	NA	NA	NA	NA	NA	NA	NA	NA	NA	NA	NA
21-40 years old	Male	No	No	No	Yes	Yes	No	No	No	No	Christian	Primary complete	Negative	Uganda	No	Yes	Yes	Yes	No	No	No	No	Yes	Yes	No	No	No	No	Yes	No	No	0	0	Yes	Yes	Yes	atleastone	No	NA	NA	NA	NA	NA	NA	NA	NA	NA	NA	NA
21-40 years old	Male	No	Yes	No	Yes	Yes	No	No	No	No	Christian	Tertiary complete	Negative	Uganda	No	Yes	Yes	No	No	No	Yes	No	Yes	Yes	No	No	No	No	Yes	Yes	No	0	0	Yes	Yes	Yes	atleastone	No	NA	NA	NA	NA	NA	NA	NA	NA	NA	NA	NA
10-20 years old	Male	No	No	No	No	Yes	No	No	No	No	Christian	Primary complete	Negative	Uganda	No	No	No	Yes	No	No	No	No	No	Yes	No	No	No	No	No	No	No	0	0	Yes	Yes	Yes	atleastone	No	NA	NA	NA	NA	NA	NA	NA	NA	NA	NA	NA
21-40 years old	Male	No	No	Yes	No	No	No	No	No	No	Christian	Primary incomplete	Negative	Uganda	No	Yes	No	Yes	No	No	No	Yes	No	No	No	No	No	No	No	Yes	No	0	0	Yes	Yes	Yes	atleastone	No	NA	NA	NA	NA	NA	NA	NA	NA	NA	NA	NA
10-20 years old	Male	No	No	No	No	Yes	No	No	No	No	Christian	Primary incomplete	Negative	Uganda	No	No	No	Yes	No	No	No	No	No	Yes	No	No	No	No	No	No	No	0	0	Yes	Yes	Yes	atleastone	No	NA	NA	NA	NA	NA	NA	NA	NA	NA	NA	NA
10-20 years old	Male	No	No	No	No	Yes	No	No	No	No	Christian	Primary incomplete	Negative	Uganda	No	No	No	Yes	No	No	No	No	No	Yes	No	No	No	No	No	No	No	0	0	Yes	Yes	Yes	atleastone	No	NA	NA	NA	NA	NA	NA	NA	NA	NA	NA	NA
Above 40 years old	Female	No	No	No	No	Yes	No	No	No	No	Christian	Primary complete	Negative	Uganda	No	No	No	Yes	No	No	No	No	No	Yes	No	No	No	No	No	No	No	0	0	Yes	Yes	Yes	atleastone	No	NA	NA	NA	NA	NA	NA	NA	NA	NA	NA	NA
21-40 years old	Female	No	No	Yes	No	No	No	No	No	No	Christian	Primary complete	Negative	Uganda	No	Yes	No	No	No	No	No	Yes	No	No	No	No	No	No	No	Yes	No	0	0	Yes	Yes	Yes	None	No	NA	NA	NA	NA	NA	NA	NA	NA	NA	NA	NA
21-40 years old	Male	No	No	No	No	Yes	No	No	No	No	Christian	Primary incomplete	Negative	Uganda	No	No	Yes	No	No	No	No	No	No	Yes	No	No	No	No	No	No	No	0	0	Yes	Yes	Yes	None	No	NA	NA	NA	NA	NA	NA	NA	NA	NA	NA	NA
Above 40 years old	Female	No	No	No	No	Yes	No	No	No	No	Christian	Primary incomplete	Negative	Uganda	No	Yes	Yes	No	No	No	No	No	No	Yes	No	No	No	No	No	No	No	0	0	Yes	Yes	Yes	atleastone	No	NA	NA	NA	NA	NA	NA	NA	NA	NA	NA	NA
21-40 years old	Female	No	No	No	No	Yes	No	No	No	No	Christian	Primary complete	Positive	Uganda	No	No	No	Yes	No	No	No	No	No	Yes	No	No	No	No	No	No	No	1	0	Yes	Yes	Yes	atleastone	No	NA	NA	NA	NA	NA	NA	NA	NA	NA	NA	NA
10-20 years old	Male	No	No	No	No	No	No	No	Yes	No	Christian	Secondary complete	Negative	Uganda	Yes	Yes	No	Yes	No	No	No	No	No	No	No	No	Yes	No	No	No	Yes	0	1	Yes	Yes	Yes	atleastone	Yes	NA	NA	NA	NA	NA	NA	NA	School	NA	NA	NA
21-40 years old	Male	No	No	No	No	Yes	No	No	No	No	Christian	No education	Negative	Uganda	No	Yes	Yes	No	No	No	No	No	No	Yes	No	No	No	No	No	No	No	0	0	Yes	Yes	Yes	atleastone	No	NA	NA	NA	NA	NA	NA	NA	NA	NA	NA	NA
10-20 years old	Male	No	No	No	No	Yes	No	No	No	No	Christian	Primary complete	Positive	Uganda	No	No	No	Yes	No	No	No	No	No	Yes	No	No	No	No	No	No	No	1	0	Yes	Yes	Yes	atleastone	No	NA	NA	NA	NA	NA	NA	NA	NA	NA	NA	NA
21-40 years old	Male	No	No	No	No	Yes	No	No	No	No	Christian	Primary complete	Negative	Uganda	No	Yes	No	No	No	No	No	No	No	Yes	No	No	No	No	No	No	No	0	0	Yes	Yes	Yes	atleastone	No	NA	NA	NA	NA	NA	NA	NA	NA	NA	NA	NA
21-40 years old	Male	No	No	No	No	Yes	No	No	No	No	Christian	Primary complete	Negative	Uganda	No	Yes	Yes	No	No	No	No	No	No	Yes	No	No	No	No	No	No	No	0	0	Yes	Yes	Yes	atleastone	No	NA	NA	NA	NA	NA	NA	NA	NA	NA	NA	NA
21-40 years old	Male	No	Yes	No	No	No	No	No	No	No	Christian	Tertiary complete	Negative	Uganda	No	Yes	Yes	Yes	No	No	Yes	No	No	No	No	No	No	No	No	Yes	No	0	0	Yes	Yes	Yes	atleastone	No	NA	NA	NA	NA	NA	NA	NA	NA	NA	NA	NA
21-40 years old	Male	No	Yes	No	No	No	No	No	No	No	Christian	Tertiary complete	Negative	Uganda	No	Yes	Yes	No	No	No	Yes	No	No	No	No	No	No	No	No	Yes	No	0	0	Yes	Yes	Yes	atleastone	No	NA	NA	NA	NA	NA	NA	NA	NA	NA	NA	NA
Above 40 years old	Male	No	No	No	No	Yes	No	No	No	No	Christian	Primary incomplete	Negative	Uganda	No	No	Yes	No	No	No	No	No	No	Yes	No	No	No	No	No	No	No	0	0	Yes	Yes	Yes	atleastone	No	NA	NA	NA	NA	NA	NA	NA	NA	NA	NA	NA
21-40 years old	Male	No	Yes	No	No	No	No	No	No	No	Christian	Secondary complete	Positive	Uganda	No	No	Yes	No	No	No	Yes	No	No	No	No	No	No	No	No	Yes	No	1	2	Yes	Yes	Yes	None	Yes	NA	Radio	Television	NA	NA	NA	NA	NA	NA	NA	NA
21-40 years old	Male	No	No	No	No	Yes	No	No	No	No	Christian	Primary complete	Positive	Uganda	No	Yes	Yes	Yes	No	No	No	No	No	Yes	No	No	No	No	No	No	No	1	0	Yes	Yes	Yes	atleastone	No	NA	NA	NA	NA	NA	NA	NA	NA	NA	NA	NA
10-20 years old	Male	No	No	No	No	Yes	No	No	No	No	Christian	Primary complete	Negative	Uganda	No	No	No	Yes	No	No	No	No	No	Yes	No	No	No	No	No	No	No	0	0	Yes	Yes	Yes	atleastone	No	NA	NA	NA	NA	NA	NA	NA	NA	NA	NA	NA
Above 40 years old	Female	No	No	No	No	Yes	No	No	No	No	Christian	Primary incomplete	Negative	Uganda	No	No	No	Yes	No	No	No	No	No	Yes	No	No	No	No	No	No	No	0	0	Yes	Yes	Yes	atleastone	No	NA	NA	NA	NA	NA	NA	NA	NA	NA	NA	NA
21-40 years old	Male	No	No	No	No	Yes	No	No	No	No	Christian	Primary complete	Negative	Uganda	No	No	No	No	No	No	No	No	No	Yes	No	No	No	No	No	No	No	0	0	Yes	Yes	Yes	atleastone	No	NA	NA	NA	NA	NA	NA	NA	NA	NA	NA	NA
Above 40 years old	Female	No	No	No	No	Yes	No	No	No	No	Christian	Primary incomplete	Negative	Uganda	No	Yes	Yes	No	No	No	No	No	No	Yes	No	No	No	No	No	No	No	0	0	Yes	Yes	Yes	atleastone	No	NA	NA	NA	NA	NA	NA	NA	NA	NA	NA	NA
10-20 years old	Female	No	No	No	No	Yes	No	No	No	No	Christian	Primary complete	Negative	Uganda	No	No	Yes	No	No	No	No	No	No	Yes	No	No	No	No	No	No	No	0	0	Yes	Yes	Yes	atleastone	No	NA	NA	NA	NA	NA	NA	NA	NA	NA	NA	NA
21-40 years old	Male	No	No	No	No	No	Yes	No	No	No	Christian	Secondary complete	Negative	Uganda	No	Yes	No	No	No	No	No	No	No	No	Yes	No	No	No	No	No	No	0	0	Yes	Yes	Yes	atleastone	No	NA	NA	NA	NA	NA	NA	NA	NA	NA	NA	NA
10-20 years old	Female	No	No	No	No	Yes	No	No	No	No	Christian	Primary complete	Negative	Uganda	No	Yes	Yes	Yes	No	No	No	No	No	Yes	No	No	No	No	No	No	No	0	0	No	No	No	atleastone	No	NA	NA	NA	NA	NA	NA	NA	NA	NA	NA	NA
21-40 years old	Male	No	No	No	No	Yes	No	No	No	No	Christian	Primary complete	Negative	Uganda	Yes	Yes	No	Yes	No	No	No	No	No	Yes	No	No	No	No	No	No	No	0	0	Yes	Yes	Yes	atleastone	No	NA	NA	NA	NA	NA	NA	NA	NA	NA	NA	NA
21-40 years old	Male	No	No	No	No	Yes	No	No	No	No	Christian	Secondary complete	Negative	Uganda	No	No	Yes	Yes	No	No	No	No	No	Yes	No	No	No	No	No	No	No	0	0	No	No	No	atleastone	No	NA	NA	NA	NA	NA	NA	NA	NA	NA	NA	NA
Above 40 years old	Female	No	No	No	No	Yes	No	No	No	No	Christian	Primary incomplete	Negative	Uganda	No	No	Yes	No	No	No	No	No	No	Yes	No	No	No	No	No	No	No	0	0	Yes	Yes	Yes	atleastone	No	NA	NA	NA	NA	NA	NA	NA	NA	NA	NA	NA
Above 40 years old	Male	No	No	No	No	Yes	No	No	No	No	Christian	Primary complete	Negative	Uganda	No	Yes	Yes	No	No	No	No	No	No	Yes	No	No	No	No	No	No	No	0	0	Yes	Yes	Yes	atleastone	No	NA	NA	NA	NA	NA	NA	NA	NA	NA	NA	NA
21-40 years old	Female	No	No	No	No	Yes	No	No	No	No	Christian	Primary complete	Positive	Uganda	No	Yes	Yes	Yes	No	No	No	No	No	Yes	No	No	No	No	No	No	No	1	0	Yes	Yes	Yes	atleastone	No	NA	NA	NA	NA	NA	NA	NA	NA	NA	NA	NA
Above 40 years old	Female	No	No	No	No	Yes	No	No	No	No	Christian	Primary incomplete	Negative	Uganda	No	Yes	Yes	Yes	No	No	No	No	No	Yes	No	No	No	No	No	No	No	0	0	Yes	Yes	Yes	atleastone	No	NA	NA	NA	NA	NA	NA	NA	NA	NA	NA	NA
21-40 years old	Male	No	Yes	No	No	No	No	No	No	No	Christian	Secondary complete	Negative	Uganda	Yes	Yes	No	Yes	No	No	Yes	No	No	No	No	No	No	No	No	Yes	No	0	0	Yes	Yes	Yes	atleastone	No	NA	NA	NA	NA	NA	NA	NA	NA	NA	NA	NA
21-40 years old	Female	No	Yes	No	No	No	No	No	No	No	Christian	Tertiary complete	Negative	Uganda	No	No	No	Yes	No	No	Yes	No	No	No	No	No	No	No	No	Yes	No	0	1	Yes	Yes	Yes	atleastone	Yes	NA	Radio	Television	NA	NA	NA	NA	NA	NA	NA	NA
Above 40 years old	Male	No	No	No	No	Yes	No	No	No	No	Christian	Primary complete	Positive	Uganda	No	No	No	Yes	No	No	No	No	No	Yes	No	No	No	No	No	No	No	1	0	Yes	Yes	Yes	atleastone	No	NA	NA	NA	NA	NA	NA	NA	NA	NA	NA	NA
21-40 years old	Male	No	No	No	No	Yes	No	No	No	No	Christian	Secondary complete	Positive	Uganda	No	Yes	Yes	No	No	No	No	No	No	Yes	No	No	No	No	No	No	No	1	0	Yes	Yes	Yes	atleastone	No	NA	NA	NA	NA	NA	NA	NA	NA	NA	NA	NA
10-20 years old	Female	No	No	No	No	Yes	No	No	No	No	Christian	Primary complete	Negative	Uganda	No	No	No	Yes	No	No	No	No	No	Yes	No	No	No	No	No	No	No	0	0	Yes	Yes	Yes	atleastone	No	NA	NA	NA	NA	NA	NA	NA	NA	NA	NA	NA
10-20 years old	Male	No	No	No	No	No	No	No	Yes	No	Christian	Primary complete	Negative	Uganda	No	No	No	No	No	No	No	No	No	No	No	No	Yes	No	No	No	Yes	0	0	Yes	Yes	Yes	None	No	NA	NA	NA	NA	NA	NA	NA	NA	NA	NA	NA
10-20 years old	Female	No	No	No	No	Yes	No	No	No	No	Christian	Secondary complete	Negative	Uganda	No	No	No	Yes	No	No	No	No	No	Yes	No	No	No	No	No	No	No	0	0	Yes	Yes	Yes	atleastone	No	NA	NA	NA	NA	NA	NA	NA	NA	NA	NA	NA
21-40 years old	Male	No	No	No	No	Yes	No	No	No	No	Christian	Primary complete	Negative	Uganda	No	No	No	Yes	No	No	No	No	No	Yes	No	No	No	No	No	No	No	0	0	Yes	Yes	Yes	atleastone	No	NA	NA	NA	NA	NA	NA	NA	NA	NA	NA	NA
21-40 years old	Male	No	No	No	No	Yes	No	No	No	No	Christian	Secondary complete	Negative	Uganda	No	No	No	Yes	No	No	No	No	No	Yes	No	No	No	No	No	No	No	0	0	Yes	Yes	Yes	atleastone	No	NA	NA	NA	NA	NA	NA	NA	NA	NA	NA	NA
10-20 years old	Female	No	No	No	No	Yes	No	No	No	No	Christian	Secondary complete	Negative	Uganda	No	No	No	Yes	No	No	No	No	No	Yes	No	No	No	No	No	No	No	0	0	Yes	Yes	Yes	atleastone	No	NA	NA	NA	NA	NA	NA	NA	NA	NA	NA	NA
21-40 years old	Male	No	No	No	No	Yes	No	No	No	No	Christian	Primary complete	Positive	Uganda	Yes	No	No	Yes	No	No	No	No	No	Yes	No	No	No	No	No	No	No	1	0	Yes	Yes	Yes	atleastone	No	NA	NA	NA	NA	NA	NA	NA	NA	NA	NA	NA
10-20 years old	Male	No	No	No	No	Yes	No	No	No	No	Christian	Primary incomplete	Negative	Uganda	No	No	No	No	No	No	No	No	No	Yes	No	No	No	No	No	No	No	0	0	No	No	No	None	No	NA	NA	NA	NA	NA	NA	NA	NA	NA	NA	NA
10-20 years old	Female	No	No	No	No	No	No	No	Yes	No	Christian	Primary complete	Negative	Uganda	No	Yes	Yes	No	No	No	No	No	No	No	No	No	Yes	No	No	No	Yes	0	0	No	No	No	atleastone	No	NA	NA	NA	NA	NA	NA	NA	NA	NA	NA	NA
10-20 years old	Male	No	No	No	No	Yes	No	No	No	No	Christian	Primary complete	Negative	Uganda	No	No	No	No	No	No	No	No	No	Yes	No	No	No	No	No	No	No	0	0	Yes	Yes	Yes	None	No	NA	NA	NA	NA	NA	NA	NA	NA	NA	NA	NA
Above 40 years old	Male	No	No	No	No	No	No	No	No	Yes	Christian	Secondary complete	Negative	Uganda	No	Yes	No	Yes	No	No	No	No	No	No	No	No	No	Yes	No	Yes	No	0	1	Yes	Yes	Yes	atleastone	Yes	NA	Radio	NA	NA	NA	NA	NA	NA	NA	NA	NA
21-40 years old	Female	No	No	No	No	Yes	No	No	No	No	Christian	Secondary complete	Negative	Uganda	No	No	No	No	No	No	No	No	No	Yes	No	No	No	No	No	No	No	0	1	Yes	Yes	Yes	None	Yes	NA	NA	NA	NA	NA	NA	NA	School	NA	NA	NA
10-20 years old	Female	No	No	No	No	No	No	No	Yes	No	Christian	Primary complete	Negative	Uganda	No	No	No	Yes	No	No	No	No	No	No	No	No	Yes	No	No	No	Yes	0	0	Yes	Yes	Yes	None	No	NA	NA	NA	NA	NA	NA	NA	NA	NA	NA	NA
Above 40 years old	Female	No	No	No	No	Yes	No	No	No	No	Christian	Primary incomplete	Negative	Uganda	No	No	No	No	No	No	No	No	No	Yes	No	No	No	No	No	No	No	0	0	Yes	Yes	Yes	None	No	NA	NA	NA	NA	NA	NA	NA	NA	NA	NA	NA
10-20 years old	Male	No	No	No	No	No	No	No	Yes	No	Christian	Primary incomplete	Negative	Uganda	No	No	Yes	Yes	No	No	No	No	No	No	No	No	Yes	No	No	No	Yes	0	0	Yes	Yes	Yes	atleastone	No	NA	NA	NA	NA	NA	NA	NA	NA	NA	NA	NA
21-40 years old	Female	No	No	No	No	Yes	No	No	No	No	Christian	Primary incomplete	Negative	Uganda	No	No	Yes	Yes	No	No	No	No	No	Yes	No	No	No	No	No	No	No	0	0	Yes	Yes	Yes	atleastone	No	NA	NA	NA	NA	NA	NA	NA	NA	NA	NA	NA
10-20 years old	Male	No	No	No	No	No	No	No	Yes	No	Christian	Primary complete	Negative	Uganda	No	Yes	Yes	No	No	No	No	No	No	No	No	No	Yes	No	No	No	Yes	0	0	Yes	Yes	Yes	None	No	NA	NA	NA	NA	NA	NA	NA	NA	NA	NA	NA
21-40 years old	Male	No	No	No	No	Yes	No	No	No	No	Christian	Primary incomplete	Positive	Uganda	No	Yes	Yes	Yes	No	No	No	No	No	Yes	No	No	No	No	No	No	No	1	0	Yes	Yes	Yes	atleastone	No	NA	NA	NA	NA	NA	NA	NA	NA	NA	NA	NA
Above 40 years old	Female	No	No	No	No	Yes	No	No	No	No	Christian	Primary complete	Negative	Uganda	No	Yes	No	Yes	No	No	No	No	No	Yes	No	No	No	No	No	No	No	0	0	Yes	Yes	Yes	atleastone	No	NA	NA	NA	NA	NA	NA	NA	NA	NA	NA	NA
21-40 years old	Female	No	No	No	No	Yes	No	No	No	No	Christian	Primary complete	Negative	Uganda	No	No	No	Yes	No	No	No	No	No	Yes	No	No	No	No	No	No	No	0	0	Yes	Yes	Yes	atleastone	No	NA	NA	NA	NA	NA	NA	NA	NA	NA	NA	NA
21-40 years old	Male	No	No	No	No	Yes	No	No	No	No	Christian	Primary complete	Negative	Uganda	No	No	No	No	No	No	No	No	No	Yes	No	No	No	No	No	No	No	0	0	Yes	Yes	Yes	None	No	NA	NA	NA	NA	NA	NA	NA	NA	NA	NA	NA
21-40 years old	Male	No	No	No	No	Yes	No	No	No	No	Christian	Primary complete	Negative	Uganda	No	Yes	Yes	No	No	No	No	No	No	Yes	No	No	No	No	No	No	No	0	0	Yes	Yes	Yes	None	No	NA	NA	NA	NA	NA	NA	NA	NA	NA	NA	NA
Above 40 years old	Female	No	No	No	No	Yes	No	No	No	No	Christian	Primary complete	Negative	Uganda	No	No	No	Yes	No	No	No	No	No	Yes	No	No	No	No	No	No	No	0	0	Yes	Yes	Yes	atleastone	No	NA	NA	NA	NA	NA	NA	NA	NA	NA	NA	NA
21-40 years old	Female	No	No	No	No	Yes	No	No	No	No	Christian	Primary complete	Negative	Uganda	No	No	No	No	No	No	No	No	No	Yes	No	No	No	No	No	No	No	0	0	Yes	Yes	Yes	None	No	NA	NA	NA	NA	NA	NA	NA	NA	NA	NA	NA
Above 40 years old	Male	No	No	No	No	Yes	No	No	No	No	Christian	Primary complete	Negative	Uganda	No	No	No	Yes	No	No	No	No	No	Yes	No	No	No	No	No	No	No	0	0	Yes	Yes	Yes	atleastone	No	NA	NA	NA	NA	NA	NA	NA	NA	NA	NA	NA
Above 40 years old	Female	No	No	No	No	Yes	No	No	No	No	Christian	Primary complete	Negative	Uganda	No	No	No	Yes	No	No	No	No	No	Yes	No	No	No	No	No	No	No	0	0	Yes	Yes	Yes	atleastone	No	NA	NA	NA	NA	NA	NA	NA	NA	NA	NA	NA
21-40 years old	Female	No	No	No	No	No	No	No	Yes	No	Christian	Primary incomplete	Negative	Uganda	Yes	Yes	No	Yes	No	No	No	No	No	No	No	No	Yes	No	No	No	Yes	0	0	Yes	Yes	Yes	atleastone	No	NA	NA	NA	NA	NA	NA	NA	NA	NA	NA	NA
10-20 years old	Male	No	No	No	No	No	No	No	Yes	No	Christian	Primary complete	Negative	Uganda	No	Yes	Yes	No	No	No	No	No	No	No	No	No	Yes	No	No	No	Yes	0	0	Yes	Yes	Yes	None	No	NA	NA	NA	NA	NA	NA	NA	NA	NA	NA	NA
10-20 years old	Female	No	No	No	No	No	No	No	Yes	No	Christian	Primary complete	Negative	Uganda	No	Yes	No	Yes	No	No	No	No	No	No	No	No	Yes	No	No	No	Yes	0	0	Yes	Yes	Yes	atleastone	No	NA	NA	NA	NA	NA	NA	NA	NA	NA	NA	NA
21-40 years old	Male	No	No	No	No	Yes	No	No	No	No	Christian	Secondary complete	Negative	Uganda	No	No	No	Yes	No	No	No	No	No	Yes	No	No	No	No	No	No	No	0	0	Yes	Yes	Yes	atleastone	No	NA	NA	NA	NA	NA	NA	NA	NA	NA	NA	NA
21-40 years old	Female	No	No	No	No	Yes	No	No	No	No	Christian	Primary complete	Negative	Uganda	No	Yes	Yes	No	No	No	No	No	No	Yes	No	No	No	No	No	No	No	0	0	Yes	Yes	Yes	None	No	NA	NA	NA	NA	NA	NA	NA	NA	NA	NA	NA
10-20 years old	Male	No	No	No	No	No	No	No	Yes	No	Christian	Primary complete	Negative	Uganda	No	Yes	No	Yes	No	No	No	No	No	No	No	No	Yes	No	No	No	Yes	0	0	Yes	Yes	Yes	atleastone	No	NA	NA	NA	NA	NA	NA	NA	NA	NA	NA	NA
21-40 years old	Female	No	No	No	No	Yes	No	No	No	No	Christian	Primary incomplete	Negative	Uganda	No	Yes	Yes	No	No	No	No	No	No	Yes	No	No	No	No	No	No	No	0	0	Yes	Yes	Yes	None	No	NA	NA	NA	NA	NA	NA	NA	NA	NA	NA	NA
10-20 years old	Female	No	No	No	No	No	No	No	No	No	Christian	Primary incomplete	Positive	Uganda	No	No	No	No	Yes	No	No	No	No	No	No	No	No	No	No	No	Yes	1	0	Yes	Yes	Yes	None	No	NA	NA	NA	NA	NA	NA	NA	NA	NA	NA	NA
21-40 years old	Male	No	No	No	No	Yes	No	No	No	No	Christian	Primary complete	Negative	Uganda	No	No	No	Yes	No	No	No	No	No	Yes	No	No	No	No	No	No	No	0	0	Yes	Yes	Yes	atleastone	No	NA	NA	NA	NA	NA	NA	NA	NA	NA	NA	NA
Above 40 years old	Male	No	No	No	No	Yes	No	No	No	No	Christian	Primary complete	Negative	Uganda	Yes	No	Yes	Yes	No	No	No	No	No	Yes	No	No	No	No	No	No	No	0	0	Yes	Yes	Yes	atleastone	No	NA	NA	NA	NA	NA	NA	NA	NA	NA	NA	NA
Above 40 years old	Female	No	No	No	No	Yes	No	No	No	No	Christian	Primary complete	Negative	Uganda	No	No	No	No	No	No	No	No	No	Yes	No	No	No	No	No	No	No	0	0	Yes	Yes	Yes	None	No	NA	NA	NA	NA	NA	NA	NA	NA	NA	NA	NA
Above 40 years old	Female	No	No	No	No	Yes	No	No	No	No	Christian	Primary incomplete	Negative	Uganda	No	Yes	Yes	Yes	No	No	No	No	No	Yes	No	No	No	No	No	No	No	0	0	Yes	Yes	Yes	atleastone	No	NA	NA	NA	NA	NA	NA	NA	NA	NA	NA	NA
10-20 years old	Male	No	No	No	No	Yes	No	No	No	No	Christian	Primary complete	Negative	Uganda	No	No	Yes	Yes	No	No	No	No	No	Yes	No	No	No	No	No	No	No	0	0	Yes	Yes	Yes	atleastone	No	NA	NA	NA	NA	NA	NA	NA	NA	NA	NA	NA
10-20 years old	Female	No	No	No	No	Yes	No	No	No	No	Christian	Secondary complete	Positive	Uganda	No	No	No	Yes	No	No	No	No	No	Yes	No	No	No	No	No	No	No	1	0	Yes	Yes	Yes	atleastone	No	NA	NA	NA	NA	NA	NA	NA	NA	NA	NA	NA
10-20 years old	Male	No	No	No	No	Yes	No	No	No	No	Christian	Primary complete	Negative	Uganda	No	No	No	No	No	No	No	No	No	Yes	No	No	No	No	No	No	No	0	0	Yes	Yes	Yes	None	No	NA	NA	NA	NA	NA	NA	NA	NA	NA	NA	NA
21-40 years old	Male	No	No	No	No	Yes	No	No	No	No	Christian	Primary complete	Negative	Uganda	No	No	No	Yes	No	No	No	No	No	Yes	No	No	No	No	No	No	No	0	0	Yes	Yes	Yes	atleastone	No	NA	NA	NA	NA	NA	NA	NA	NA	NA	NA	NA
21-40 years old	Male	No	No	No	No	Yes	No	No	No	No	Christian	Primary complete	Negative	Uganda	No	No	No	Yes	No	No	No	No	No	Yes	No	No	No	No	No	No	No	0	0	Yes	Yes	Yes	atleastone	No	NA	NA	NA	NA	NA	NA	NA	NA	NA	NA	NA
21-40 years old	Female	No	No	No	No	Yes	No	No	No	No	Christian	Primary incomplete	Negative	Uganda	No	No	Yes	Yes	No	No	No	No	No	Yes	No	No	No	No	No	No	No	0	0	Yes	Yes	Yes	atleastone	No	NA	NA	NA	NA	NA	NA	NA	NA	NA	NA	NA
[truncated: 2,913 more rows]
[truncated: 64 more columns]
